# Supplementary material for: Hypertrophic cardiomyopathy disease results from disparate impairments of cardiac myosin function and auto-inhibition
Source: Nat Commun. 2018 Oct 1;9:4019. doi: 10.1038/s41467-018-06191-4 (PMC6167380; doi:10.1038/s41467-018-06191-4)
Supplement: Supplementary file 4 — Supplementary Data 1 [file 41467_2018_6191_MOESM4_ESM.txt]

ATOM      1  N   MET A   1      51.100  34.585  -3.160  1.00  1.65      PROA N  
ATOM      2  CA  MET A   1      50.534  33.670  -4.184  1.00  1.80      PROA C  
ATOM      3  C   MET A   1      50.367  34.331  -5.541  1.00  1.87      PROA C  
ATOM      4  O   MET A   1      50.656  35.517  -5.680  1.00  1.55      PROA O  
ATOM      5  CB  MET A   1      49.229  32.977  -3.671  1.00  1.80      PROA C  
ATOM      6  CG  MET A   1      48.224  33.855  -2.888  1.00  1.80      PROA C  
ATOM      7  SD  MET A   1      47.543  35.273  -3.808  1.00  1.97      PROA S  
ATOM      8  CE  MET A   1      46.449  34.332  -4.912  1.00  1.80      PROA C  
ATOM      9  HA  MET A   1      51.282  32.906  -4.335  1.00  0.00      PROA H  
ATOM     10  HB1 MET A   1      49.562  32.185  -2.958  1.00  0.00      PROA H  
ATOM     11  HB2 MET A   1      48.708  32.445  -4.495  1.00  0.00      PROA H  
ATOM     12  HG1 MET A   1      48.702  34.213  -1.950  1.00  0.00      PROA H  
ATOM     13  HG2 MET A   1      47.380  33.205  -2.562  1.00  0.00      PROA H  
ATOM     14  HE1 MET A   1      45.706  33.741  -4.333  1.00  0.00      PROA H  
ATOM     15  HE2 MET A   1      47.019  33.632  -5.559  1.00  0.00      PROA H  
ATOM     16  HE3 MET A   1      45.882  35.017  -5.579  1.00  0.00      PROA H  
ATOM     17  HT1 MET A   1      52.012  34.981  -3.492  1.00  0.00      PROA H  
ATOM     18  HT2 MET A   1      51.264  34.068  -2.247  1.00  0.00      PROA H  
ATOM     19  HT3 MET A   1      50.451  35.372  -2.930  1.00  0.00      PROA H  
ATOM     20  N   VAL A   2      49.931  33.589  -6.582  1.00  1.83      PROA N  
ATOM     21  CA  VAL A   2      49.693  34.149  -7.906  1.00  1.80      PROA C  
ATOM     22  C   VAL A   2      48.347  33.696  -8.453  1.00  1.87      PROA C  
ATOM     23  O   VAL A   2      47.784  32.675  -8.051  1.00  1.55      PROA O  
ATOM     24  CB  VAL A   2      50.787  33.819  -8.934  1.00  1.80      PROA C  
ATOM     25  CG1 VAL A   2      52.113  34.485  -8.511  1.00  1.80      PROA C  
ATOM     26  CG2 VAL A   2      50.961  32.295  -9.106  1.00  1.80      PROA C  
ATOM     27  HN  VAL A   2      49.775  32.605  -6.487  1.00  0.00      PROA H  
ATOM     28  HA  VAL A   2      49.633  35.224  -7.825  1.00  0.00      PROA H  
ATOM     29  HB  VAL A   2      50.507  34.252  -9.924  1.00  0.00      PROA H  
ATOM     30 HG11 VAL A   2      52.482  34.052  -7.558  1.00  0.00      PROA H  
ATOM     31 HG12 VAL A   2      51.968  35.577  -8.365  1.00  0.00      PROA H  
ATOM     32 HG13 VAL A   2      52.893  34.328  -9.285  1.00  0.00      PROA H  
ATOM     33 HG21 VAL A   2      50.023  31.811  -9.450  1.00  0.00      PROA H  
ATOM     34 HG22 VAL A   2      51.267  31.823  -8.149  1.00  0.00      PROA H  
ATOM     35 HG23 VAL A   2      51.749  32.080  -9.858  1.00  0.00      PROA H  
ATOM     36  N   ASP A   3      47.791  34.467  -9.412  1.00  1.83      PROA N  
ATOM     37  CA  ASP A   3      46.601  34.122 -10.168  1.00  1.80      PROA C  
ATOM     38  C   ASP A   3      46.837  32.879 -11.047  1.00  1.87      PROA C  
ATOM     39  O   ASP A   3      47.625  32.914 -11.997  1.00  1.55      PROA O  
ATOM     40  CB  ASP A   3      46.142  35.289 -11.105  1.00  1.80      PROA C  
ATOM     41  CG  ASP A   3      46.161  36.674 -10.483  1.00  1.87      PROA C  
ATOM     42  OD1 ASP A   3      46.407  37.654 -11.245  1.00  1.66      PROA O  
ATOM     43  OD2 ASP A   3      45.894  36.830  -9.269  1.00  1.66      PROA O1-
ATOM     44  HN  ASP A   3      48.171  35.372  -9.588  1.00  0.00      PROA H  
ATOM     45  HA  ASP A   3      45.816  33.902  -9.455  1.00  0.00      PROA H  
ATOM     46  HB1 ASP A   3      45.109  35.098 -11.459  1.00  0.00      PROA H  
ATOM     47  HB2 ASP A   3      46.794  35.320 -11.996  1.00  0.00      PROA H  
ATOM     48  N   ALA A   4      46.173  31.746 -10.759  1.00  1.83      PROA N  
ATOM     49  CA  ALA A   4      46.298  30.556 -11.577  1.00  1.80      PROA C  
ATOM     50  C   ALA A   4      45.021  29.739 -11.628  1.00  1.87      PROA C  
ATOM     51  O   ALA A   4      44.704  29.128 -12.651  1.00  1.55      PROA O  
ATOM     52  CB  ALA A   4      47.413  29.666 -10.987  1.00  1.80      PROA C  
ATOM     53  HN  ALA A   4      45.668  31.673  -9.892  1.00  0.00      PROA H  
ATOM     54  HA  ALA A   4      46.518  30.826 -12.600  1.00  0.00      PROA H  
ATOM     55  HB1 ALA A   4      47.173  29.362  -9.945  1.00  0.00      PROA H  
ATOM     56  HB2 ALA A   4      48.371  30.229 -10.959  1.00  0.00      PROA H  
ATOM     57  HB3 ALA A   4      47.570  28.752 -11.598  1.00  0.00      PROA H  
ATOM     58  N   GLU A   5      44.194  29.766 -10.564  1.00  1.83      PROA N  
ATOM     59  CA  GLU A   5      42.972  28.975 -10.518  1.00  1.80      PROA C  
ATOM     60  C   GLU A   5      41.850  29.605 -11.336  1.00  1.87      PROA C  
ATOM     61  O   GLU A   5      40.886  28.959 -11.734  1.00  1.55      PROA O  
ATOM     62  CB  GLU A   5      42.550  28.720  -9.053  1.00  1.80      PROA C  
ATOM     63  CG  GLU A   5      43.646  27.952  -8.269  1.00  1.80      PROA C  
ATOM     64  CD  GLU A   5      43.148  27.430  -6.938  1.00  1.87      PROA C  
ATOM     65  OE1 GLU A   5      43.509  28.019  -5.882  1.00  1.66      PROA O  
ATOM     66  OE2 GLU A   5      42.384  26.432  -6.918  1.00  1.66      PROA O1-
ATOM     67  HN  GLU A   5      44.463  30.220  -9.710  1.00  0.00      PROA H  
ATOM     68  HA  GLU A   5      43.168  28.008 -10.964  1.00  0.00      PROA H  
ATOM     69  HB1 GLU A   5      41.620  28.104  -9.059  1.00  0.00      PROA H  
ATOM     70  HB2 GLU A   5      42.330  29.681  -8.543  1.00  0.00      PROA H  
ATOM     71  HG1 GLU A   5      44.522  28.609  -8.087  1.00  0.00      PROA H  
ATOM     72  HG2 GLU A   5      43.994  27.079  -8.861  1.00  0.00      PROA H  
ATOM     73  N   MET A   6      42.015  30.894 -11.691  1.00  1.83      PROA N  
ATOM     74  CA  MET A   6      41.189  31.651 -12.612  1.00  1.80      PROA C  
ATOM     75  C   MET A   6      41.100  31.014 -13.995  1.00  1.87      PROA C  
ATOM     76  O   MET A   6      40.045  30.997 -14.631  1.00  1.55      PROA O  
ATOM     77  CB  MET A   6      41.750  33.094 -12.794  1.00  1.80      PROA C  
ATOM     78  CG  MET A   6      41.740  34.002 -11.542  1.00  1.80      PROA C  
ATOM     79  SD  MET A   6      42.933  33.562 -10.237  1.00  1.97      PROA S  
ATOM     80  CE  MET A   6      42.754  35.102  -9.293  1.00  1.80      PROA C  
ATOM     81  HN  MET A   6      42.781  31.394 -11.296  1.00  0.00      PROA H  
ATOM     82  HA  MET A   6      40.186  31.686 -12.212  1.00  0.00      PROA H  
ATOM     83  HB1 MET A   6      41.145  33.621 -13.568  1.00  0.00      PROA H  
ATOM     84  HB2 MET A   6      42.793  33.040 -13.181  1.00  0.00      PROA H  
ATOM     85  HG1 MET A   6      40.709  34.032 -11.132  1.00  0.00      PROA H  
ATOM     86  HG2 MET A   6      41.971  35.035 -11.888  1.00  0.00      PROA H  
ATOM     87  HE1 MET A   6      41.710  35.249  -8.943  1.00  0.00      PROA H  
ATOM     88  HE2 MET A   6      43.040  35.987  -9.902  1.00  0.00      PROA H  
ATOM     89  HE3 MET A   6      43.411  35.095  -8.395  1.00  0.00      PROA H  
ATOM     90  N   ALA A   7      42.233  30.467 -14.476  1.00  1.83      PROA N  
ATOM     91  CA  ALA A   7      42.417  29.971 -15.821  1.00  1.80      PROA C  
ATOM     92  C   ALA A   7      41.760  28.621 -16.086  1.00  1.87      PROA C  
ATOM     93  O   ALA A   7      41.618  28.206 -17.236  1.00  1.55      PROA O  
ATOM     94  CB  ALA A   7      43.930  29.884 -16.099  1.00  1.80      PROA C  
ATOM     95  HN  ALA A   7      43.048  30.441 -13.903  1.00  0.00      PROA H  
ATOM     96  HA  ALA A   7      41.970  30.677 -16.508  1.00  0.00      PROA H  
ATOM     97  HB1 ALA A   7      44.425  29.172 -15.409  1.00  0.00      PROA H  
ATOM     98  HB2 ALA A   7      44.400  30.882 -15.964  1.00  0.00      PROA H  
ATOM     99  HB3 ALA A   7      44.127  29.558 -17.143  1.00  0.00      PROA H  
ATOM    100  N   ALA A   8      41.327  27.904 -15.027  1.00  1.83      PROA N  
ATOM    101  CA  ALA A   8      40.557  26.675 -15.115  1.00  1.80      PROA C  
ATOM    102  C   ALA A   8      39.210  26.860 -15.813  1.00  1.87      PROA C  
ATOM    103  O   ALA A   8      38.749  26.031 -16.593  1.00  1.55      PROA O  
ATOM    104  CB  ALA A   8      40.337  26.117 -13.695  1.00  1.80      PROA C  
ATOM    105  HN  ALA A   8      41.481  28.244 -14.101  1.00  0.00      PROA H  
ATOM    106  HA  ALA A   8      41.122  25.960 -15.699  1.00  0.00      PROA H  
ATOM    107  HB1 ALA A   8      39.758  26.827 -13.066  1.00  0.00      PROA H  
ATOM    108  HB2 ALA A   8      41.314  25.936 -13.199  1.00  0.00      PROA H  
ATOM    109  HB3 ALA A   8      39.792  25.148 -13.727  1.00  0.00      PROA H  
ATOM    110  N   PHE A   9      38.549  28.005 -15.569  1.00  1.83      PROA N  
ATOM    111  CA  PHE A   9      37.198  28.307 -16.008  1.00  1.80      PROA C  
ATOM    112  C   PHE A   9      37.106  28.779 -17.463  1.00  1.87      PROA C  
ATOM    113  O   PHE A   9      36.246  29.585 -17.816  1.00  1.55      PROA O  
ATOM    114  CB  PHE A   9      36.573  29.373 -15.063  1.00  1.80      PROA C  
ATOM    115  CG  PHE A   9      36.543  28.842 -13.651  1.00  2.04      PROA C  
ATOM    116  CD1 PHE A   9      37.560  29.157 -12.731  1.00  2.04      PROA C  
ATOM    117  CD2 PHE A   9      35.481  28.025 -13.231  1.00  2.04      PROA C  
ATOM    118  CE1 PHE A   9      37.542  28.625 -11.435  1.00  2.04      PROA C  
ATOM    119  CE2 PHE A   9      35.454  27.503 -11.932  1.00  2.04      PROA C  
ATOM    120  CZ  PHE A   9      36.489  27.794 -11.037  1.00  2.04      PROA C  
ATOM    121  HN  PHE A   9      38.977  28.681 -14.974  1.00  0.00      PROA H  
ATOM    122  HA  PHE A   9      36.615  27.396 -15.946  1.00  0.00      PROA H  
ATOM    123  HB1 PHE A   9      35.531  29.619 -15.358  1.00  0.00      PROA H  
ATOM    124  HB2 PHE A   9      37.176  30.307 -15.084  1.00  0.00      PROA H  
ATOM    125  HD1 PHE A   9      38.384  29.787 -13.029  1.00  0.00      PROA H  
ATOM    126  HD2 PHE A   9      34.684  27.782 -13.918  1.00  0.00      PROA H  
ATOM    127  HE1 PHE A   9      38.348  28.846 -10.750  1.00  0.00      PROA H  
ATOM    128  HE2 PHE A   9      34.644  26.859 -11.624  1.00  0.00      PROA H  
ATOM    129  HZ  PHE A   9      36.480  27.367 -10.043  1.00  0.00      PROA H  
ATOM    130  N   GLY A  10      37.988  28.271 -18.352  1.00  1.83      PROA N  
ATOM    131  CA  GLY A  10      38.249  28.758 -19.710  1.00  1.80      PROA C  
ATOM    132  C   GLY A  10      37.069  28.977 -20.630  1.00  1.87      PROA C  
ATOM    133  O   GLY A  10      37.009  29.986 -21.334  1.00  1.55      PROA O  
ATOM    134  HN  GLY A  10      38.592  27.543 -18.016  1.00  0.00      PROA H  
ATOM    135  HA1 GLY A  10      38.883  28.026 -20.190  1.00  0.00      PROA H  
ATOM    136  HA2 GLY A  10      38.745  29.713 -19.610  1.00  0.00      PROA H  
ATOM    137  N   GLU A  11      36.097  28.044 -20.652  1.00  1.83      PROA N  
ATOM    138  CA  GLU A  11      34.901  28.160 -21.479  1.00  1.80      PROA C  
ATOM    139  C   GLU A  11      33.685  28.625 -20.695  1.00  1.87      PROA C  
ATOM    140  O   GLU A  11      32.610  28.832 -21.251  1.00  1.55      PROA O  
ATOM    141  CB  GLU A  11      34.576  26.818 -22.183  1.00  1.80      PROA C  
ATOM    142  CG  GLU A  11      35.708  26.388 -23.147  1.00  1.80      PROA C  
ATOM    143  CD  GLU A  11      35.340  25.248 -24.084  1.00  1.87      PROA C  
ATOM    144  OE1 GLU A  11      36.235  24.850 -24.878  1.00  1.66      PROA O  
ATOM    145  OE2 GLU A  11      34.183  24.759 -24.067  1.00  1.66      PROA O1-
ATOM    146  HN  GLU A  11      36.209  27.200 -20.139  1.00  0.00      PROA H  
ATOM    147  HA  GLU A  11      35.055  28.895 -22.255  1.00  0.00      PROA H  
ATOM    148  HB1 GLU A  11      33.642  26.946 -22.780  1.00  0.00      PROA H  
ATOM    149  HB2 GLU A  11      34.392  26.014 -21.438  1.00  0.00      PROA H  
ATOM    150  HG1 GLU A  11      36.590  26.074 -22.553  1.00  0.00      PROA H  
ATOM    151  HG2 GLU A  11      36.000  27.251 -23.783  1.00  0.00      PROA H  
ATOM    152  N   ALA A  12      33.828  28.853 -19.376  1.00  1.83      PROA N  
ATOM    153  CA  ALA A  12      32.744  29.348 -18.555  1.00  1.80      PROA C  
ATOM    154  C   ALA A  12      32.857  30.850 -18.362  1.00  1.87      PROA C  
ATOM    155  O   ALA A  12      31.857  31.556 -18.255  1.00  1.55      PROA O  
ATOM    156  CB  ALA A  12      32.790  28.652 -17.179  1.00  1.80      PROA C  
ATOM    157  HN  ALA A  12      34.716  28.726 -18.939  1.00  0.00      PROA H  
ATOM    158  HA  ALA A  12      31.787  29.152 -19.023  1.00  0.00      PROA H  
ATOM    159  HB1 ALA A  12      33.750  28.855 -16.660  1.00  0.00      PROA H  
ATOM    160  HB2 ALA A  12      32.693  27.556 -17.316  1.00  0.00      PROA H  
ATOM    161  HB3 ALA A  12      31.953  28.994 -16.533  1.00  0.00      PROA H  
ATOM    162  N   ALA A  13      34.096  31.386 -18.366  1.00  1.83      PROA N  
ATOM    163  CA  ALA A  13      34.375  32.786 -18.126  1.00  1.80      PROA C  
ATOM    164  C   ALA A  13      33.691  33.782 -19.067  1.00  1.87      PROA C  
ATOM    165  O   ALA A  13      33.141  34.734 -18.519  1.00  1.55      PROA O  
ATOM    166  CB  ALA A  13      35.898  33.028 -18.036  1.00  1.80      PROA C  
ATOM    167  HN  ALA A  13      34.897  30.790 -18.440  1.00  0.00      PROA H  
ATOM    168  HA  ALA A  13      33.966  33.009 -17.150  1.00  0.00      PROA H  
ATOM    169  HB1 ALA A  13      36.409  32.793 -18.992  1.00  0.00      PROA H  
ATOM    170  HB2 ALA A  13      36.339  32.380 -17.249  1.00  0.00      PROA H  
ATOM    171  HB3 ALA A  13      36.115  34.087 -17.777  1.00  0.00      PROA H  
ATOM    172  N   PRO A  14      33.571  33.666 -20.398  1.00  1.83      PROA N  
ATOM    173  CA  PRO A  14      32.920  34.703 -21.208  1.00  1.80      PROA C  
ATOM    174  C   PRO A  14      31.432  34.838 -20.937  1.00  1.87      PROA C  
ATOM    175  O   PRO A  14      30.841  35.861 -21.268  1.00  1.55      PROA O  
ATOM    176  CB  PRO A  14      33.182  34.256 -22.659  1.00  1.80      PROA C  
ATOM    177  CG  PRO A  14      34.495  33.478 -22.566  1.00  1.80      PROA C  
ATOM    178  CD  PRO A  14      34.347  32.742 -21.236  1.00  1.80      PROA C  
ATOM    179  HA  PRO A  14      33.377  35.653 -20.966  1.00  0.00      PROA H  
ATOM    180  HB1 PRO A  14      33.245  35.121 -23.350  1.00  0.00      PROA H  
ATOM    181  HB2 PRO A  14      32.385  33.564 -23.017  1.00  0.00      PROA H  
ATOM    182  HG1 PRO A  14      34.651  32.792 -23.423  1.00  0.00      PROA H  
ATOM    183  HG2 PRO A  14      35.352  34.186 -22.502  1.00  0.00      PROA H  
ATOM    184  HD1 PRO A  14      33.758  31.808 -21.373  1.00  0.00      PROA H  
ATOM    185  HD2 PRO A  14      35.343  32.500 -20.809  1.00  0.00      PROA H  
ATOM    186  N   TYR A  15      30.809  33.803 -20.349  1.00  1.83      PROA N  
ATOM    187  CA  TYR A  15      29.386  33.753 -20.087  1.00  1.80      PROA C  
ATOM    188  C   TYR A  15      29.078  34.150 -18.648  1.00  1.87      PROA C  
ATOM    189  O   TYR A  15      27.933  34.091 -18.199  1.00  1.55      PROA O  
ATOM    190  CB  TYR A  15      28.853  32.313 -20.324  1.00  1.80      PROA C  
ATOM    191  CG  TYR A  15      29.119  31.864 -21.738  1.00  2.04      PROA C  
ATOM    192  CD1 TYR A  15      28.200  32.155 -22.760  1.00  2.04      PROA C  
ATOM    193  CD2 TYR A  15      30.258  31.100 -22.051  1.00  2.04      PROA C  
ATOM    194  CE1 TYR A  15      28.412  31.690 -24.067  1.00  2.04      PROA C  
ATOM    195  CE2 TYR A  15      30.481  30.647 -23.359  1.00  2.04      PROA C  
ATOM    196  CZ  TYR A  15      29.549  30.929 -24.364  1.00  2.04      PROA C  
ATOM    197  OH  TYR A  15      29.726  30.423 -25.668  1.00  1.55      PROA O  
ATOM    198  HN  TYR A  15      31.333  32.995 -20.097  1.00  0.00      PROA H  
ATOM    199  HA  TYR A  15      28.868  34.448 -20.735  1.00  0.00      PROA H  
ATOM    200  HB1 TYR A  15      27.757  32.268 -20.142  1.00  0.00      PROA H  
ATOM    201  HB2 TYR A  15      29.358  31.605 -19.631  1.00  0.00      PROA H  
ATOM    202  HD1 TYR A  15      27.321  32.739 -22.530  1.00  0.00      PROA H  
ATOM    203  HD2 TYR A  15      30.969  30.857 -21.274  1.00  0.00      PROA H  
ATOM    204  HE1 TYR A  15      27.699  31.912 -24.847  1.00  0.00      PROA H  
ATOM    205  HE2 TYR A  15      31.360  30.056 -23.574  1.00  0.00      PROA H  
ATOM    206  HH  TYR A  15      30.568  29.938 -25.692  1.00  0.00      PROA H  
ATOM    207  N   LEU A  16      30.101  34.575 -17.877  1.00  1.83      PROA N  
ATOM    208  CA  LEU A  16      29.950  34.863 -16.459  1.00  1.80      PROA C  
ATOM    209  C   LEU A  16      30.821  36.032 -15.991  1.00  1.87      PROA C  
ATOM    210  O   LEU A  16      30.544  36.664 -14.972  1.00  1.55      PROA O  
ATOM    211  CB  LEU A  16      30.354  33.616 -15.617  1.00  1.80      PROA C  
ATOM    212  CG  LEU A  16      29.531  32.327 -15.853  1.00  1.80      PROA C  
ATOM    213  CD1 LEU A  16      30.193  31.137 -15.147  1.00  1.80      PROA C  
ATOM    214  CD2 LEU A  16      28.080  32.458 -15.369  1.00  1.80      PROA C  
ATOM    215  HN  LEU A  16      31.019  34.585 -18.271  1.00  0.00      PROA H  
ATOM    216  HA  LEU A  16      28.927  35.139 -16.242  1.00  0.00      PROA H  
ATOM    217  HB1 LEU A  16      30.291  33.853 -14.531  1.00  0.00      PROA H  
ATOM    218  HB2 LEU A  16      31.411  33.370 -15.865  1.00  0.00      PROA H  
ATOM    219  HG  LEU A  16      29.525  32.093 -16.942  1.00  0.00      PROA H  
ATOM    220 HD11 LEU A  16      30.234  31.330 -14.057  1.00  0.00      PROA H  
ATOM    221 HD12 LEU A  16      31.229  30.991 -15.518  1.00  0.00      PROA H  
ATOM    222 HD13 LEU A  16      29.617  30.204 -15.320  1.00  0.00      PROA H  
ATOM    223 HD21 LEU A  16      27.566  33.296 -15.881  1.00  0.00      PROA H  
ATOM    224 HD22 LEU A  16      28.061  32.646 -14.276  1.00  0.00      PROA H  
ATOM    225 HD23 LEU A  16      27.521  31.521 -15.572  1.00  0.00      PROA H  
ATOM    226  N   ARG A  17      31.896  36.382 -16.714  1.00  1.83      PROA N  
ATOM    227  CA  ARG A  17      32.925  37.288 -16.249  1.00  1.80      PROA C  
ATOM    228  C   ARG A  17      33.443  38.166 -17.375  1.00  1.87      PROA C  
ATOM    229  O   ARG A  17      33.562  37.741 -18.520  1.00  1.55      PROA O  
ATOM    230  CB  ARG A  17      34.069  36.487 -15.545  1.00  1.80      PROA C  
ATOM    231  CG  ARG A  17      35.498  37.076 -15.602  1.00  1.80      PROA C  
ATOM    232  CD  ARG A  17      36.584  36.217 -14.934  1.00  1.80      PROA C  
ATOM    233  NE  ARG A  17      36.356  36.249 -13.455  1.00  1.83      PROA N  
ATOM    234  CZ  ARG A  17      36.923  35.437 -12.570  1.00  1.87      PROA C  
ATOM    235  NH1 ARG A  17      37.839  34.540 -12.855  1.00  1.83      PROA N1+
ATOM    236  NH2 ARG A  17      36.541  35.598 -11.323  1.00  1.83      PROA N  
ATOM    237  HN  ARG A  17      32.139  35.916 -17.570  1.00  0.00      PROA H  
ATOM    238  HA  ARG A  17      32.500  37.971 -15.529  1.00  0.00      PROA H  
ATOM    239  HB1 ARG A  17      34.113  35.488 -16.039  1.00  0.00      PROA H  
ATOM    240  HB2 ARG A  17      33.765  36.324 -14.489  1.00  0.00      PROA H  
ATOM    241  HG1 ARG A  17      35.509  38.102 -15.172  1.00  0.00      PROA H  
ATOM    242  HG2 ARG A  17      35.799  37.160 -16.673  1.00  0.00      PROA H  
ATOM    243  HD1 ARG A  17      37.591  36.641 -15.157  1.00  0.00      PROA H  
ATOM    244  HD2 ARG A  17      36.533  35.172 -15.315  1.00  0.00      PROA H  
ATOM    245  HE  ARG A  17      35.645  36.858 -13.059  1.00  0.00      PROA H  
ATOM    246 HH11 ARG A  17      38.133  34.384 -13.801  1.00  0.00      PROA H  
ATOM    247 HH12 ARG A  17      38.103  33.902 -12.125  1.00  0.00      PROA H  
ATOM    248 HH21 ARG A  17      35.794  36.279 -11.169  1.00  0.00      PROA H  
ATOM    249 HH22 ARG A  17      36.983  35.143 -10.554  1.00  0.00      PROA H  
ATOM    250  N   LYS A  18      33.757  39.442 -17.070  1.00  1.83      PROA N  
ATOM    251  CA  LYS A  18      34.382  40.372 -17.993  1.00  1.80      PROA C  
ATOM    252  C   LYS A  18      35.723  39.908 -18.556  1.00  1.87      PROA C  
ATOM    253  O   LYS A  18      36.522  39.274 -17.868  1.00  1.55      PROA O  
ATOM    254  CB  LYS A  18      34.527  41.781 -17.353  1.00  1.80      PROA C  
ATOM    255  CG  LYS A  18      35.342  42.776 -18.199  1.00  1.80      PROA C  
ATOM    256  CD  LYS A  18      35.289  44.225 -17.712  1.00  1.80      PROA C  
ATOM    257  CE  LYS A  18      35.983  44.476 -16.371  1.00  1.80      PROA C  
ATOM    258  NZ  LYS A  18      35.774  45.882 -16.009  1.00  1.65      PROA N1+
ATOM    259  HN  LYS A  18      33.589  39.779 -16.139  1.00  0.00      PROA H  
ATOM    260  HA  LYS A  18      33.721  40.462 -18.843  1.00  0.00      PROA H  
ATOM    261  HB1 LYS A  18      35.017  41.658 -16.361  1.00  0.00      PROA H  
ATOM    262  HB2 LYS A  18      33.503  42.181 -17.179  1.00  0.00      PROA H  
ATOM    263  HG1 LYS A  18      34.930  42.761 -19.235  1.00  0.00      PROA H  
ATOM    264  HG2 LYS A  18      36.410  42.465 -18.258  1.00  0.00      PROA H  
ATOM    265  HD1 LYS A  18      34.218  44.526 -17.665  1.00  0.00      PROA H  
ATOM    266  HD2 LYS A  18      35.769  44.848 -18.502  1.00  0.00      PROA H  
ATOM    267  HE1 LYS A  18      37.075  44.281 -16.446  1.00  0.00      PROA H  
ATOM    268  HE2 LYS A  18      35.547  43.840 -15.574  1.00  0.00      PROA H  
ATOM    269  HZ1 LYS A  18      34.738  46.033 -15.911  1.00  0.00      PROA H  
ATOM    270  HZ2 LYS A  18      36.081  46.482 -16.820  1.00  0.00      PROA H  
ATOM    271  HZ3 LYS A  18      36.248  46.194 -15.133  1.00  0.00      PROA H  
ATOM    272  N   SER A  19      36.014  40.222 -19.839  1.00  1.83      PROA N  
ATOM    273  CA  SER A  19      37.256  39.809 -20.471  1.00  1.80      PROA C  
ATOM    274  C   SER A  19      38.519  40.351 -19.807  1.00  1.87      PROA C  
ATOM    275  O   SER A  19      38.633  41.516 -19.424  1.00  1.55      PROA O  
ATOM    276  CB  SER A  19      37.292  40.162 -21.985  1.00  1.80      PROA C  
ATOM    277  OG  SER A  19      38.487  39.716 -22.641  1.00  1.55      PROA O  
ATOM    278  HN  SER A  19      35.408  40.806 -20.386  1.00  0.00      PROA H  
ATOM    279  HA  SER A  19      37.295  38.733 -20.392  1.00  0.00      PROA H  
ATOM    280  HB1 SER A  19      37.204  41.263 -22.088  1.00  0.00      PROA H  
ATOM    281  HB2 SER A  19      36.399  39.718 -22.482  1.00  0.00      PROA H  
ATOM    282  HG1 SER A  19      38.339  38.789 -22.877  1.00  0.00      PROA H  
ATOM    283  N   GLU A  20      39.547  39.496 -19.699  1.00  1.83      PROA N  
ATOM    284  CA  GLU A  20      40.885  39.858 -19.285  1.00  1.80      PROA C  
ATOM    285  C   GLU A  20      41.561  40.873 -20.188  1.00  1.87      PROA C  
ATOM    286  O   GLU A  20      42.317  41.723 -19.717  1.00  1.55      PROA O  
ATOM    287  CB  GLU A  20      41.749  38.596 -19.084  1.00  1.80      PROA C  
ATOM    288  CG  GLU A  20      41.358  37.869 -17.773  1.00  1.80      PROA C  
ATOM    289  CD  GLU A  20      41.574  36.375 -17.857  1.00  1.87      PROA C  
ATOM    290  OE1 GLU A  20      42.402  35.826 -17.093  1.00  1.66      PROA O  
ATOM    291  OE2 GLU A  20      40.862  35.726 -18.667  1.00  1.66      PROA O1-
ATOM    292  HN  GLU A  20      39.386  38.525 -19.903  1.00  0.00      PROA H  
ATOM    293  HA  GLU A  20      40.801  40.341 -18.323  1.00  0.00      PROA H  
ATOM    294  HB1 GLU A  20      42.833  38.842 -19.026  1.00  0.00      PROA H  
ATOM    295  HB2 GLU A  20      41.604  37.938 -19.972  1.00  0.00      PROA H  
ATOM    296  HG1 GLU A  20      40.279  38.022 -17.551  1.00  0.00      PROA H  
ATOM    297  HG2 GLU A  20      41.947  38.282 -16.929  1.00  0.00      PROA H  
ATOM    298  N   LYS A  21      41.294  40.835 -21.512  1.00  1.83      PROA N  
ATOM    299  CA  LYS A  21      41.708  41.882 -22.433  1.00  1.80      PROA C  
ATOM    300  C   LYS A  21      41.088  43.235 -22.110  1.00  1.87      PROA C  
ATOM    301  O   LYS A  21      41.778  44.248 -22.026  1.00  1.55      PROA O  
ATOM    302  CB  LYS A  21      41.372  41.490 -23.894  1.00  1.80      PROA C  
ATOM    303  CG  LYS A  21      41.695  42.547 -24.970  1.00  1.80      PROA C  
ATOM    304  CD  LYS A  21      43.192  42.901 -25.064  1.00  1.80      PROA C  
ATOM    305  CE  LYS A  21      43.483  43.946 -26.150  1.00  1.80      PROA C  
ATOM    306  NZ  LYS A  21      44.934  44.128 -26.329  1.00  1.65      PROA N1+
ATOM    307  HN  LYS A  21      40.681  40.136 -21.879  1.00  0.00      PROA H  
ATOM    308  HA  LYS A  21      42.779  42.000 -22.340  1.00  0.00      PROA H  
ATOM    309  HB1 LYS A  21      40.287  41.247 -23.962  1.00  0.00      PROA H  
ATOM    310  HB2 LYS A  21      41.927  40.557 -24.129  1.00  0.00      PROA H  
ATOM    311  HG1 LYS A  21      41.105  43.474 -24.794  1.00  0.00      PROA H  
ATOM    312  HG2 LYS A  21      41.368  42.140 -25.957  1.00  0.00      PROA H  
ATOM    313  HD1 LYS A  21      43.750  41.962 -25.283  1.00  0.00      PROA H  
ATOM    314  HD2 LYS A  21      43.545  43.291 -24.083  1.00  0.00      PROA H  
ATOM    315  HE1 LYS A  21      43.039  44.927 -25.876  1.00  0.00      PROA H  
ATOM    316  HE2 LYS A  21      43.053  43.618 -27.122  1.00  0.00      PROA H  
ATOM    317  HZ1 LYS A  21      45.384  43.217 -26.597  1.00  0.00      PROA H  
ATOM    318  HZ2 LYS A  21      45.390  44.479 -25.447  1.00  0.00      PROA H  
ATOM    319  HZ3 LYS A  21      45.117  44.835 -27.085  1.00  0.00      PROA H  
ATOM    320  N   GLU A  22      39.763  43.268 -21.845  1.00  1.83      PROA N  
ATOM    321  CA  GLU A  22      39.067  44.460 -21.395  1.00  1.80      PROA C  
ATOM    322  C   GLU A  22      39.579  44.983 -20.068  1.00  1.87      PROA C  
ATOM    323  O   GLU A  22      39.845  46.171 -19.916  1.00  1.55      PROA O  
ATOM    324  CB  GLU A  22      37.547  44.213 -21.258  1.00  1.80      PROA C  
ATOM    325  CG  GLU A  22      36.823  43.981 -22.601  1.00  1.80      PROA C  
ATOM    326  CD  GLU A  22      35.349  43.725 -22.342  1.00  1.87      PROA C  
ATOM    327  OE1 GLU A  22      34.529  44.575 -22.777  1.00  1.66      PROA O  
ATOM    328  OE2 GLU A  22      35.007  42.726 -21.658  1.00  1.66      PROA O1-
ATOM    329  HN  GLU A  22      39.215  42.438 -21.917  1.00  0.00      PROA H  
ATOM    330  HA  GLU A  22      39.235  45.241 -22.123  1.00  0.00      PROA H  
ATOM    331  HB1 GLU A  22      37.066  45.098 -20.774  1.00  0.00      PROA H  
ATOM    332  HB2 GLU A  22      37.371  43.338 -20.592  1.00  0.00      PROA H  
ATOM    333  HG1 GLU A  22      37.235  43.115 -23.153  1.00  0.00      PROA H  
ATOM    334  HG2 GLU A  22      36.917  44.879 -23.246  1.00  0.00      PROA H  
ATOM    335  N   ARG A  23      39.790  44.088 -19.081  1.00  1.83      PROA N  
ATOM    336  CA  ARG A  23      40.368  44.426 -17.794  1.00  1.80      PROA C  
ATOM    337  C   ARG A  23      41.771  45.014 -17.918  1.00  1.87      PROA C  
ATOM    338  O   ARG A  23      42.081  46.027 -17.295  1.00  1.55      PROA O  
ATOM    339  CB  ARG A  23      40.369  43.180 -16.865  1.00  1.80      PROA C  
ATOM    340  CG  ARG A  23      40.881  43.424 -15.427  1.00  1.80      PROA C  
ATOM    341  CD  ARG A  23      40.876  42.155 -14.556  1.00  1.80      PROA C  
ATOM    342  NE  ARG A  23      41.449  42.513 -13.215  1.00  1.83      PROA N  
ATOM    343  CZ  ARG A  23      42.325  41.764 -12.558  1.00  1.87      PROA C  
ATOM    344  NH1 ARG A  23      42.658  40.547 -12.929  1.00  1.83      PROA N1+
ATOM    345  NH2 ARG A  23      42.914  42.190 -11.458  1.00  1.83      PROA N  
ATOM    346  HN  ARG A  23      39.508  43.133 -19.227  1.00  0.00      PROA H  
ATOM    347  HA  ARG A  23      39.750  45.193 -17.350  1.00  0.00      PROA H  
ATOM    348  HB1 ARG A  23      40.988  42.385 -17.339  1.00  0.00      PROA H  
ATOM    349  HB2 ARG A  23      39.326  42.791 -16.816  1.00  0.00      PROA H  
ATOM    350  HG1 ARG A  23      40.246  44.201 -14.946  1.00  0.00      PROA H  
ATOM    351  HG2 ARG A  23      41.924  43.812 -15.465  1.00  0.00      PROA H  
ATOM    352  HD1 ARG A  23      41.493  41.379 -15.067  1.00  0.00      PROA H  
ATOM    353  HD2 ARG A  23      39.841  41.768 -14.417  1.00  0.00      PROA H  
ATOM    354  HE  ARG A  23      41.286  43.441 -12.853  1.00  0.00      PROA H  
ATOM    355 HH11 ARG A  23      42.021  40.031 -13.516  1.00  0.00      PROA H  
ATOM    356 HH12 ARG A  23      43.338  40.077 -12.349  1.00  0.00      PROA H  
ATOM    357 HH21 ARG A  23      42.540  42.959 -10.936  1.00  0.00      PROA H  
ATOM    358 HH22 ARG A  23      43.524  41.538 -11.011  1.00  0.00      PROA H  
ATOM    359  N   LEU A  24      42.630  44.414 -18.769  1.00  1.83      PROA N  
ATOM    360  CA  LEU A  24      43.956  44.902 -19.111  1.00  1.80      PROA C  
ATOM    361  C   LEU A  24      43.971  46.275 -19.782  1.00  1.87      PROA C  
ATOM    362  O   LEU A  24      44.742  47.159 -19.403  1.00  1.55      PROA O  
ATOM    363  CB  LEU A  24      44.666  43.843 -19.992  1.00  1.80      PROA C  
ATOM    364  CG  LEU A  24      46.114  44.157 -20.418  1.00  1.80      PROA C  
ATOM    365  CD1 LEU A  24      47.034  44.390 -19.209  1.00  1.80      PROA C  
ATOM    366  CD2 LEU A  24      46.664  43.018 -21.292  1.00  1.80      PROA C  
ATOM    367  HN  LEU A  24      42.346  43.581 -19.252  1.00  0.00      PROA H  
ATOM    368  HA  LEU A  24      44.505  45.014 -18.186  1.00  0.00      PROA H  
ATOM    369  HB1 LEU A  24      44.062  43.676 -20.911  1.00  0.00      PROA H  
ATOM    370  HB2 LEU A  24      44.681  42.883 -19.430  1.00  0.00      PROA H  
ATOM    371  HG  LEU A  24      46.116  45.082 -21.042  1.00  0.00      PROA H  
ATOM    372 HD11 LEU A  24      47.042  43.501 -18.545  1.00  0.00      PROA H  
ATOM    373 HD12 LEU A  24      46.710  45.274 -18.622  1.00  0.00      PROA H  
ATOM    374 HD13 LEU A  24      48.073  44.574 -19.555  1.00  0.00      PROA H  
ATOM    375 HD21 LEU A  24      46.023  42.867 -22.187  1.00  0.00      PROA H  
ATOM    376 HD22 LEU A  24      46.701  42.068 -20.719  1.00  0.00      PROA H  
ATOM    377 HD23 LEU A  24      47.693  43.260 -21.633  1.00  0.00      PROA H  
ATOM    378  N   GLU A  25      43.077  46.529 -20.765  1.00  1.83      PROA N  
ATOM    379  CA  GLU A  25      42.874  47.862 -21.318  1.00  1.80      PROA C  
ATOM    380  C   GLU A  25      42.414  48.870 -20.265  1.00  1.87      PROA C  
ATOM    381  O   GLU A  25      42.978  49.954 -20.101  1.00  1.55      PROA O  
ATOM    382  CB  GLU A  25      41.813  47.841 -22.459  1.00  1.80      PROA C  
ATOM    383  CG  GLU A  25      42.275  47.161 -23.774  1.00  1.80      PROA C  
ATOM    384  CD  GLU A  25      41.264  47.286 -24.909  1.00  1.87      PROA C  
ATOM    385  OE1 GLU A  25      40.064  47.600 -24.678  1.00  1.66      PROA O  
ATOM    386  OE2 GLU A  25      41.681  47.117 -26.084  1.00  1.66      PROA O1-
ATOM    387  HN  GLU A  25      42.504  45.794 -21.139  1.00  0.00      PROA H  
ATOM    388  HA  GLU A  25      43.815  48.218 -21.714  1.00  0.00      PROA H  
ATOM    389  HB1 GLU A  25      41.539  48.889 -22.721  1.00  0.00      PROA H  
ATOM    390  HB2 GLU A  25      40.896  47.329 -22.089  1.00  0.00      PROA H  
ATOM    391  HG1 GLU A  25      42.479  46.085 -23.613  1.00  0.00      PROA H  
ATOM    392  HG2 GLU A  25      43.216  47.644 -24.114  1.00  0.00      PROA H  
ATOM    393  N   ALA A  26      41.409  48.481 -19.458  1.00  1.83      PROA N  
ATOM    394  CA  ALA A  26      40.690  49.329 -18.534  1.00  1.80      PROA C  
ATOM    395  C   ALA A  26      41.480  49.757 -17.307  1.00  1.87      PROA C  
ATOM    396  O   ALA A  26      41.109  50.712 -16.627  1.00  1.55      PROA O  
ATOM    397  CB  ALA A  26      39.402  48.610 -18.109  1.00  1.80      PROA C  
ATOM    398  HN  ALA A  26      41.005  47.569 -19.591  1.00  0.00      PROA H  
ATOM    399  HA  ALA A  26      40.423  50.237 -19.055  1.00  0.00      PROA H  
ATOM    400  HB1 ALA A  26      39.632  47.676 -17.554  1.00  0.00      PROA H  
ATOM    401  HB2 ALA A  26      38.804  48.336 -19.006  1.00  0.00      PROA H  
ATOM    402  HB3 ALA A  26      38.778  49.266 -17.476  1.00  0.00      PROA H  
ATOM    403  N   GLN A  27      42.629  49.107 -17.037  1.00  1.83      PROA N  
ATOM    404  CA  GLN A  27      43.641  49.597 -16.116  1.00  1.80      PROA C  
ATOM    405  C   GLN A  27      44.208  50.962 -16.517  1.00  1.87      PROA C  
ATOM    406  O   GLN A  27      44.594  51.757 -15.663  1.00  1.55      PROA O  
ATOM    407  CB  GLN A  27      44.834  48.604 -15.987  1.00  1.80      PROA C  
ATOM    408  CG  GLN A  27      44.536  47.199 -15.400  1.00  1.80      PROA C  
ATOM    409  CD  GLN A  27      43.518  47.181 -14.255  1.00  1.87      PROA C  
ATOM    410  NE2 GLN A  27      42.287  46.706 -14.545  1.00  1.83      PROA N  
ATOM    411  OE1 GLN A  27      43.819  47.536 -13.111  1.00  1.55      PROA O  
ATOM    412  HN  GLN A  27      42.850  48.275 -17.546  1.00  0.00      PROA H  
ATOM    413  HA  GLN A  27      43.177  49.733 -15.149  1.00  0.00      PROA H  
ATOM    414  HB1 GLN A  27      45.596  49.059 -15.311  1.00  0.00      PROA H  
ATOM    415  HB2 GLN A  27      45.324  48.470 -16.978  1.00  0.00      PROA H  
ATOM    416  HG1 GLN A  27      45.486  46.767 -15.014  1.00  0.00      PROA H  
ATOM    417  HG2 GLN A  27      44.196  46.531 -16.216  1.00  0.00      PROA H  
ATOM    418 HE21 GLN A  27      42.090  46.445 -15.494  1.00  0.00      PROA H  
ATOM    419 HE22 GLN A  27      41.658  46.513 -13.793  1.00  0.00      PROA H  
ATOM    420  N   THR A  28      44.311  51.228 -17.838  1.00  1.83      PROA N  
ATOM    421  CA  THR A  28      45.053  52.366 -18.387  1.00  1.80      PROA C  
ATOM    422  C   THR A  28      44.196  53.441 -19.049  1.00  1.87      PROA C  
ATOM    423  O   THR A  28      44.690  54.522 -19.364  1.00  1.55      PROA O  
ATOM    424  CB  THR A  28      46.055  51.905 -19.456  1.00  1.80      PROA C  
ATOM    425  CG2 THR A  28      47.029  50.878 -18.858  1.00  1.80      PROA C  
ATOM    426  OG1 THR A  28      45.435  51.291 -20.587  1.00  1.55      PROA O  
ATOM    427  HN  THR A  28      43.943  50.563 -18.487  1.00  0.00      PROA H  
ATOM    428  HA  THR A  28      45.609  52.857 -17.599  1.00  0.00      PROA H  
ATOM    429  HB  THR A  28      46.660  52.776 -19.814  1.00  0.00      PROA H  
ATOM    430  HG1 THR A  28      44.662  50.798 -20.270  1.00  0.00      PROA H  
ATOM    431 HG21 THR A  28      46.510  49.942 -18.565  1.00  0.00      PROA H  
ATOM    432 HG22 THR A  28      47.535  51.299 -17.963  1.00  0.00      PROA H  
ATOM    433 HG23 THR A  28      47.807  50.613 -19.606  1.00  0.00      PROA H  
ATOM    434  N   ARG A  29      42.896  53.186 -19.302  1.00  1.83      PROA N  
ATOM    435  CA  ARG A  29      42.088  54.022 -20.186  1.00  1.80      PROA C  
ATOM    436  C   ARG A  29      41.889  55.509 -19.810  1.00  1.87      PROA C  
ATOM    437  O   ARG A  29      41.573  55.808 -18.654  1.00  1.55      PROA O  
ATOM    438  CB  ARG A  29      40.731  53.347 -20.538  1.00  1.80      PROA C  
ATOM    439  CG  ARG A  29      40.888  52.236 -21.599  1.00  1.80      PROA C  
ATOM    440  CD  ARG A  29      39.656  51.358 -21.867  1.00  1.80      PROA C  
ATOM    441  NE  ARG A  29      38.578  52.232 -22.417  1.00  1.83      PROA N  
ATOM    442  CZ  ARG A  29      37.320  51.845 -22.552  1.00  1.87      PROA C  
ATOM    443  NH1 ARG A  29      36.905  50.634 -22.259  1.00  1.83      PROA N1+
ATOM    444  NH2 ARG A  29      36.410  52.647 -23.063  1.00  1.83      PROA N  
ATOM    445  HN  ARG A  29      42.487  52.341 -18.976  1.00  0.00      PROA H  
ATOM    446  HA  ARG A  29      42.635  54.002 -21.114  1.00  0.00      PROA H  
ATOM    447  HB1 ARG A  29      40.015  54.097 -20.944  1.00  0.00      PROA H  
ATOM    448  HB2 ARG A  29      40.295  52.933 -19.604  1.00  0.00      PROA H  
ATOM    449  HG1 ARG A  29      41.715  51.567 -21.293  1.00  0.00      PROA H  
ATOM    450  HG2 ARG A  29      41.210  52.699 -22.554  1.00  0.00      PROA H  
ATOM    451  HD1 ARG A  29      39.310  50.865 -20.930  1.00  0.00      PROA H  
ATOM    452  HD2 ARG A  29      39.907  50.581 -22.626  1.00  0.00      PROA H  
ATOM    453  HE  ARG A  29      38.832  53.061 -22.929  1.00  0.00      PROA H  
ATOM    454 HH11 ARG A  29      37.583  49.889 -22.316  1.00  0.00      PROA H  
ATOM    455 HH12 ARG A  29      35.972  50.445 -22.588  1.00  0.00      PROA H  
ATOM    456 HH21 ARG A  29      36.685  53.445 -23.607  1.00  0.00      PROA H  
ATOM    457 HH22 ARG A  29      35.557  52.180 -23.329  1.00  0.00      PROA H  
ATOM    458  N   PRO A  30      42.015  56.475 -20.738  1.00  1.83      PROA N  
ATOM    459  CA  PRO A  30      41.773  57.882 -20.428  1.00  1.80      PROA C  
ATOM    460  C   PRO A  30      40.297  58.218 -20.612  1.00  1.87      PROA C  
ATOM    461  O   PRO A  30      39.738  58.098 -21.708  1.00  1.55      PROA O  
ATOM    462  CB  PRO A  30      42.689  58.650 -21.398  1.00  1.80      PROA C  
ATOM    463  CG  PRO A  30      42.857  57.718 -22.601  1.00  1.80      PROA C  
ATOM    464  CD  PRO A  30      42.786  56.322 -21.980  1.00  1.80      PROA C  
ATOM    465  HA  PRO A  30      42.043  58.108 -19.405  1.00  0.00      PROA H  
ATOM    466  HB1 PRO A  30      43.682  58.790 -20.912  1.00  0.00      PROA H  
ATOM    467  HB2 PRO A  30      42.297  59.649 -21.680  1.00  0.00      PROA H  
ATOM    468  HG1 PRO A  30      42.008  57.865 -23.301  1.00  0.00      PROA H  
ATOM    469  HG2 PRO A  30      43.806  57.895 -23.148  1.00  0.00      PROA H  
ATOM    470  HD1 PRO A  30      42.291  55.601 -22.667  1.00  0.00      PROA H  
ATOM    471  HD2 PRO A  30      43.813  55.967 -21.732  1.00  0.00      PROA H  
ATOM    472  N   PHE A  31      39.645  58.619 -19.511  1.00  1.83      PROA N  
ATOM    473  CA  PHE A  31      38.224  58.841 -19.398  1.00  1.80      PROA C  
ATOM    474  C   PHE A  31      38.108  59.774 -18.206  1.00  1.87      PROA C  
ATOM    475  O   PHE A  31      38.955  59.715 -17.317  1.00  1.55      PROA O  
ATOM    476  CB  PHE A  31      37.554  57.462 -19.117  1.00  1.80      PROA C  
ATOM    477  CG  PHE A  31      36.043  57.438 -19.059  1.00  2.04      PROA C  
ATOM    478  CD1 PHE A  31      35.354  57.877 -17.913  1.00  2.04      PROA C  
ATOM    479  CD2 PHE A  31      35.311  56.797 -20.075  1.00  2.04      PROA C  
ATOM    480  CE1 PHE A  31      33.965  57.729 -17.807  1.00  2.04      PROA C  
ATOM    481  CE2 PHE A  31      33.925  56.626 -19.965  1.00  2.04      PROA C  
ATOM    482  CZ  PHE A  31      33.251  57.106 -18.837  1.00  2.04      PROA C  
ATOM    483  HN  PHE A  31      40.141  58.773 -18.656  1.00  0.00      PROA H  
ATOM    484  HA  PHE A  31      37.841  59.333 -20.280  1.00  0.00      PROA H  
ATOM    485  HB1 PHE A  31      37.945  57.056 -18.159  1.00  0.00      PROA H  
ATOM    486  HB2 PHE A  31      37.878  56.764 -19.922  1.00  0.00      PROA H  
ATOM    487  HD1 PHE A  31      35.899  58.316 -17.091  1.00  0.00      PROA H  
ATOM    488  HD2 PHE A  31      35.828  56.402 -20.938  1.00  0.00      PROA H  
ATOM    489  HE1 PHE A  31      33.446  58.083 -16.928  1.00  0.00      PROA H  
ATOM    490  HE2 PHE A  31      33.371  56.122 -20.746  1.00  0.00      PROA H  
ATOM    491  HZ  PHE A  31      32.180  56.981 -18.755  1.00  0.00      PROA H  
ATOM    492  N   ASP A  32      37.080  60.642 -18.129  1.00  1.83      PROA N  
ATOM    493  CA  ASP A  32      36.880  61.470 -16.956  1.00  1.80      PROA C  
ATOM    494  C   ASP A  32      35.444  61.314 -16.483  1.00  1.87      PROA C  
ATOM    495  O   ASP A  32      34.484  61.584 -17.201  1.00  1.55      PROA O  
ATOM    496  CB  ASP A  32      37.295  62.946 -17.223  1.00  1.80      PROA C  
ATOM    497  CG  ASP A  32      37.206  63.846 -16.005  1.00  1.87      PROA C  
ATOM    498  OD1 ASP A  32      37.569  65.045 -16.132  1.00  1.66      PROA O  
ATOM    499  OD2 ASP A  32      36.820  63.388 -14.898  1.00  1.66      PROA O1-
ATOM    500  HN  ASP A  32      36.374  60.700 -18.833  1.00  0.00      PROA H  
ATOM    501  HA  ASP A  32      37.497  61.108 -16.142  1.00  0.00      PROA H  
ATOM    502  HB1 ASP A  32      36.667  63.374 -18.028  1.00  0.00      PROA H  
ATOM    503  HB2 ASP A  32      38.350  62.953 -17.571  1.00  0.00      PROA H  
ATOM    504  N   LEU A  33      35.272  60.879 -15.221  1.00  1.83      PROA N  
ATOM    505  CA  LEU A  33      33.982  60.655 -14.603  1.00  1.80      PROA C  
ATOM    506  C   LEU A  33      33.222  61.946 -14.371  1.00  1.87      PROA C  
ATOM    507  O   LEU A  33      31.999  61.948 -14.276  1.00  1.55      PROA O  
ATOM    508  CB  LEU A  33      34.159  59.900 -13.257  1.00  1.80      PROA C  
ATOM    509  CG  LEU A  33      34.965  60.623 -12.145  1.00  1.80      PROA C  
ATOM    510  CD1 LEU A  33      34.072  61.430 -11.184  1.00  1.80      PROA C  
ATOM    511  CD2 LEU A  33      35.788  59.614 -11.329  1.00  1.80      PROA C  
ATOM    512  HN  LEU A  33      36.068  60.741 -14.641  1.00  0.00      PROA H  
ATOM    513  HA  LEU A  33      33.381  60.053 -15.272  1.00  0.00      PROA H  
ATOM    514  HB1 LEU A  33      34.684  58.950 -13.503  1.00  0.00      PROA H  
ATOM    515  HB2 LEU A  33      33.160  59.620 -12.858  1.00  0.00      PROA H  
ATOM    516  HG  LEU A  33      35.691  61.329 -12.614  1.00  0.00      PROA H  
ATOM    517 HD11 LEU A  33      33.313  60.772 -10.714  1.00  0.00      PROA H  
ATOM    518 HD12 LEU A  33      33.541  62.251 -11.704  1.00  0.00      PROA H  
ATOM    519 HD13 LEU A  33      34.687  61.880 -10.374  1.00  0.00      PROA H  
ATOM    520 HD21 LEU A  33      36.521  59.085 -11.973  1.00  0.00      PROA H  
ATOM    521 HD22 LEU A  33      35.124  58.865 -10.848  1.00  0.00      PROA H  
ATOM    522 HD23 LEU A  33      36.350  60.140 -10.527  1.00  0.00      PROA H  
ATOM    523  N   LYS A  34      33.933  63.088 -14.282  1.00  1.83      PROA N  
ATOM    524  CA  LYS A  34      33.347  64.400 -14.110  1.00  1.80      PROA C  
ATOM    525  C   LYS A  34      32.466  64.856 -15.262  1.00  1.87      PROA C  
ATOM    526  O   LYS A  34      31.411  65.449 -15.052  1.00  1.55      PROA O  
ATOM    527  CB  LYS A  34      34.441  65.447 -13.793  1.00  1.80      PROA C  
ATOM    528  CG  LYS A  34      35.118  65.180 -12.437  1.00  1.80      PROA C  
ATOM    529  CD  LYS A  34      36.214  66.198 -12.076  1.00  1.80      PROA C  
ATOM    530  CE  LYS A  34      37.437  66.236 -13.007  1.00  1.80      PROA C  
ATOM    531  NZ  LYS A  34      38.063  64.908 -13.103  1.00  1.65      PROA N1+
ATOM    532  HN  LYS A  34      34.934  63.067 -14.394  1.00  0.00      PROA H  
ATOM    533  HA  LYS A  34      32.692  64.350 -13.250  1.00  0.00      PROA H  
ATOM    534  HB1 LYS A  34      33.988  66.465 -13.753  1.00  0.00      PROA H  
ATOM    535  HB2 LYS A  34      35.193  65.447 -14.612  1.00  0.00      PROA H  
ATOM    536  HG1 LYS A  34      35.542  64.152 -12.419  1.00  0.00      PROA H  
ATOM    537  HG2 LYS A  34      34.333  65.216 -11.645  1.00  0.00      PROA H  
ATOM    538  HD1 LYS A  34      36.553  65.992 -11.036  1.00  0.00      PROA H  
ATOM    539  HD2 LYS A  34      35.758  67.215 -12.077  1.00  0.00      PROA H  
ATOM    540  HE1 LYS A  34      38.195  66.946 -12.607  1.00  0.00      PROA H  
ATOM    541  HE2 LYS A  34      37.151  66.562 -14.029  1.00  0.00      PROA H  
ATOM    542  HZ1 LYS A  34      37.526  64.328 -13.811  1.00  0.00      PROA H  
ATOM    543  HZ2 LYS A  34      38.052  64.420 -12.175  1.00  0.00      PROA H  
ATOM    544  HZ3 LYS A  34      39.054  64.985 -13.441  1.00  0.00      PROA H  
ATOM    545  N   LYS A  35      32.877  64.571 -16.514  1.00  1.83      PROA N  
ATOM    546  CA  LYS A  35      32.186  65.055 -17.694  1.00  1.80      PROA C  
ATOM    547  C   LYS A  35      31.420  63.990 -18.463  1.00  1.87      PROA C  
ATOM    548  O   LYS A  35      30.802  64.295 -19.479  1.00  1.55      PROA O  
ATOM    549  CB  LYS A  35      33.147  65.856 -18.620  1.00  1.80      PROA C  
ATOM    550  CG  LYS A  35      34.495  65.194 -18.983  1.00  1.80      PROA C  
ATOM    551  CD  LYS A  35      34.424  63.952 -19.898  1.00  1.80      PROA C  
ATOM    552  CE  LYS A  35      33.732  64.205 -21.247  1.00  1.80      PROA C  
ATOM    553  NZ  LYS A  35      33.645  62.973 -22.051  1.00  1.65      PROA N1+
ATOM    554  HN  LYS A  35      33.713  64.047 -16.658  1.00  0.00      PROA H  
ATOM    555  HA  LYS A  35      31.421  65.760 -17.394  1.00  0.00      PROA H  
ATOM    556  HB1 LYS A  35      33.402  66.784 -18.052  1.00  0.00      PROA H  
ATOM    557  HB2 LYS A  35      32.618  66.197 -19.533  1.00  0.00      PROA H  
ATOM    558  HG1 LYS A  35      35.042  64.934 -18.050  1.00  0.00      PROA H  
ATOM    559  HG2 LYS A  35      35.113  65.964 -19.500  1.00  0.00      PROA H  
ATOM    560  HD1 LYS A  35      33.905  63.134 -19.352  1.00  0.00      PROA H  
ATOM    561  HD2 LYS A  35      35.464  63.604 -20.091  1.00  0.00      PROA H  
ATOM    562  HE1 LYS A  35      34.287  64.967 -21.836  1.00  0.00      PROA H  
ATOM    563  HE2 LYS A  35      32.695  64.566 -21.087  1.00  0.00      PROA H  
ATOM    564  HZ1 LYS A  35      33.390  62.159 -21.425  1.00  0.00      PROA H  
ATOM    565  HZ2 LYS A  35      34.560  62.752 -22.512  1.00  0.00      PROA H  
ATOM    566  HZ3 LYS A  35      32.868  63.061 -22.743  1.00  0.00      PROA H  
ATOM    567  N   ASP A  36      31.403  62.730 -17.990  1.00  1.83      PROA N  
ATOM    568  CA  ASP A  36      30.655  61.644 -18.600  1.00  1.80      PROA C  
ATOM    569  C   ASP A  36      29.605  61.164 -17.607  1.00  1.87      PROA C  
ATOM    570  O   ASP A  36      29.904  60.775 -16.477  1.00  1.55      PROA O  
ATOM    571  CB  ASP A  36      31.607  60.490 -19.017  1.00  1.80      PROA C  
ATOM    572  CG  ASP A  36      32.293  60.855 -20.306  1.00  1.87      PROA C  
ATOM    573  OD1 ASP A  36      31.596  61.203 -21.292  1.00  1.66      PROA O  
ATOM    574  OD2 ASP A  36      33.543  60.760 -20.425  1.00  1.66      PROA O1-
ATOM    575  HN  ASP A  36      31.924  62.491 -17.174  1.00  0.00      PROA H  
ATOM    576  HA  ASP A  36      30.106  62.000 -19.464  1.00  0.00      PROA H  
ATOM    577  HB1 ASP A  36      31.035  59.559 -19.212  1.00  0.00      PROA H  
ATOM    578  HB2 ASP A  36      32.362  60.294 -18.230  1.00  0.00      PROA H  
ATOM    579  N   VAL A  37      28.318  61.218 -17.999  1.00  1.83      PROA N  
ATOM    580  CA  VAL A  37      27.194  61.096 -17.082  1.00  1.80      PROA C  
ATOM    581  C   VAL A  37      26.086  60.228 -17.657  1.00  1.87      PROA C  
ATOM    582  O   VAL A  37      26.077  59.857 -18.830  1.00  1.55      PROA O  
ATOM    583  CB  VAL A  37      26.603  62.449 -16.659  1.00  1.80      PROA C  
ATOM    584  CG1 VAL A  37      27.673  63.273 -15.922  1.00  1.80      PROA C  
ATOM    585  CG2 VAL A  37      26.044  63.226 -17.868  1.00  1.80      PROA C  
ATOM    586  HN  VAL A  37      28.088  61.475 -18.945  1.00  0.00      PROA H  
ATOM    587  HA  VAL A  37      27.524  60.588 -16.187  1.00  0.00      PROA H  
ATOM    588  HB  VAL A  37      25.771  62.286 -15.932  1.00  0.00      PROA H  
ATOM    589 HG11 VAL A  37      28.458  63.628 -16.624  1.00  0.00      PROA H  
ATOM    590 HG12 VAL A  37      28.157  62.666 -15.133  1.00  0.00      PROA H  
ATOM    591 HG13 VAL A  37      27.209  64.158 -15.441  1.00  0.00      PROA H  
ATOM    592 HG21 VAL A  37      25.227  62.662 -18.358  1.00  0.00      PROA H  
ATOM    593 HG22 VAL A  37      26.842  63.426 -18.615  1.00  0.00      PROA H  
ATOM    594 HG23 VAL A  37      25.631  64.202 -17.539  1.00  0.00      PROA H  
ATOM    595  N   PHE A  38      25.117  59.871 -16.799  1.00  1.83      PROA N  
ATOM    596  CA  PHE A  38      23.839  59.310 -17.175  1.00  1.80      PROA C  
ATOM    597  C   PHE A  38      22.768  60.358 -16.898  1.00  1.87      PROA C  
ATOM    598  O   PHE A  38      22.785  61.009 -15.851  1.00  1.55      PROA O  
ATOM    599  CB  PHE A  38      23.467  58.062 -16.334  1.00  1.80      PROA C  
ATOM    600  CG  PHE A  38      24.490  56.964 -16.442  1.00  2.04      PROA C  
ATOM    601  CD1 PHE A  38      24.508  56.126 -17.570  1.00  2.04      PROA C  
ATOM    602  CD2 PHE A  38      25.344  56.670 -15.363  1.00  2.04      PROA C  
ATOM    603  CE1 PHE A  38      25.355  55.011 -17.616  1.00  2.04      PROA C  
ATOM    604  CE2 PHE A  38      26.185  55.550 -15.401  1.00  2.04      PROA C  
ATOM    605  CZ  PHE A  38      26.187  54.718 -16.529  1.00  2.04      PROA C  
ATOM    606  HN  PHE A  38      25.229  60.083 -15.823  1.00  0.00      PROA H  
ATOM    607  HA  PHE A  38      23.828  59.076 -18.231  1.00  0.00      PROA H  
ATOM    608  HB1 PHE A  38      22.490  57.650 -16.669  1.00  0.00      PROA H  
ATOM    609  HB2 PHE A  38      23.377  58.345 -15.262  1.00  0.00      PROA H  
ATOM    610  HD1 PHE A  38      23.843  56.332 -18.397  1.00  0.00      PROA H  
ATOM    611  HD2 PHE A  38      25.333  57.307 -14.491  1.00  0.00      PROA H  
ATOM    612  HE1 PHE A  38      25.357  54.369 -18.485  1.00  0.00      PROA H  
ATOM    613  HE2 PHE A  38      26.830  55.332 -14.564  1.00  0.00      PROA H  
ATOM    614  HZ  PHE A  38      26.836  53.855 -16.570  1.00  0.00      PROA H  
ATOM    615  N   VAL A  39      21.812  60.538 -17.832  1.00  1.83      PROA N  
ATOM    616  CA  VAL A  39      20.688  61.456 -17.685  1.00  1.80      PROA C  
ATOM    617  C   VAL A  39      19.367  60.699 -17.866  1.00  1.87      PROA C  
ATOM    618  O   VAL A  39      19.332  59.730 -18.630  1.00  1.55      PROA O  
ATOM    619  CB  VAL A  39      20.736  62.657 -18.635  1.00  1.80      PROA C  
ATOM    620  CG1 VAL A  39      21.935  63.553 -18.262  1.00  1.80      PROA C  
ATOM    621  CG2 VAL A  39      20.810  62.213 -20.110  1.00  1.80      PROA C  
ATOM    622  HN  VAL A  39      21.824  59.996 -18.678  1.00  0.00      PROA H  
ATOM    623  HA  VAL A  39      20.719  61.854 -16.684  1.00  0.00      PROA H  
ATOM    624  HB  VAL A  39      19.814  63.273 -18.500  1.00  0.00      PROA H  
ATOM    625 HG11 VAL A  39      22.892  63.010 -18.403  1.00  0.00      PROA H  
ATOM    626 HG12 VAL A  39      21.865  63.877 -17.202  1.00  0.00      PROA H  
ATOM    627 HG13 VAL A  39      21.952  64.463 -18.900  1.00  0.00      PROA H  
ATOM    628 HG21 VAL A  39      19.906  61.636 -20.399  1.00  0.00      PROA H  
ATOM    629 HG22 VAL A  39      21.707  61.586 -20.294  1.00  0.00      PROA H  
ATOM    630 HG23 VAL A  39      20.871  63.105 -20.767  1.00  0.00      PROA H  
ATOM    631  N   PRO A  40      18.271  61.041 -17.178  1.00  1.83      PROA N  
ATOM    632  CA  PRO A  40      16.907  60.605 -17.494  1.00  1.80      PROA C  
ATOM    633  C   PRO A  40      16.460  60.602 -18.955  1.00  1.87      PROA C  
ATOM    634  O   PRO A  40      16.755  61.540 -19.693  1.00  1.55      PROA O  
ATOM    635  CB  PRO A  40      16.017  61.499 -16.617  1.00  1.80      PROA C  
ATOM    636  CG  PRO A  40      16.891  61.777 -15.395  1.00  1.80      PROA C  
ATOM    637  CD  PRO A  40      18.283  61.924 -16.008  1.00  1.80      PROA C  
ATOM    638  HA  PRO A  40      16.862  59.572 -17.183  1.00  0.00      PROA H  
ATOM    639  HB1 PRO A  40      15.059  61.006 -16.349  1.00  0.00      PROA H  
ATOM    640  HB2 PRO A  40      15.802  62.464 -17.131  1.00  0.00      PROA H  
ATOM    641  HG1 PRO A  40      16.575  62.679 -14.834  1.00  0.00      PROA H  
ATOM    642  HG2 PRO A  40      16.874  60.897 -14.713  1.00  0.00      PROA H  
ATOM    643  HD1 PRO A  40      18.454  62.973 -16.341  1.00  0.00      PROA H  
ATOM    644  HD2 PRO A  40      19.068  61.623 -15.278  1.00  0.00      PROA H  
ATOM    645  N   ASP A  41      15.699  59.569 -19.361  1.00  1.83      PROA N  
ATOM    646  CA  ASP A  41      15.123  59.425 -20.682  1.00  1.80      PROA C  
ATOM    647  C   ASP A  41      13.672  58.944 -20.556  1.00  1.87      PROA C  
ATOM    648  O   ASP A  41      13.249  58.479 -19.500  1.00  1.55      PROA O  
ATOM    649  CB  ASP A  41      16.002  58.478 -21.550  1.00  1.80      PROA C  
ATOM    650  CG  ASP A  41      15.371  58.163 -22.889  1.00  1.87      PROA C  
ATOM    651  OD1 ASP A  41      15.110  56.971 -23.167  1.00  1.66      PROA O  
ATOM    652  OD2 ASP A  41      15.020  59.125 -23.621  1.00  1.66      PROA O1-
ATOM    653  HN  ASP A  41      15.502  58.828 -18.716  1.00  0.00      PROA H  
ATOM    654  HA  ASP A  41      15.080  60.397 -21.158  1.00  0.00      PROA H  
ATOM    655  HB1 ASP A  41      16.182  57.527 -21.011  1.00  0.00      PROA H  
ATOM    656  HB2 ASP A  41      16.977  58.970 -21.733  1.00  0.00      PROA H  
ATOM    657  N   ASP A  42      12.875  59.059 -21.636  1.00  1.83      PROA N  
ATOM    658  CA  ASP A  42      11.478  58.674 -21.684  1.00  1.80      PROA C  
ATOM    659  C   ASP A  42      11.234  57.412 -22.528  1.00  1.87      PROA C  
ATOM    660  O   ASP A  42      10.086  57.010 -22.719  1.00  1.55      PROA O  
ATOM    661  CB  ASP A  42      10.647  59.867 -22.233  1.00  1.80      PROA C  
ATOM    662  CG  ASP A  42      10.631  61.003 -21.234  1.00  1.87      PROA C  
ATOM    663  OD1 ASP A  42      10.198  60.795 -20.068  1.00  1.66      PROA O  
ATOM    664  OD2 ASP A  42      10.994  62.149 -21.606  1.00  1.66      PROA O1-
ATOM    665  HN  ASP A  42      13.286  59.386 -22.490  1.00  0.00      PROA H  
ATOM    666  HA  ASP A  42      11.129  58.425 -20.690  1.00  0.00      PROA H  
ATOM    667  HB1 ASP A  42       9.589  59.565 -22.391  1.00  0.00      PROA H  
ATOM    668  HB2 ASP A  42      11.063  60.225 -23.196  1.00  0.00      PROA H  
ATOM    669  N   LYS A  43      12.281  56.718 -23.033  1.00  1.83      PROA N  
ATOM    670  CA  LYS A  43      12.127  55.423 -23.691  1.00  1.80      PROA C  
ATOM    671  C   LYS A  43      12.818  54.318 -22.908  1.00  1.87      PROA C  
ATOM    672  O   LYS A  43      12.280  53.222 -22.741  1.00  1.55      PROA O  
ATOM    673  CB  LYS A  43      12.699  55.447 -25.139  1.00  1.80      PROA C  
ATOM    674  CG  LYS A  43      12.596  54.093 -25.875  1.00  1.80      PROA C  
ATOM    675  CD  LYS A  43      12.903  54.160 -27.383  1.00  1.80      PROA C  
ATOM    676  CE  LYS A  43      14.343  54.532 -27.770  1.00  1.80      PROA C  
ATOM    677  NZ  LYS A  43      15.302  53.468 -27.430  1.00  1.65      PROA N1+
ATOM    678  HN  LYS A  43      13.225  57.067 -22.983  1.00  0.00      PROA H  
ATOM    679  HA  LYS A  43      11.083  55.143 -23.743  1.00  0.00      PROA H  
ATOM    680  HB1 LYS A  43      13.759  55.785 -25.107  1.00  0.00      PROA H  
ATOM    681  HB2 LYS A  43      12.124  56.213 -25.706  1.00  0.00      PROA H  
ATOM    682  HG1 LYS A  43      11.544  53.736 -25.769  1.00  0.00      PROA H  
ATOM    683  HG2 LYS A  43      13.252  53.335 -25.395  1.00  0.00      PROA H  
ATOM    684  HD1 LYS A  43      12.223  54.922 -27.831  1.00  0.00      PROA H  
ATOM    685  HD2 LYS A  43      12.637  53.185 -27.851  1.00  0.00      PROA H  
ATOM    686  HE1 LYS A  43      14.668  55.473 -27.276  1.00  0.00      PROA H  
ATOM    687  HE2 LYS A  43      14.392  54.678 -28.873  1.00  0.00      PROA H  
ATOM    688  HZ1 LYS A  43      14.881  52.519 -27.326  1.00  0.00      PROA H  
ATOM    689  HZ2 LYS A  43      15.858  53.693 -26.563  1.00  0.00      PROA H  
ATOM    690  HZ3 LYS A  43      16.023  53.411 -28.198  1.00  0.00      PROA H  
ATOM    691  N   GLU A  44      14.038  54.594 -22.411  1.00  1.83      PROA N  
ATOM    692  CA  GLU A  44      14.896  53.650 -21.720  1.00  1.80      PROA C  
ATOM    693  C   GLU A  44      15.042  53.957 -20.230  1.00  1.87      PROA C  
ATOM    694  O   GLU A  44      15.842  53.340 -19.529  1.00  1.55      PROA O  
ATOM    695  CB  GLU A  44      16.287  53.648 -22.418  1.00  1.80      PROA C  
ATOM    696  CG  GLU A  44      16.273  52.836 -23.740  1.00  1.80      PROA C  
ATOM    697  CD  GLU A  44      17.444  53.135 -24.662  1.00  1.87      PROA C  
ATOM    698  OE1 GLU A  44      17.227  53.886 -25.652  1.00  1.66      PROA O  
ATOM    699  OE2 GLU A  44      18.561  52.588 -24.471  1.00  1.66      PROA O1-
ATOM    700  HN  GLU A  44      14.472  55.477 -22.660  1.00  0.00      PROA H  
ATOM    701  HA  GLU A  44      14.484  52.656 -21.795  1.00  0.00      PROA H  
ATOM    702  HB1 GLU A  44      17.076  53.235 -21.758  1.00  0.00      PROA H  
ATOM    703  HB2 GLU A  44      16.561  54.709 -22.629  1.00  0.00      PROA H  
ATOM    704  HG1 GLU A  44      15.343  53.080 -24.295  1.00  0.00      PROA H  
ATOM    705  HG2 GLU A  44      16.257  51.748 -23.528  1.00  0.00      PROA H  
ATOM    706  N   GLU A  45      14.284  54.954 -19.726  1.00  1.83      PROA N  
ATOM    707  CA  GLU A  45      14.389  55.593 -18.413  1.00  1.80      PROA C  
ATOM    708  C   GLU A  45      15.682  56.367 -18.147  1.00  1.87      PROA C  
ATOM    709  O   GLU A  45      15.650  57.393 -17.468  1.00  1.55      PROA O  
ATOM    710  CB  GLU A  45      13.991  54.723 -17.174  1.00  1.80      PROA C  
ATOM    711  CG  GLU A  45      12.456  54.632 -16.915  1.00  1.80      PROA C  
ATOM    712  CD  GLU A  45      12.061  54.297 -15.474  1.00  1.87      PROA C  
ATOM    713  OE1 GLU A  45      10.839  54.104 -15.221  1.00  1.66      PROA O  
ATOM    714  OE2 GLU A  45      12.930  54.252 -14.567  1.00  1.66      PROA O1-
ATOM    715  HN  GLU A  45      13.613  55.356 -20.342  1.00  0.00      PROA H  
ATOM    716  HA  GLU A  45      13.642  56.370 -18.432  1.00  0.00      PROA H  
ATOM    717  HB1 GLU A  45      14.436  55.193 -16.265  1.00  0.00      PROA H  
ATOM    718  HB2 GLU A  45      14.432  53.709 -17.260  1.00  0.00      PROA H  
ATOM    719  HG1 GLU A  45      12.002  53.879 -17.587  1.00  0.00      PROA H  
ATOM    720  HG2 GLU A  45      11.989  55.615 -17.136  1.00  0.00      PROA H  
ATOM    721  N   PHE A  46      16.830  55.954 -18.721  1.00  1.83      PROA N  
ATOM    722  CA  PHE A  46      18.104  56.638 -18.585  1.00  1.80      PROA C  
ATOM    723  C   PHE A  46      18.952  56.410 -19.830  1.00  1.87      PROA C  
ATOM    724  O   PHE A  46      18.964  55.314 -20.391  1.00  1.55      PROA O  
ATOM    725  CB  PHE A  46      18.947  56.118 -17.384  1.00  1.80      PROA C  
ATOM    726  CG  PHE A  46      18.204  56.193 -16.075  1.00  2.04      PROA C  
ATOM    727  CD1 PHE A  46      18.230  57.369 -15.307  1.00  2.04      PROA C  
ATOM    728  CD2 PHE A  46      17.537  55.063 -15.566  1.00  2.04      PROA C  
ATOM    729  CE1 PHE A  46      17.587  57.420 -14.062  1.00  2.04      PROA C  
ATOM    730  CE2 PHE A  46      16.885  55.114 -14.329  1.00  2.04      PROA C  
ATOM    731  CZ  PHE A  46      16.916  56.291 -13.575  1.00  2.04      PROA C  
ATOM    732  HN  PHE A  46      16.829  55.096 -19.236  1.00  0.00      PROA H  
ATOM    733  HA  PHE A  46      17.926  57.701 -18.496  1.00  0.00      PROA H  
ATOM    734  HB1 PHE A  46      19.880  56.716 -17.285  1.00  0.00      PROA H  
ATOM    735  HB2 PHE A  46      19.229  55.055 -17.550  1.00  0.00      PROA H  
ATOM    736  HD1 PHE A  46      18.745  58.240 -15.682  1.00  0.00      PROA H  
ATOM    737  HD2 PHE A  46      17.509  54.153 -16.148  1.00  0.00      PROA H  
ATOM    738  HE1 PHE A  46      17.602  58.331 -13.481  1.00  0.00      PROA H  
ATOM    739  HE2 PHE A  46      16.347  54.252 -13.960  1.00  0.00      PROA H  
ATOM    740  HZ  PHE A  46      16.412  56.327 -12.619  1.00  0.00      PROA H  
ATOM    741  N   VAL A  47      19.727  57.425 -20.262  1.00  1.83      PROA N  
ATOM    742  CA  VAL A  47      20.655  57.327 -21.386  1.00  1.80      PROA C  
ATOM    743  C   VAL A  47      21.994  57.945 -21.016  1.00  1.87      PROA C  
ATOM    744  O   VAL A  47      22.128  58.671 -20.030  1.00  1.55      PROA O  
ATOM    745  CB  VAL A  47      20.149  57.943 -22.696  1.00  1.80      PROA C  
ATOM    746  CG1 VAL A  47      18.965  57.111 -23.229  1.00  1.80      PROA C  
ATOM    747  CG2 VAL A  47      19.788  59.431 -22.502  1.00  1.80      PROA C  
ATOM    748  HN  VAL A  47      19.695  58.315 -19.794  1.00  0.00      PROA H  
ATOM    749  HA  VAL A  47      20.863  56.286 -21.579  1.00  0.00      PROA H  
ATOM    750  HB  VAL A  47      20.942  57.885 -23.481  1.00  0.00      PROA H  
ATOM    751 HG11 VAL A  47      18.129  57.088 -22.503  1.00  0.00      PROA H  
ATOM    752 HG12 VAL A  47      19.276  56.062 -23.423  1.00  0.00      PROA H  
ATOM    753 HG13 VAL A  47      18.581  57.541 -24.178  1.00  0.00      PROA H  
ATOM    754 HG21 VAL A  47      20.688  60.028 -22.249  1.00  0.00      PROA H  
ATOM    755 HG22 VAL A  47      19.044  59.564 -21.690  1.00  0.00      PROA H  
ATOM    756 HG23 VAL A  47      19.352  59.840 -23.438  1.00  0.00      PROA H  
ATOM    757  N   LYS A  48      23.045  57.627 -21.796  1.00  1.83      PROA N  
ATOM    758  CA  LYS A  48      24.396  58.113 -21.593  1.00  1.80      PROA C  
ATOM    759  C   LYS A  48      24.579  59.506 -22.201  1.00  1.87      PROA C  
ATOM    760  O   LYS A  48      23.984  59.841 -23.230  1.00  1.55      PROA O  
ATOM    761  CB  LYS A  48      25.416  57.111 -22.202  1.00  1.80      PROA C  
ATOM    762  CG  LYS A  48      25.183  55.653 -21.757  1.00  1.80      PROA C  
ATOM    763  CD  LYS A  48      26.327  54.697 -22.154  1.00  1.80      PROA C  
ATOM    764  CE  LYS A  48      26.053  53.240 -21.741  1.00  1.80      PROA C  
ATOM    765  NZ  LYS A  48      27.264  52.411 -21.807  1.00  1.65      PROA N1+
ATOM    766  HN  LYS A  48      22.929  57.038 -22.590  1.00  0.00      PROA H  
ATOM    767  HA  LYS A  48      24.580  58.192 -20.529  1.00  0.00      PROA H  
ATOM    768  HB1 LYS A  48      26.442  57.420 -21.901  1.00  0.00      PROA H  
ATOM    769  HB2 LYS A  48      25.367  57.143 -23.315  1.00  0.00      PROA H  
ATOM    770  HG1 LYS A  48      24.238  55.271 -22.206  1.00  0.00      PROA H  
ATOM    771  HG2 LYS A  48      25.070  55.633 -20.650  1.00  0.00      PROA H  
ATOM    772  HD1 LYS A  48      27.259  55.068 -21.670  1.00  0.00      PROA H  
ATOM    773  HD2 LYS A  48      26.479  54.744 -23.257  1.00  0.00      PROA H  
ATOM    774  HE1 LYS A  48      25.276  52.786 -22.394  1.00  0.00      PROA H  
ATOM    775  HE2 LYS A  48      25.695  53.216 -20.687  1.00  0.00      PROA H  
ATOM    776  HZ1 LYS A  48      28.028  52.847 -21.232  1.00  0.00      PROA H  
ATOM    777  HZ2 LYS A  48      27.626  52.264 -22.778  1.00  0.00      PROA H  
ATOM    778  HZ3 LYS A  48      27.084  51.444 -21.406  1.00  0.00      PROA H  
ATOM    779  N   ALA A  49      25.398  60.367 -21.564  1.00  1.83      PROA N  
ATOM    780  CA  ALA A  49      25.620  61.722 -22.019  1.00  1.80      PROA C  
ATOM    781  C   ALA A  49      27.006  62.232 -21.636  1.00  1.87      PROA C  
ATOM    782  O   ALA A  49      27.630  61.764 -20.685  1.00  1.55      PROA O  
ATOM    783  CB  ALA A  49      24.534  62.665 -21.453  1.00  1.80      PROA C  
ATOM    784  HN  ALA A  49      25.852  60.119 -20.703  1.00  0.00      PROA H  
ATOM    785  HA  ALA A  49      25.589  61.730 -23.100  1.00  0.00      PROA H  
ATOM    786  HB1 ALA A  49      24.541  62.646 -20.345  1.00  0.00      PROA H  
ATOM    787  HB2 ALA A  49      23.533  62.328 -21.791  1.00  0.00      PROA H  
ATOM    788  HB3 ALA A  49      24.686  63.710 -21.795  1.00  0.00      PROA H  
ATOM    789  N   THR A  50      27.520  63.214 -22.404  1.00  1.83      PROA N  
ATOM    790  CA  THR A  50      28.843  63.810 -22.237  1.00  1.80      PROA C  
ATOM    791  C   THR A  50      28.717  65.321 -22.130  1.00  1.87      PROA C  
ATOM    792  O   THR A  50      27.829  65.932 -22.726  1.00  1.55      PROA O  
ATOM    793  CB  THR A  50      29.846  63.411 -23.340  1.00  1.80      PROA C  
ATOM    794  CG2 THR A  50      29.314  63.755 -24.741  1.00  1.80      PROA C  
ATOM    795  OG1 THR A  50      31.127  64.034 -23.229  1.00  1.55      PROA O  
ATOM    796  HN  THR A  50      26.959  63.599 -23.144  1.00  0.00      PROA H  
ATOM    797  HA  THR A  50      29.261  63.470 -21.299  1.00  0.00      PROA H  
ATOM    798  HB  THR A  50      29.992  62.305 -23.274  1.00  0.00      PROA H  
ATOM    799  HG1 THR A  50      30.971  64.952 -23.481  1.00  0.00      PROA H  
ATOM    800 HG21 THR A  50      29.154  64.847 -24.862  1.00  0.00      PROA H  
ATOM    801 HG22 THR A  50      28.350  63.244 -24.938  1.00  0.00      PROA H  
ATOM    802 HG23 THR A  50      30.037  63.422 -25.517  1.00  0.00      PROA H  
ATOM    803  N   ILE A  51      29.629  65.940 -21.352  1.00  1.83      PROA N  
ATOM    804  CA  ILE A  51      29.810  67.375 -21.154  1.00  1.80      PROA C  
ATOM    805  C   ILE A  51      28.822  67.967 -20.162  1.00  1.87      PROA C  
ATOM    806  O   ILE A  51      27.614  67.981 -20.378  1.00  1.55      PROA O  
ATOM    807  CB  ILE A  51      29.902  68.226 -22.431  1.00  1.80      PROA C  
ATOM    808  CG1 ILE A  51      30.936  67.678 -23.451  1.00  1.80      PROA C  
ATOM    809  CG2 ILE A  51      30.218  69.702 -22.081  1.00  1.80      PROA C  
ATOM    810  CD  ILE A  51      32.352  67.463 -22.898  1.00  1.80      PROA C  
ATOM    811  HN  ILE A  51      30.227  65.346 -20.804  1.00  0.00      PROA H  
ATOM    812  HA  ILE A  51      30.771  67.467 -20.672  1.00  0.00      PROA H  
ATOM    813  HB  ILE A  51      28.908  68.217 -22.941  1.00  0.00      PROA H  
ATOM    814 HG11 ILE A  51      30.987  68.404 -24.296  1.00  0.00      PROA H  
ATOM    815 HG12 ILE A  51      30.552  66.728 -23.878  1.00  0.00      PROA H  
ATOM    816 HG21 ILE A  51      31.151  69.781 -21.485  1.00  0.00      PROA H  
ATOM    817 HG22 ILE A  51      29.391  70.177 -21.514  1.00  0.00      PROA H  
ATOM    818 HG23 ILE A  51      30.356  70.290 -23.014  1.00  0.00      PROA H  
ATOM    819  HD1 ILE A  51      32.353  66.719 -22.077  1.00  0.00      PROA H  
ATOM    820  HD2 ILE A  51      32.769  68.417 -22.509  1.00  0.00      PROA H  
ATOM    821  HD3 ILE A  51      33.027  67.098 -23.702  1.00  0.00      PROA H  
ATOM    822  N   LEU A  52      29.320  68.505 -19.027  1.00  1.83      PROA N  
ATOM    823  CA  LEU A  52      28.482  69.213 -18.079  1.00  1.80      PROA C  
ATOM    824  C   LEU A  52      28.739  70.702 -18.183  1.00  1.87      PROA C  
ATOM    825  O   LEU A  52      29.806  71.205 -17.837  1.00  1.55      PROA O  
ATOM    826  CB  LEU A  52      28.702  68.752 -16.616  1.00  1.80      PROA C  
ATOM    827  CG  LEU A  52      28.304  67.286 -16.340  1.00  1.80      PROA C  
ATOM    828  CD1 LEU A  52      28.483  66.967 -14.849  1.00  1.80      PROA C  
ATOM    829  CD2 LEU A  52      26.861  66.981 -16.772  1.00  1.80      PROA C  
ATOM    830  HN  LEU A  52      30.302  68.511 -18.835  1.00  0.00      PROA H  
ATOM    831  HA  LEU A  52      27.438  69.072 -18.322  1.00  0.00      PROA H  
ATOM    832  HB1 LEU A  52      28.099  69.390 -15.932  1.00  0.00      PROA H  
ATOM    833  HB2 LEU A  52      29.774  68.882 -16.344  1.00  0.00      PROA H  
ATOM    834  HG  LEU A  52      28.988  66.620 -16.919  1.00  0.00      PROA H  
ATOM    835 HD11 LEU A  52      27.794  67.583 -14.235  1.00  0.00      PROA H  
ATOM    836 HD12 LEU A  52      29.529  67.178 -14.537  1.00  0.00      PROA H  
ATOM    837 HD13 LEU A  52      28.272  65.897 -14.646  1.00  0.00      PROA H  
ATOM    838 HD21 LEU A  52      26.750  67.079 -17.872  1.00  0.00      PROA H  
ATOM    839 HD22 LEU A  52      26.148  67.668 -16.273  1.00  0.00      PROA H  
ATOM    840 HD23 LEU A  52      26.591  65.942 -16.498  1.00  0.00      PROA H  
ATOM    841  N   SER A  53      27.736  71.445 -18.686  1.00  1.83      PROA N  
ATOM    842  CA  SER A  53      27.766  72.900 -18.819  1.00  1.80      PROA C  
ATOM    843  C   SER A  53      27.930  73.693 -17.527  1.00  1.87      PROA C  
ATOM    844  O   SER A  53      28.747  74.606 -17.446  1.00  1.55      PROA O  
ATOM    845  CB  SER A  53      26.473  73.413 -19.512  1.00  1.80      PROA C  
ATOM    846  OG  SER A  53      25.302  72.826 -18.929  1.00  1.55      PROA O  
ATOM    847  HN  SER A  53      26.930  70.976 -19.045  1.00  0.00      PROA H  
ATOM    848  HA  SER A  53      28.615  73.160 -19.439  1.00  0.00      PROA H  
ATOM    849  HB1 SER A  53      26.520  73.130 -20.589  1.00  0.00      PROA H  
ATOM    850  HB2 SER A  53      26.397  74.521 -19.474  1.00  0.00      PROA H  
ATOM    851  HG1 SER A  53      25.235  71.934 -19.326  1.00  0.00      PROA H  
ATOM    852  N   ARG A  54      27.153  73.348 -16.478  1.00  1.83      PROA N  
ATOM    853  CA  ARG A  54      27.141  74.001 -15.171  1.00  1.80      PROA C  
ATOM    854  C   ARG A  54      26.761  75.492 -15.193  1.00  1.87      PROA C  
ATOM    855  O   ARG A  54      27.228  76.281 -14.376  1.00  1.55      PROA O  
ATOM    856  CB  ARG A  54      28.475  73.791 -14.394  1.00  1.80      PROA C  
ATOM    857  CG  ARG A  54      28.887  72.322 -14.145  1.00  1.80      PROA C  
ATOM    858  CD  ARG A  54      27.972  71.547 -13.187  1.00  1.80      PROA C  
ATOM    859  NE  ARG A  54      28.652  70.243 -12.928  1.00  1.83      PROA N  
ATOM    860  CZ  ARG A  54      28.386  69.415 -11.926  1.00  1.87      PROA C  
ATOM    861  NH1 ARG A  54      27.402  69.549 -11.070  1.00  1.83      PROA N1+
ATOM    862  NH2 ARG A  54      29.204  68.388 -11.804  1.00  1.83      PROA N  
ATOM    863  HN  ARG A  54      26.523  72.593 -16.620  1.00  0.00      PROA H  
ATOM    864  HA  ARG A  54      26.360  73.522 -14.601  1.00  0.00      PROA H  
ATOM    865  HB1 ARG A  54      28.413  74.291 -13.400  1.00  0.00      PROA H  
ATOM    866  HB2 ARG A  54      29.295  74.292 -14.956  1.00  0.00      PROA H  
ATOM    867  HG1 ARG A  54      29.912  72.355 -13.703  1.00  0.00      PROA H  
ATOM    868  HG2 ARG A  54      28.969  71.787 -15.117  1.00  0.00      PROA H  
ATOM    869  HD1 ARG A  54      26.968  71.362 -13.629  1.00  0.00      PROA H  
ATOM    870  HD2 ARG A  54      27.864  72.106 -12.236  1.00  0.00      PROA H  
ATOM    871  HE  ARG A  54      29.515  70.028 -13.404  1.00  0.00      PROA H  
ATOM    872 HH11 ARG A  54      26.822  70.384 -11.068  1.00  0.00      PROA H  
ATOM    873 HH12 ARG A  54      27.363  68.924 -10.306  1.00  0.00      PROA H  
ATOM    874 HH21 ARG A  54      29.965  68.347 -12.455  1.00  0.00      PROA H  
ATOM    875 HH22 ARG A  54      29.070  67.678 -11.100  1.00  0.00      PROA H  
ATOM    876  N   GLU A  55      25.859  75.916 -16.107  1.00  1.83      PROA N  
ATOM    877  CA  GLU A  55      25.644  77.331 -16.398  1.00  1.80      PROA C  
ATOM    878  C   GLU A  55      24.522  78.010 -15.607  1.00  1.87      PROA C  
ATOM    879  O   GLU A  55      24.238  79.193 -15.793  1.00  1.55      PROA O  
ATOM    880  CB  GLU A  55      25.451  77.532 -17.927  1.00  1.80      PROA C  
ATOM    881  CG  GLU A  55      26.789  77.429 -18.709  1.00  1.80      PROA C  
ATOM    882  CD  GLU A  55      26.602  77.362 -20.214  1.00  1.87      PROA C  
ATOM    883  OE1 GLU A  55      27.190  76.445 -20.854  1.00  1.66      PROA O  
ATOM    884  OE2 GLU A  55      25.878  78.214 -20.785  1.00  1.66      PROA O1-
ATOM    885  HN  GLU A  55      25.473  75.277 -16.763  1.00  0.00      PROA H  
ATOM    886  HA  GLU A  55      26.539  77.878 -16.134  1.00  0.00      PROA H  
ATOM    887  HB1 GLU A  55      25.028  78.541 -18.142  1.00  0.00      PROA H  
ATOM    888  HB2 GLU A  55      24.722  76.780 -18.299  1.00  0.00      PROA H  
ATOM    889  HG1 GLU A  55      27.350  76.529 -18.387  1.00  0.00      PROA H  
ATOM    890  HG2 GLU A  55      27.414  78.318 -18.483  1.00  0.00      PROA H  
ATOM    891  N   GLY A  56      23.892  77.297 -14.650  1.00  1.83      PROA N  
ATOM    892  CA  GLY A  56      22.901  77.858 -13.729  1.00  1.80      PROA C  
ATOM    893  C   GLY A  56      21.467  77.583 -14.109  1.00  1.87      PROA C  
ATOM    894  O   GLY A  56      21.107  77.426 -15.274  1.00  1.55      PROA O  
ATOM    895  HN  GLY A  56      24.143  76.340 -14.542  1.00  0.00      PROA H  
ATOM    896  HA1 GLY A  56      23.012  78.934 -13.681  1.00  0.00      PROA H  
ATOM    897  HA2 GLY A  56      23.074  77.392 -12.771  1.00  0.00      PROA H  
ATOM    898  N   GLY A  57      20.580  77.491 -13.092  1.00  1.83      PROA N  
ATOM    899  CA  GLY A  57      19.159  77.157 -13.244  1.00  1.80      PROA C  
ATOM    900  C   GLY A  57      18.888  75.674 -13.373  1.00  1.87      PROA C  
ATOM    901  O   GLY A  57      18.022  75.119 -12.696  1.00  1.55      PROA O  
ATOM    902  HN  GLY A  57      20.898  77.711 -12.162  1.00  0.00      PROA H  
ATOM    903  HA1 GLY A  57      18.778  77.634 -14.137  1.00  0.00      PROA H  
ATOM    904  HA2 GLY A  57      18.655  77.491 -12.350  1.00  0.00      PROA H  
ATOM    905  N   LYS A  58      19.652  75.016 -14.254  1.00  1.83      PROA N  
ATOM    906  CA  LYS A  58      19.659  73.603 -14.558  1.00  1.80      PROA C  
ATOM    907  C   LYS A  58      21.055  73.261 -15.072  1.00  1.87      PROA C  
ATOM    908  O   LYS A  58      21.896  74.143 -15.240  1.00  1.55      PROA O  
ATOM    909  CB  LYS A  58      18.600  73.193 -15.624  1.00  1.80      PROA C  
ATOM    910  CG  LYS A  58      17.168  72.930 -15.115  1.00  1.80      PROA C  
ATOM    911  CD  LYS A  58      16.306  72.335 -16.251  1.00  1.80      PROA C  
ATOM    912  CE  LYS A  58      15.016  71.622 -15.827  1.00  1.80      PROA C  
ATOM    913  NZ  LYS A  58      14.391  70.960 -16.996  1.00  1.65      PROA N1+
ATOM    914  HN  LYS A  58      20.334  75.549 -14.763  1.00  0.00      PROA H  
ATOM    915  HA  LYS A  58      19.511  73.041 -13.646  1.00  0.00      PROA H  
ATOM    916  HB1 LYS A  58      18.913  72.239 -16.105  1.00  0.00      PROA H  
ATOM    917  HB2 LYS A  58      18.576  73.973 -16.418  1.00  0.00      PROA H  
ATOM    918  HG1 LYS A  58      16.712  73.867 -14.727  1.00  0.00      PROA H  
ATOM    919  HG2 LYS A  58      17.227  72.201 -14.275  1.00  0.00      PROA H  
ATOM    920  HD1 LYS A  58      16.941  71.580 -16.760  1.00  0.00      PROA H  
ATOM    921  HD2 LYS A  58      16.080  73.138 -16.988  1.00  0.00      PROA H  
ATOM    922  HE1 LYS A  58      14.286  72.341 -15.397  1.00  0.00      PROA H  
ATOM    923  HE2 LYS A  58      15.241  70.836 -15.073  1.00  0.00      PROA H  
ATOM    924  HZ1 LYS A  58      15.079  70.394 -17.543  1.00  0.00      PROA H  
ATOM    925  HZ2 LYS A  58      13.962  71.682 -17.626  1.00  0.00      PROA H  
ATOM    926  HZ3 LYS A  58      13.626  70.316 -16.659  1.00  0.00      PROA H  
ATOM    927  N   VAL A  59      21.345  71.973 -15.339  1.00  1.83      PROA N  
ATOM    928  CA  VAL A  59      22.548  71.562 -16.043  1.00  1.80      PROA C  
ATOM    929  C   VAL A  59      22.162  70.936 -17.379  1.00  1.87      PROA C  
ATOM    930  O   VAL A  59      21.299  70.061 -17.473  1.00  1.55      PROA O  
ATOM    931  CB  VAL A  59      23.458  70.661 -15.203  1.00  1.80      PROA C  
ATOM    932  CG1 VAL A  59      22.737  69.385 -14.720  1.00  1.80      PROA C  
ATOM    933  CG2 VAL A  59      24.749  70.310 -15.975  1.00  1.80      PROA C  
ATOM    934  HN  VAL A  59      20.686  71.241 -15.131  1.00  0.00      PROA H  
ATOM    935  HA  VAL A  59      23.134  72.437 -16.289  1.00  0.00      PROA H  
ATOM    936  HB  VAL A  59      23.749  71.244 -14.295  1.00  0.00      PROA H  
ATOM    937 HG11 VAL A  59      22.426  68.746 -15.573  1.00  0.00      PROA H  
ATOM    938 HG12 VAL A  59      21.840  69.629 -14.115  1.00  0.00      PROA H  
ATOM    939 HG13 VAL A  59      23.419  68.787 -14.082  1.00  0.00      PROA H  
ATOM    940 HG21 VAL A  59      25.242  71.225 -16.360  1.00  0.00      PROA H  
ATOM    941 HG22 VAL A  59      24.531  69.636 -16.831  1.00  0.00      PROA H  
ATOM    942 HG23 VAL A  59      25.459  69.781 -15.303  1.00  0.00      PROA H  
ATOM    943  N   THR A  60      22.782  71.414 -18.477  1.00  1.83      PROA N  
ATOM    944  CA  THR A  60      22.597  70.905 -19.836  1.00  1.80      PROA C  
ATOM    945  C   THR A  60      23.764  69.999 -20.178  1.00  1.87      PROA C  
ATOM    946  O   THR A  60      24.906  70.290 -19.809  1.00  1.55      PROA O  
ATOM    947  CB  THR A  60      22.414  72.027 -20.880  1.00  1.80      PROA C  
ATOM    948  CG2 THR A  60      23.475  72.097 -21.993  1.00  1.80      PROA C  
ATOM    949  OG1 THR A  60      21.163  71.896 -21.540  1.00  1.55      PROA O  
ATOM    950  HN  THR A  60      23.464  72.142 -18.386  1.00  0.00      PROA H  
ATOM    951  HA  THR A  60      21.716  70.281 -19.852  1.00  0.00      PROA H  
ATOM    952  HB  THR A  60      22.415  73.004 -20.338  1.00  0.00      PROA H  
ATOM    953  HG1 THR A  60      21.141  72.636 -22.162  1.00  0.00      PROA H  
ATOM    954 HG21 THR A  60      23.477  71.176 -22.613  1.00  0.00      PROA H  
ATOM    955 HG22 THR A  60      24.491  72.248 -21.574  1.00  0.00      PROA H  
ATOM    956 HG23 THR A  60      23.274  72.956 -22.668  1.00  0.00      PROA H  
ATOM    957  N   ALA A  61      23.486  68.876 -20.868  1.00  1.83      PROA N  
ATOM    958  CA  ALA A  61      24.475  67.897 -21.268  1.00  1.80      PROA C  
ATOM    959  C   ALA A  61      24.057  67.269 -22.590  1.00  1.87      PROA C  
ATOM    960  O   ALA A  61      22.882  67.305 -22.964  1.00  1.55      PROA O  
ATOM    961  CB  ALA A  61      24.622  66.796 -20.196  1.00  1.80      PROA C  
ATOM    962  HN  ALA A  61      22.544  68.653 -21.123  1.00  0.00      PROA H  
ATOM    963  HA  ALA A  61      25.423  68.393 -21.432  1.00  0.00      PROA H  
ATOM    964  HB1 ALA A  61      23.667  66.250 -20.048  1.00  0.00      PROA H  
ATOM    965  HB2 ALA A  61      24.903  67.262 -19.228  1.00  0.00      PROA H  
ATOM    966  HB3 ALA A  61      25.420  66.075 -20.473  1.00  0.00      PROA H  
ATOM    967  N   GLU A  62      25.015  66.691 -23.346  1.00  1.83      PROA N  
ATOM    968  CA  GLU A  62      24.760  66.147 -24.668  1.00  1.80      PROA C  
ATOM    969  C   GLU A  62      24.648  64.635 -24.650  1.00  1.87      PROA C  
ATOM    970  O   GLU A  62      25.600  63.915 -24.348  1.00  1.55      PROA O  
ATOM    971  CB  GLU A  62      25.857  66.578 -25.671  1.00  1.80      PROA C  
ATOM    972  CG  GLU A  62      25.676  66.009 -27.103  1.00  1.80      PROA C  
ATOM    973  CD  GLU A  62      26.369  66.866 -28.147  1.00  1.87      PROA C  
ATOM    974  OE1 GLU A  62      27.351  66.401 -28.785  1.00  1.66      PROA O  
ATOM    975  OE2 GLU A  62      25.928  68.028 -28.348  1.00  1.66      PROA O1-
ATOM    976  HN  GLU A  62      25.967  66.633 -23.029  1.00  0.00      PROA H  
ATOM    977  HA  GLU A  62      23.822  66.533 -25.047  1.00  0.00      PROA H  
ATOM    978  HB1 GLU A  62      26.859  66.286 -25.283  1.00  0.00      PROA H  
ATOM    979  HB2 GLU A  62      25.828  67.689 -25.689  1.00  0.00      PROA H  
ATOM    980  HG1 GLU A  62      24.598  65.987 -27.368  1.00  0.00      PROA H  
ATOM    981  HG2 GLU A  62      26.070  64.972 -27.160  1.00  0.00      PROA H  
ATOM    982  N   THR A  63      23.451  64.094 -24.957  1.00  1.83      PROA N  
ATOM    983  CA  THR A  63      23.234  62.650 -25.036  1.00  1.80      PROA C  
ATOM    984  C   THR A  63      23.992  61.963 -26.153  1.00  1.87      PROA C  
ATOM    985  O   THR A  63      24.306  62.539 -27.189  1.00  1.55      PROA O  
ATOM    986  CB  THR A  63      21.781  62.178 -25.101  1.00  1.80      PROA C  
ATOM    987  CG2 THR A  63      21.023  62.684 -23.870  1.00  1.80      PROA C  
ATOM    988  OG1 THR A  63      21.100  62.645 -26.257  1.00  1.55      PROA O  
ATOM    989  HN  THR A  63      22.679  64.682 -25.195  1.00  0.00      PROA H  
ATOM    990  HA  THR A  63      23.629  62.238 -24.120  1.00  0.00      PROA H  
ATOM    991  HB  THR A  63      21.725  61.061 -25.086  1.00  0.00      PROA H  
ATOM    992  HG1 THR A  63      20.972  63.597 -26.087  1.00  0.00      PROA H  
ATOM    993 HG21 THR A  63      21.023  63.793 -23.819  1.00  0.00      PROA H  
ATOM    994 HG22 THR A  63      21.494  62.292 -22.944  1.00  0.00      PROA H  
ATOM    995 HG23 THR A  63      19.968  62.333 -23.896  1.00  0.00      PROA H  
ATOM    996  N   GLU A  64      24.259  60.663 -25.965  1.00  1.83      PROA N  
ATOM    997  CA  GLU A  64      24.803  59.732 -26.935  1.00  1.80      PROA C  
ATOM    998  C   GLU A  64      24.083  59.630 -28.290  1.00  1.87      PROA C  
ATOM    999  O   GLU A  64      24.656  59.242 -29.306  1.00  1.55      PROA O  
ATOM   1000  CB  GLU A  64      24.881  58.375 -26.205  1.00  1.80      PROA C  
ATOM   1001  CG  GLU A  64      25.220  57.146 -27.067  1.00  1.80      PROA C  
ATOM   1002  CD  GLU A  64      25.611  56.009 -26.151  1.00  1.87      PROA C  
ATOM   1003  OE1 GLU A  64      26.835  55.760 -25.987  1.00  1.66      PROA O  
ATOM   1004  OE2 GLU A  64      24.700  55.368 -25.565  1.00  1.66      PROA O1-
ATOM   1005  HN  GLU A  64      24.094  60.260 -25.059  1.00  0.00      PROA H  
ATOM   1006  HA  GLU A  64      25.809  60.052 -27.168  1.00  0.00      PROA H  
ATOM   1007  HB1 GLU A  64      23.908  58.179 -25.696  1.00  0.00      PROA H  
ATOM   1008  HB2 GLU A  64      25.649  58.500 -25.403  1.00  0.00      PROA H  
ATOM   1009  HG1 GLU A  64      26.070  57.374 -27.743  1.00  0.00      PROA H  
ATOM   1010  HG2 GLU A  64      24.359  56.831 -27.691  1.00  0.00      PROA H  
ATOM   1011  N   HSD A  65      22.796  60.033 -28.349  1.00  1.83      PROA N  
ATOM   1012  CA  HSD A  65      22.019  60.129 -29.579  1.00  1.80      PROA C  
ATOM   1013  C   HSD A  65      22.056  61.550 -30.158  1.00  1.87      PROA C  
ATOM   1014  O   HSD A  65      21.390  61.885 -31.138  1.00  1.55      PROA O  
ATOM   1015  CB  HSD A  65      20.565  59.637 -29.303  1.00  1.80      PROA C  
ATOM   1016  CG  HSD A  65      19.524  59.912 -30.361  1.00  2.04      PROA C  
ATOM   1017  CD2 HSD A  65      18.388  60.654 -30.266  1.00  2.04      PROA C  
ATOM   1018  ND1 HSD A  65      19.530  59.397 -31.641  1.00  1.72      PROA N  
ATOM   1019  CE1 HSD A  65      18.422  59.868 -32.266  1.00  2.04      PROA C  
ATOM   1020  NE2 HSD A  65      17.695  60.646 -31.470  1.00  1.72      PROA N  
ATOM   1021  HN  HSD A  65      22.355  60.333 -27.509  1.00  0.00      PROA H  
ATOM   1022  HA  HSD A  65      22.451  59.486 -30.335  1.00  0.00      PROA H  
ATOM   1023  HB1 HSD A  65      20.216  60.123 -28.365  1.00  0.00      PROA H  
ATOM   1024  HB2 HSD A  65      20.602  58.542 -29.111  1.00  0.00      PROA H  
ATOM   1025  HD1 HSD A  65      20.222  58.777 -32.037  1.00  0.00      PROA H  
ATOM   1026  HD2 HSD A  65      18.000  61.183 -29.404  1.00  0.00      PROA H  
ATOM   1027  HE1 HSD A  65      18.179  59.612 -33.302  1.00  0.00      PROA H  
ATOM   1028  N   GLY A  66      22.878  62.448 -29.578  1.00  1.83      PROA N  
ATOM   1029  CA  GLY A  66      23.137  63.789 -30.089  1.00  1.80      PROA C  
ATOM   1030  C   GLY A  66      22.044  64.782 -29.813  1.00  1.87      PROA C  
ATOM   1031  O   GLY A  66      21.864  65.753 -30.548  1.00  1.55      PROA O  
ATOM   1032  HN  GLY A  66      23.441  62.181 -28.787  1.00  0.00      PROA H  
ATOM   1033  HA1 GLY A  66      23.272  63.730 -31.159  1.00  0.00      PROA H  
ATOM   1034  HA2 GLY A  66      24.022  64.151 -29.586  1.00  0.00      PROA H  
ATOM   1035  N   LYS A  67      21.278  64.561 -28.737  1.00  1.83      PROA N  
ATOM   1036  CA  LYS A  67      20.193  65.430 -28.332  1.00  1.80      PROA C  
ATOM   1037  C   LYS A  67      20.515  66.013 -26.968  1.00  1.87      PROA C  
ATOM   1038  O   LYS A  67      20.896  65.301 -26.038  1.00  1.55      PROA O  
ATOM   1039  CB  LYS A  67      18.842  64.668 -28.264  1.00  1.80      PROA C  
ATOM   1040  CG  LYS A  67      18.399  64.017 -29.591  1.00  1.80      PROA C  
ATOM   1041  CD  LYS A  67      18.208  65.025 -30.738  1.00  1.80      PROA C  
ATOM   1042  CE  LYS A  67      17.392  64.504 -31.933  1.00  1.80      PROA C  
ATOM   1043  NZ  LYS A  67      18.048  63.361 -32.592  1.00  1.65      PROA N1+
ATOM   1044  HN  LYS A  67      21.453  63.754 -28.174  1.00  0.00      PROA H  
ATOM   1045  HA  LYS A  67      20.095  66.260 -29.020  1.00  0.00      PROA H  
ATOM   1046  HB1 LYS A  67      18.043  65.372 -27.936  1.00  0.00      PROA H  
ATOM   1047  HB2 LYS A  67      18.917  63.864 -27.496  1.00  0.00      PROA H  
ATOM   1048  HG1 LYS A  67      17.430  63.500 -29.402  1.00  0.00      PROA H  
ATOM   1049  HG2 LYS A  67      19.147  63.249 -29.893  1.00  0.00      PROA H  
ATOM   1050  HD1 LYS A  67      19.199  65.388 -31.091  1.00  0.00      PROA H  
ATOM   1051  HD2 LYS A  67      17.664  65.911 -30.335  1.00  0.00      PROA H  
ATOM   1052  HE1 LYS A  67      17.279  65.312 -32.689  1.00  0.00      PROA H  
ATOM   1053  HE2 LYS A  67      16.380  64.182 -31.605  1.00  0.00      PROA H  
ATOM   1054  HZ1 LYS A  67      18.047  62.500 -32.002  1.00  0.00      PROA H  
ATOM   1055  HZ2 LYS A  67      19.046  63.603 -32.833  1.00  0.00      PROA H  
ATOM   1056  HZ3 LYS A  67      17.537  63.136 -33.481  1.00  0.00      PROA H  
ATOM   1057  N   THR A  68      20.401  67.342 -26.817  1.00  1.83      PROA N  
ATOM   1058  CA  THR A  68      20.614  68.044 -25.556  1.00  1.80      PROA C  
ATOM   1059  C   THR A  68      19.567  67.683 -24.510  1.00  1.87      PROA C  
ATOM   1060  O   THR A  68      18.368  67.672 -24.794  1.00  1.55      PROA O  
ATOM   1061  CB  THR A  68      20.620  69.558 -25.741  1.00  1.80      PROA C  
ATOM   1062  CG2 THR A  68      21.393  70.247 -24.610  1.00  1.80      PROA C  
ATOM   1063  OG1 THR A  68      21.249  69.905 -26.969  1.00  1.55      PROA O  
ATOM   1064  HN  THR A  68      20.180  67.942 -27.584  1.00  0.00      PROA H  
ATOM   1065  HA  THR A  68      21.584  67.746 -25.184  1.00  0.00      PROA H  
ATOM   1066  HB  THR A  68      19.580  69.964 -25.792  1.00  0.00      PROA H  
ATOM   1067  HG1 THR A  68      22.155  69.518 -26.926  1.00  0.00      PROA H  
ATOM   1068 HG21 THR A  68      22.435  69.863 -24.558  1.00  0.00      PROA H  
ATOM   1069 HG22 THR A  68      20.905  70.075 -23.629  1.00  0.00      PROA H  
ATOM   1070 HG23 THR A  68      21.436  71.343 -24.789  1.00  0.00      PROA H  
ATOM   1071  N   VAL A  69      19.991  67.379 -23.268  1.00  1.83      PROA N  
ATOM   1072  CA  VAL A  69      19.095  67.083 -22.156  1.00  1.80      PROA C  
ATOM   1073  C   VAL A  69      19.408  68.023 -21.007  1.00  1.87      PROA C  
ATOM   1074  O   VAL A  69      20.565  68.207 -20.627  1.00  1.55      PROA O  
ATOM   1075  CB  VAL A  69      19.148  65.614 -21.730  1.00  1.80      PROA C  
ATOM   1076  CG1 VAL A  69      18.471  65.363 -20.365  1.00  1.80      PROA C  
ATOM   1077  CG2 VAL A  69      18.438  64.774 -22.811  1.00  1.80      PROA C  
ATOM   1078  HN  VAL A  69      20.976  67.355 -23.066  1.00  0.00      PROA H  
ATOM   1079  HA  VAL A  69      18.076  67.299 -22.445  1.00  0.00      PROA H  
ATOM   1080  HB  VAL A  69      20.214  65.292 -21.661  1.00  0.00      PROA H  
ATOM   1081 HG11 VAL A  69      17.438  65.769 -20.356  1.00  0.00      PROA H  
ATOM   1082 HG12 VAL A  69      19.053  65.816 -19.534  1.00  0.00      PROA H  
ATOM   1083 HG13 VAL A  69      18.410  64.269 -20.173  1.00  0.00      PROA H  
ATOM   1084 HG21 VAL A  69      18.933  64.891 -23.798  1.00  0.00      PROA H  
ATOM   1085 HG22 VAL A  69      17.378  65.087 -22.912  1.00  0.00      PROA H  
ATOM   1086 HG23 VAL A  69      18.457  63.698 -22.533  1.00  0.00      PROA H  
ATOM   1087  N   THR A  70      18.373  68.685 -20.444  1.00  1.83      PROA N  
ATOM   1088  CA  THR A  70      18.545  69.765 -19.477  1.00  1.80      PROA C  
ATOM   1089  C   THR A  70      17.775  69.442 -18.204  1.00  1.87      PROA C  
ATOM   1090  O   THR A  70      16.545  69.490 -18.168  1.00  1.55      PROA O  
ATOM   1091  CB  THR A  70      18.060  71.108 -20.032  1.00  1.80      PROA C  
ATOM   1092  CG2 THR A  70      18.680  72.278 -19.261  1.00  1.80      PROA C  
ATOM   1093  OG1 THR A  70      18.435  71.268 -21.394  1.00  1.55      PROA O  
ATOM   1094  HN  THR A  70      17.441  68.527 -20.759  1.00  0.00      PROA H  
ATOM   1095  HA  THR A  70      19.588  69.863 -19.219  1.00  0.00      PROA H  
ATOM   1096  HB  THR A  70      16.947  71.178 -20.006  1.00  0.00      PROA H  
ATOM   1097  HG1 THR A  70      19.408  71.352 -21.387  1.00  0.00      PROA H  
ATOM   1098 HG21 THR A  70      19.789  72.224 -19.281  1.00  0.00      PROA H  
ATOM   1099 HG22 THR A  70      18.351  72.276 -18.209  1.00  0.00      PROA H  
ATOM   1100 HG23 THR A  70      18.371  73.245 -19.716  1.00  0.00      PROA H  
ATOM   1101  N   VAL A  71      18.478  69.124 -17.096  1.00  1.83      PROA N  
ATOM   1102  CA  VAL A  71      17.880  68.573 -15.878  1.00  1.80      PROA C  
ATOM   1103  C   VAL A  71      18.444  69.252 -14.635  1.00  1.87      PROA C  
ATOM   1104  O   VAL A  71      19.370  70.059 -14.704  1.00  1.55      PROA O  
ATOM   1105  CB  VAL A  71      18.018  67.048 -15.750  1.00  1.80      PROA C  
ATOM   1106  CG1 VAL A  71      17.209  66.354 -16.865  1.00  1.80      PROA C  
ATOM   1107  CG2 VAL A  71      19.494  66.603 -15.769  1.00  1.80      PROA C  
ATOM   1108  HN  VAL A  71      19.479  69.179 -17.095  1.00  0.00      PROA H  
ATOM   1109  HA  VAL A  71      16.823  68.798 -15.874  1.00  0.00      PROA H  
ATOM   1110  HB  VAL A  71      17.572  66.704 -14.787  1.00  0.00      PROA H  
ATOM   1111 HG11 VAL A  71      17.624  66.598 -17.863  1.00  0.00      PROA H  
ATOM   1112 HG12 VAL A  71      16.145  66.673 -16.835  1.00  0.00      PROA H  
ATOM   1113 HG13 VAL A  71      17.245  65.251 -16.732  1.00  0.00      PROA H  
ATOM   1114 HG21 VAL A  71      20.083  67.093 -14.966  1.00  0.00      PROA H  
ATOM   1115 HG22 VAL A  71      19.962  66.835 -16.746  1.00  0.00      PROA H  
ATOM   1116 HG23 VAL A  71      19.561  65.504 -15.614  1.00  0.00      PROA H  
ATOM   1117  N   LYS A  72      17.858  68.983 -13.447  1.00  1.83      PROA N  
ATOM   1118  CA  LYS A  72      18.423  69.352 -12.154  1.00  1.80      PROA C  
ATOM   1119  C   LYS A  72      19.786  68.708 -11.881  1.00  1.87      PROA C  
ATOM   1120  O   LYS A  72      20.074  67.605 -12.340  1.00  1.55      PROA O  
ATOM   1121  CB  LYS A  72      17.487  68.934 -10.986  1.00  1.80      PROA C  
ATOM   1122  CG  LYS A  72      16.100  69.602 -10.944  1.00  1.80      PROA C  
ATOM   1123  CD  LYS A  72      16.134  71.046 -10.411  1.00  1.80      PROA C  
ATOM   1124  CE  LYS A  72      14.743  71.557  -9.998  1.00  1.80      PROA C  
ATOM   1125  NZ  LYS A  72      14.824  72.896  -9.381  1.00  1.65      PROA N1+
ATOM   1126  HN  LYS A  72      17.086  68.348 -13.404  1.00  0.00      PROA H  
ATOM   1127  HA  LYS A  72      18.564  70.424 -12.139  1.00  0.00      PROA H  
ATOM   1128  HB1 LYS A  72      17.975  69.139 -10.005  1.00  0.00      PROA H  
ATOM   1129  HB2 LYS A  72      17.338  67.834 -11.053  1.00  0.00      PROA H  
ATOM   1130  HG1 LYS A  72      15.475  68.997 -10.242  1.00  0.00      PROA H  
ATOM   1131  HG2 LYS A  72      15.608  69.557 -11.939  1.00  0.00      PROA H  
ATOM   1132  HD1 LYS A  72      16.586  71.715 -11.176  1.00  0.00      PROA H  
ATOM   1133  HD2 LYS A  72      16.800  71.056  -9.517  1.00  0.00      PROA H  
ATOM   1134  HE1 LYS A  72      14.290  70.866  -9.253  1.00  0.00      PROA H  
ATOM   1135  HE2 LYS A  72      14.082  71.617 -10.888  1.00  0.00      PROA H  
ATOM   1136  HZ1 LYS A  72      15.146  73.596 -10.098  1.00  0.00      PROA H  
ATOM   1137  HZ2 LYS A  72      15.517  72.870  -8.589  1.00  0.00      PROA H  
ATOM   1138  HZ3 LYS A  72      13.894  73.196  -9.003  1.00  0.00      PROA H  
ATOM   1139  N   GLU A  73      20.648  69.336 -11.052  1.00  1.83      PROA N  
ATOM   1140  CA  GLU A  73      21.888  68.711 -10.596  1.00  1.80      PROA C  
ATOM   1141  C   GLU A  73      21.629  67.535  -9.649  1.00  1.87      PROA C  
ATOM   1142  O   GLU A  73      22.443  66.627  -9.503  1.00  1.55      PROA O  
ATOM   1143  CB  GLU A  73      22.853  69.728  -9.932  1.00  1.80      PROA C  
ATOM   1144  CG  GLU A  73      23.479  70.731 -10.936  1.00  1.80      PROA C  
ATOM   1145  CD  GLU A  73      24.519  71.619 -10.272  1.00  1.87      PROA C  
ATOM   1146  OE1 GLU A  73      25.702  71.612 -10.704  1.00  1.66      PROA O  
ATOM   1147  OE2 GLU A  73      24.151  72.336  -9.300  1.00  1.66      PROA O1-
ATOM   1148  HN  GLU A  73      20.429  70.241 -10.664  1.00  0.00      PROA H  
ATOM   1149  HA  GLU A  73      22.392  68.301 -11.460  1.00  0.00      PROA H  
ATOM   1150  HB1 GLU A  73      23.694  69.168  -9.456  1.00  0.00      PROA H  
ATOM   1151  HB2 GLU A  73      22.317  70.276  -9.127  1.00  0.00      PROA H  
ATOM   1152  HG1 GLU A  73      22.693  71.380 -11.372  1.00  0.00      PROA H  
ATOM   1153  HG2 GLU A  73      23.971  70.175 -11.762  1.00  0.00      PROA H  
ATOM   1154  N   ASP A  74      20.419  67.485  -9.061  1.00  1.83      PROA N  
ATOM   1155  CA  ASP A  74      19.869  66.363  -8.323  1.00  1.80      PROA C  
ATOM   1156  C   ASP A  74      19.568  65.139  -9.198  1.00  1.87      PROA C  
ATOM   1157  O   ASP A  74      19.331  64.040  -8.696  1.00  1.55      PROA O  
ATOM   1158  CB  ASP A  74      18.497  66.805  -7.761  1.00  1.80      PROA C  
ATOM   1159  CG  ASP A  74      18.604  67.914  -6.752  1.00  1.87      PROA C  
ATOM   1160  OD1 ASP A  74      18.019  68.995  -7.022  1.00  1.66      PROA O  
ATOM   1161  OD2 ASP A  74      19.207  67.715  -5.665  1.00  1.66      PROA O1-
ATOM   1162  HN  ASP A  74      19.820  68.276  -9.132  1.00  0.00      PROA H  
ATOM   1163  HA  ASP A  74      20.555  66.065  -7.540  1.00  0.00      PROA H  
ATOM   1164  HB1 ASP A  74      18.006  65.961  -7.242  1.00  0.00      PROA H  
ATOM   1165  HB2 ASP A  74      17.829  67.131  -8.586  1.00  0.00      PROA H  
ATOM   1166  N   GLN A  75      19.509  65.332 -10.531  1.00  1.83      PROA N  
ATOM   1167  CA  GLN A  75      19.043  64.349 -11.487  1.00  1.80      PROA C  
ATOM   1168  C   GLN A  75      20.129  63.947 -12.480  1.00  1.87      PROA C  
ATOM   1169  O   GLN A  75      19.855  63.266 -13.466  1.00  1.55      PROA O  
ATOM   1170  CB  GLN A  75      17.808  64.920 -12.237  1.00  1.80      PROA C  
ATOM   1171  CG  GLN A  75      16.568  65.118 -11.325  1.00  1.80      PROA C  
ATOM   1172  CD  GLN A  75      15.482  65.954 -12.007  1.00  1.87      PROA C  
ATOM   1173  NE2 GLN A  75      14.257  65.943 -11.437  1.00  1.83      PROA N  
ATOM   1174  OE1 GLN A  75      15.705  66.616 -13.026  1.00  1.55      PROA O  
ATOM   1175  HN  GLN A  75      19.737  66.224 -10.921  1.00  0.00      PROA H  
ATOM   1176  HA  GLN A  75      18.749  63.441 -10.978  1.00  0.00      PROA H  
ATOM   1177  HB1 GLN A  75      17.515  64.243 -13.072  1.00  0.00      PROA H  
ATOM   1178  HB2 GLN A  75      18.116  65.893 -12.683  1.00  0.00      PROA H  
ATOM   1179  HG1 GLN A  75      16.850  65.640 -10.388  1.00  0.00      PROA H  
ATOM   1180  HG2 GLN A  75      16.152  64.123 -11.056  1.00  0.00      PROA H  
ATOM   1181 HE21 GLN A  75      13.515  66.398 -11.923  1.00  0.00      PROA H  
ATOM   1182 HE22 GLN A  75      14.092  65.407 -10.609  1.00  0.00      PROA H  
ATOM   1183  N   VAL A  76      21.400  64.327 -12.236  1.00  1.83      PROA N  
ATOM   1184  CA  VAL A  76      22.519  63.963 -13.094  1.00  1.80      PROA C  
ATOM   1185  C   VAL A  76      23.500  63.121 -12.293  1.00  1.87      PROA C  
ATOM   1186  O   VAL A  76      23.816  63.411 -11.136  1.00  1.55      PROA O  
ATOM   1187  CB  VAL A  76      23.185  65.174 -13.753  1.00  1.80      PROA C  
ATOM   1188  CG1 VAL A  76      23.961  66.047 -12.746  1.00  1.80      PROA C  
ATOM   1189  CG2 VAL A  76      24.107  64.710 -14.898  1.00  1.80      PROA C  
ATOM   1190  HN  VAL A  76      21.623  64.854 -11.420  1.00  0.00      PROA H  
ATOM   1191  HA  VAL A  76      22.162  63.331 -13.896  1.00  0.00      PROA H  
ATOM   1192  HB  VAL A  76      22.371  65.795 -14.200  1.00  0.00      PROA H  
ATOM   1193 HG11 VAL A  76      24.834  65.500 -12.329  1.00  0.00      PROA H  
ATOM   1194 HG12 VAL A  76      23.307  66.355 -11.907  1.00  0.00      PROA H  
ATOM   1195 HG13 VAL A  76      24.348  66.957 -13.249  1.00  0.00      PROA H  
ATOM   1196 HG21 VAL A  76      23.560  64.052 -15.607  1.00  0.00      PROA H  
ATOM   1197 HG22 VAL A  76      24.984  64.157 -14.502  1.00  0.00      PROA H  
ATOM   1198 HG23 VAL A  76      24.481  65.590 -15.463  1.00  0.00      PROA H  
ATOM   1199  N   LEU A  77      23.951  61.993 -12.879  1.00  1.83      PROA N  
ATOM   1200  CA  LEU A  77      24.718  60.987 -12.171  1.00  1.80      PROA C  
ATOM   1201  C   LEU A  77      25.961  60.604 -12.963  1.00  1.87      PROA C  
ATOM   1202  O   LEU A  77      25.873  60.212 -14.124  1.00  1.55      PROA O  
ATOM   1203  CB  LEU A  77      23.842  59.727 -11.920  1.00  1.80      PROA C  
ATOM   1204  CG  LEU A  77      22.606  59.975 -11.022  1.00  1.80      PROA C  
ATOM   1205  CD1 LEU A  77      21.618  58.802 -11.104  1.00  1.80      PROA C  
ATOM   1206  CD2 LEU A  77      23.010  60.239  -9.563  1.00  1.80      PROA C  
ATOM   1207  HN  LEU A  77      23.680  61.768 -13.816  1.00  0.00      PROA H  
ATOM   1208  HA  LEU A  77      25.062  61.379 -11.223  1.00  0.00      PROA H  
ATOM   1209  HB1 LEU A  77      24.449  58.925 -11.451  1.00  0.00      PROA H  
ATOM   1210  HB2 LEU A  77      23.481  59.358 -12.907  1.00  0.00      PROA H  
ATOM   1211  HG  LEU A  77      22.060  60.875 -11.393  1.00  0.00      PROA H  
ATOM   1212 HD11 LEU A  77      22.112  57.859 -10.802  1.00  0.00      PROA H  
ATOM   1213 HD12 LEU A  77      21.239  58.693 -12.143  1.00  0.00      PROA H  
ATOM   1214 HD13 LEU A  77      20.750  58.980 -10.435  1.00  0.00      PROA H  
ATOM   1215 HD21 LEU A  77      23.644  61.149  -9.491  1.00  0.00      PROA H  
ATOM   1216 HD22 LEU A  77      23.576  59.381  -9.147  1.00  0.00      PROA H  
ATOM   1217 HD23 LEU A  77      22.108  60.405  -8.935  1.00  0.00      PROA H  
ATOM   1218  N   GLN A  78      27.162  60.713 -12.352  1.00  1.83      PROA N  
ATOM   1219  CA  GLN A  78      28.445  60.411 -12.977  1.00  1.80      PROA C  
ATOM   1220  C   GLN A  78      28.589  58.963 -13.467  1.00  1.87      PROA C  
ATOM   1221  O   GLN A  78      28.164  58.013 -12.804  1.00  1.55      PROA O  
ATOM   1222  CB  GLN A  78      29.623  60.690 -11.997  1.00  1.80      PROA C  
ATOM   1223  CG  GLN A  78      29.651  62.069 -11.276  1.00  1.80      PROA C  
ATOM   1224  CD  GLN A  78      29.268  63.296 -12.112  1.00  1.87      PROA C  
ATOM   1225  NE2 GLN A  78      29.930  63.489 -13.269  1.00  1.83      PROA N  
ATOM   1226  OE1 GLN A  78      28.423  64.097 -11.706  1.00  1.55      PROA O  
ATOM   1227  HN  GLN A  78      27.218  61.071 -11.426  1.00  0.00      PROA H  
ATOM   1228  HA  GLN A  78      28.546  61.051 -13.841  1.00  0.00      PROA H  
ATOM   1229  HB1 GLN A  78      30.575  60.591 -12.571  1.00  0.00      PROA H  
ATOM   1230  HB2 GLN A  78      29.643  59.907 -11.204  1.00  0.00      PROA H  
ATOM   1231  HG1 GLN A  78      30.662  62.243 -10.849  1.00  0.00      PROA H  
ATOM   1232  HG2 GLN A  78      28.938  62.045 -10.424  1.00  0.00      PROA H  
ATOM   1233 HE21 GLN A  78      29.774  64.329 -13.784  1.00  0.00      PROA H  
ATOM   1234 HE22 GLN A  78      30.623  62.829 -13.579  1.00  0.00      PROA H  
ATOM   1235  N   GLN A  79      29.214  58.746 -14.644  1.00  1.83      PROA N  
ATOM   1236  CA  GLN A  79      29.665  57.432 -15.076  1.00  1.80      PROA C  
ATOM   1237  C   GLN A  79      30.813  56.874 -14.232  1.00  1.87      PROA C  
ATOM   1238  O   GLN A  79      31.670  57.603 -13.739  1.00  1.55      PROA O  
ATOM   1239  CB  GLN A  79      29.987  57.371 -16.596  1.00  1.80      PROA C  
ATOM   1240  CG  GLN A  79      28.719  57.492 -17.481  1.00  1.80      PROA C  
ATOM   1241  CD  GLN A  79      29.004  57.295 -18.977  1.00  1.87      PROA C  
ATOM   1242  NE2 GLN A  79      28.502  58.217 -19.829  1.00  1.83      PROA N  
ATOM   1243  OE1 GLN A  79      29.635  56.311 -19.374  1.00  1.55      PROA O  
ATOM   1244  HN  GLN A  79      29.524  59.517 -15.214  1.00  0.00      PROA H  
ATOM   1245  HA  GLN A  79      28.837  56.756 -14.919  1.00  0.00      PROA H  
ATOM   1246  HB1 GLN A  79      30.481  56.400 -16.833  1.00  0.00      PROA H  
ATOM   1247  HB2 GLN A  79      30.706  58.182 -16.847  1.00  0.00      PROA H  
ATOM   1248  HG1 GLN A  79      28.247  58.478 -17.309  1.00  0.00      PROA H  
ATOM   1249  HG2 GLN A  79      27.988  56.711 -17.193  1.00  0.00      PROA H  
ATOM   1250 HE21 GLN A  79      28.684  58.118 -20.811  1.00  0.00      PROA H  
ATOM   1251 HE22 GLN A  79      27.932  58.964 -19.489  1.00  0.00      PROA H  
ATOM   1252  N   ASN A  80      30.859  55.540 -14.016  1.00  1.83      PROA N  
ATOM   1253  CA  ASN A  80      32.000  54.917 -13.357  1.00  1.80      PROA C  
ATOM   1254  C   ASN A  80      33.227  54.890 -14.287  1.00  1.87      PROA C  
ATOM   1255  O   ASN A  80      33.044  54.684 -15.487  1.00  1.55      PROA O  
ATOM   1256  CB  ASN A  80      31.728  53.464 -12.871  1.00  1.80      PROA C  
ATOM   1257  CG  ASN A  80      30.759  53.387 -11.696  1.00  1.87      PROA C  
ATOM   1258  ND2 ASN A  80      29.436  53.461 -11.950  1.00  1.83      PROA N  
ATOM   1259  OD1 ASN A  80      31.179  53.196 -10.554  1.00  1.55      PROA O  
ATOM   1260  HN  ASN A  80      30.207  54.940 -14.460  1.00  0.00      PROA H  
ATOM   1261  HA  ASN A  80      32.229  55.519 -12.490  1.00  0.00      PROA H  
ATOM   1262  HB1 ASN A  80      32.679  53.040 -12.482  1.00  0.00      PROA H  
ATOM   1263  HB2 ASN A  80      31.375  52.823 -13.703  1.00  0.00      PROA H  
ATOM   1264 HD21 ASN A  80      28.825  53.367 -11.156  1.00  0.00      PROA H  
ATOM   1265 HD22 ASN A  80      29.103  53.563 -12.878  1.00  0.00      PROA H  
ATOM   1266  N   PRO A  81      34.466  55.070 -13.821  1.00  1.83      PROA N  
ATOM   1267  CA  PRO A  81      35.684  54.815 -14.594  1.00  1.80      PROA C  
ATOM   1268  C   PRO A  81      35.763  53.469 -15.334  1.00  1.87      PROA C  
ATOM   1269  O   PRO A  81      35.223  52.503 -14.787  1.00  1.55      PROA O  
ATOM   1270  CB  PRO A  81      36.807  54.971 -13.556  1.00  1.80      PROA C  
ATOM   1271  CG  PRO A  81      36.256  56.029 -12.598  1.00  1.80      PROA C  
ATOM   1272  CD  PRO A  81      34.768  55.688 -12.526  1.00  1.80      PROA C  
ATOM   1273  HA  PRO A  81      35.690  55.599 -15.334  1.00  0.00      PROA H  
ATOM   1274  HB1 PRO A  81      37.766  55.288 -14.016  1.00  0.00      PROA H  
ATOM   1275  HB2 PRO A  81      36.962  54.024 -12.994  1.00  0.00      PROA H  
ATOM   1276  HG1 PRO A  81      36.754  56.015 -11.607  1.00  0.00      PROA H  
ATOM   1277  HG2 PRO A  81      36.386  57.037 -13.053  1.00  0.00      PROA H  
ATOM   1278  HD1 PRO A  81      34.575  54.948 -11.720  1.00  0.00      PROA H  
ATOM   1279  HD2 PRO A  81      34.160  56.607 -12.361  1.00  0.00      PROA H  
ATOM   1280  N   PRO A  82      36.421  53.329 -16.500  1.00  1.83      PROA N  
ATOM   1281  CA  PRO A  82      36.472  52.113 -17.317  1.00  1.80      PROA C  
ATOM   1282  C   PRO A  82      36.712  50.797 -16.614  1.00  1.87      PROA C  
ATOM   1283  O   PRO A  82      36.153  49.787 -17.033  1.00  1.55      PROA O  
ATOM   1284  CB  PRO A  82      37.551  52.407 -18.366  1.00  1.80      PROA C  
ATOM   1285  CG  PRO A  82      37.395  53.908 -18.601  1.00  1.80      PROA C  
ATOM   1286  CD  PRO A  82      37.052  54.447 -17.207  1.00  1.80      PROA C  
ATOM   1287  HA  PRO A  82      35.488  52.016 -17.756  1.00  0.00      PROA H  
ATOM   1288  HB1 PRO A  82      37.402  51.818 -19.296  1.00  0.00      PROA H  
ATOM   1289  HB2 PRO A  82      38.567  52.206 -17.958  1.00  0.00      PROA H  
ATOM   1290  HG1 PRO A  82      38.303  54.379 -19.027  1.00  0.00      PROA H  
ATOM   1291  HG2 PRO A  82      36.534  54.088 -19.285  1.00  0.00      PROA H  
ATOM   1292  HD1 PRO A  82      37.976  54.753 -16.667  1.00  0.00      PROA H  
ATOM   1293  HD2 PRO A  82      36.354  55.307 -17.304  1.00  0.00      PROA H  
ATOM   1294  N   LYS A  83      37.552  50.761 -15.561  1.00  1.83      PROA N  
ATOM   1295  CA  LYS A  83      37.853  49.572 -14.779  1.00  1.80      PROA C  
ATOM   1296  C   LYS A  83      36.621  48.894 -14.178  1.00  1.87      PROA C  
ATOM   1297  O   LYS A  83      36.571  47.671 -14.044  1.00  1.55      PROA O  
ATOM   1298  CB  LYS A  83      38.943  49.858 -13.709  1.00  1.80      PROA C  
ATOM   1299  CG  LYS A  83      38.619  50.987 -12.714  1.00  1.80      PROA C  
ATOM   1300  CD  LYS A  83      39.727  51.211 -11.662  1.00  1.80      PROA C  
ATOM   1301  CE  LYS A  83      41.035  51.820 -12.196  1.00  1.80      PROA C  
ATOM   1302  NZ  LYS A  83      42.048  51.886 -11.124  1.00  1.65      PROA N1+
ATOM   1303  HN  LYS A  83      38.016  51.595 -15.283  1.00  0.00      PROA H  
ATOM   1304  HA  LYS A  83      38.268  48.841 -15.457  1.00  0.00      PROA H  
ATOM   1305  HB1 LYS A  83      39.873  50.125 -14.261  1.00  0.00      PROA H  
ATOM   1306  HB2 LYS A  83      39.158  48.923 -13.144  1.00  0.00      PROA H  
ATOM   1307  HG1 LYS A  83      37.690  50.706 -12.162  1.00  0.00      PROA H  
ATOM   1308  HG2 LYS A  83      38.418  51.942 -13.244  1.00  0.00      PROA H  
ATOM   1309  HD1 LYS A  83      39.945  50.230 -11.183  1.00  0.00      PROA H  
ATOM   1310  HD2 LYS A  83      39.312  51.878 -10.871  1.00  0.00      PROA H  
ATOM   1311  HE1 LYS A  83      40.851  52.853 -12.565  1.00  0.00      PROA H  
ATOM   1312  HE2 LYS A  83      41.456  51.209 -13.024  1.00  0.00      PROA H  
ATOM   1313  HZ1 LYS A  83      42.447  50.929 -10.956  1.00  0.00      PROA H  
ATOM   1314  HZ2 LYS A  83      41.610  52.216 -10.226  1.00  0.00      PROA H  
ATOM   1315  HZ3 LYS A  83      42.826  52.546 -11.367  1.00  0.00      PROA H  
ATOM   1316  N   PHE A  84      35.565  49.678 -13.890  1.00  1.83      PROA N  
ATOM   1317  CA  PHE A  84      34.335  49.211 -13.286  1.00  1.80      PROA C  
ATOM   1318  C   PHE A  84      33.273  48.775 -14.294  1.00  1.87      PROA C  
ATOM   1319  O   PHE A  84      32.175  48.397 -13.896  1.00  1.55      PROA O  
ATOM   1320  CB  PHE A  84      33.692  50.359 -12.463  1.00  1.80      PROA C  
ATOM   1321  CG  PHE A  84      34.547  50.779 -11.302  1.00  2.04      PROA C  
ATOM   1322  CD1 PHE A  84      35.258  51.991 -11.332  1.00  2.04      PROA C  
ATOM   1323  CD2 PHE A  84      34.567  50.010 -10.127  1.00  2.04      PROA C  
ATOM   1324  CE1 PHE A  84      35.991  52.420 -10.219  1.00  2.04      PROA C  
ATOM   1325  CE2 PHE A  84      35.290  50.439  -9.007  1.00  2.04      PROA C  
ATOM   1326  CZ  PHE A  84      36.000  51.644  -9.055  1.00  2.04      PROA C  
ATOM   1327  HN  PHE A  84      35.609  50.663 -14.070  1.00  0.00      PROA H  
ATOM   1328  HA  PHE A  84      34.541  48.365 -12.644  1.00  0.00      PROA H  
ATOM   1329  HB1 PHE A  84      32.707  50.063 -12.046  1.00  0.00      PROA H  
ATOM   1330  HB2 PHE A  84      33.539  51.230 -13.135  1.00  0.00      PROA H  
ATOM   1331  HD1 PHE A  84      35.232  52.598 -12.223  1.00  0.00      PROA H  
ATOM   1332  HD2 PHE A  84      34.013  49.084 -10.077  1.00  0.00      PROA H  
ATOM   1333  HE1 PHE A  84      36.541  53.350 -10.248  1.00  0.00      PROA H  
ATOM   1334  HE2 PHE A  84      35.299  49.839  -8.108  1.00  0.00      PROA H  
ATOM   1335  HZ  PHE A  84      36.551  51.979  -8.190  1.00  0.00      PROA H  
ATOM   1336  N   ASP A  85      33.544  48.797 -15.621  1.00  1.83      PROA N  
ATOM   1337  CA  ASP A  85      32.605  48.294 -16.620  1.00  1.80      PROA C  
ATOM   1338  C   ASP A  85      32.275  46.802 -16.453  1.00  1.87      PROA C  
ATOM   1339  O   ASP A  85      33.101  46.014 -15.986  1.00  1.55      PROA O  
ATOM   1340  CB  ASP A  85      32.986  48.765 -18.070  1.00  1.80      PROA C  
ATOM   1341  CG  ASP A  85      32.958  47.712 -19.167  1.00  1.87      PROA C  
ATOM   1342  OD1 ASP A  85      33.746  46.735 -19.101  1.00  1.66      PROA O  
ATOM   1343  OD2 ASP A  85      32.146  47.848 -20.113  1.00  1.66      PROA O1-
ATOM   1344  HN  ASP A  85      34.411  49.158 -15.960  1.00  0.00      PROA H  
ATOM   1345  HA  ASP A  85      31.666  48.790 -16.404  1.00  0.00      PROA H  
ATOM   1346  HB1 ASP A  85      34.004  49.194 -18.062  1.00  0.00      PROA H  
ATOM   1347  HB2 ASP A  85      32.294  49.583 -18.364  1.00  0.00      PROA H  
ATOM   1348  N   LYS A  86      31.031  46.409 -16.800  1.00  1.83      PROA N  
ATOM   1349  CA  LYS A  86      30.497  45.058 -16.718  1.00  1.80      PROA C  
ATOM   1350  C   LYS A  86      30.783  44.317 -15.416  1.00  1.87      PROA C  
ATOM   1351  O   LYS A  86      31.212  43.163 -15.412  1.00  1.55      PROA O  
ATOM   1352  CB  LYS A  86      30.864  44.225 -17.971  1.00  1.80      PROA C  
ATOM   1353  CG  LYS A  86      30.192  44.749 -19.251  1.00  1.80      PROA C  
ATOM   1354  CD  LYS A  86      30.533  43.919 -20.502  1.00  1.80      PROA C  
ATOM   1355  CE  LYS A  86      32.027  43.835 -20.857  1.00  1.80      PROA C  
ATOM   1356  NZ  LYS A  86      32.587  45.169 -21.127  1.00  1.65      PROA N1+
ATOM   1357  HN  LYS A  86      30.398  47.096 -17.143  1.00  0.00      PROA H  
ATOM   1358  HA  LYS A  86      29.423  45.176 -16.728  1.00  0.00      PROA H  
ATOM   1359  HB1 LYS A  86      30.552  43.164 -17.843  1.00  0.00      PROA H  
ATOM   1360  HB2 LYS A  86      31.969  44.241 -18.080  1.00  0.00      PROA H  
ATOM   1361  HG1 LYS A  86      30.484  45.810 -19.422  1.00  0.00      PROA H  
ATOM   1362  HG2 LYS A  86      29.086  44.735 -19.112  1.00  0.00      PROA H  
ATOM   1363  HD1 LYS A  86      29.978  44.337 -21.374  1.00  0.00      PROA H  
ATOM   1364  HD2 LYS A  86      30.159  42.880 -20.354  1.00  0.00      PROA H  
ATOM   1365  HE1 LYS A  86      32.149  43.227 -21.782  1.00  0.00      PROA H  
ATOM   1366  HE2 LYS A  86      32.624  43.359 -20.051  1.00  0.00      PROA H  
ATOM   1367  HZ1 LYS A  86      32.907  45.689 -20.272  1.00  0.00      PROA H  
ATOM   1368  HZ2 LYS A  86      31.895  45.769 -21.626  1.00  0.00      PROA H  
ATOM   1369  HZ3 LYS A  86      33.430  45.018 -21.754  1.00  0.00      PROA H  
ATOM   1370  N   ILE A  87      30.553  44.993 -14.275  1.00  1.83      PROA N  
ATOM   1371  CA  ILE A  87      31.041  44.595 -12.964  1.00  1.80      PROA C  
ATOM   1372  C   ILE A  87      30.578  43.221 -12.470  1.00  1.87      PROA C  
ATOM   1373  O   ILE A  87      29.415  42.838 -12.573  1.00  1.55      PROA O  
ATOM   1374  CB  ILE A  87      30.781  45.697 -11.936  1.00  1.80      PROA C  
ATOM   1375  CG1 ILE A  87      31.682  45.597 -10.680  1.00  1.80      PROA C  
ATOM   1376  CG2 ILE A  87      29.284  45.746 -11.562  1.00  1.80      PROA C  
ATOM   1377  CD  ILE A  87      33.168  45.857 -10.956  1.00  1.80      PROA C  
ATOM   1378  HN  ILE A  87      30.155  45.915 -14.333  1.00  0.00      PROA H  
ATOM   1379  HA  ILE A  87      32.110  44.527 -13.080  1.00  0.00      PROA H  
ATOM   1380  HB  ILE A  87      31.028  46.670 -12.426  1.00  0.00      PROA H  
ATOM   1381 HG11 ILE A  87      31.557  44.606 -10.199  1.00  0.00      PROA H  
ATOM   1382 HG12 ILE A  87      31.323  46.357  -9.948  1.00  0.00      PROA H  
ATOM   1383 HG21 ILE A  87      28.980  44.840 -10.997  1.00  0.00      PROA H  
ATOM   1384 HG22 ILE A  87      28.651  45.824 -12.470  1.00  0.00      PROA H  
ATOM   1385 HG23 ILE A  87      29.076  46.624 -10.919  1.00  0.00      PROA H  
ATOM   1386  HD1 ILE A  87      33.300  46.842 -11.453  1.00  0.00      PROA H  
ATOM   1387  HD2 ILE A  87      33.604  45.071 -11.607  1.00  0.00      PROA H  
ATOM   1388  HD3 ILE A  87      33.741  45.871 -10.003  1.00  0.00      PROA H  
ATOM   1389  N   GLU A  88      31.530  42.422 -11.946  1.00  1.83      PROA N  
ATOM   1390  CA  GLU A  88      31.336  41.077 -11.431  1.00  1.80      PROA C  
ATOM   1391  C   GLU A  88      30.400  41.017 -10.220  1.00  1.87      PROA C  
ATOM   1392  O   GLU A  88      29.544  40.136 -10.108  1.00  1.55      PROA O  
ATOM   1393  CB  GLU A  88      32.736  40.472 -11.117  1.00  1.80      PROA C  
ATOM   1394  CG  GLU A  88      32.812  38.951 -11.402  1.00  1.80      PROA C  
ATOM   1395  CD  GLU A  88      34.155  38.456 -11.931  1.00  1.87      PROA C  
ATOM   1396  OE1 GLU A  88      34.649  37.402 -11.463  1.00  1.66      PROA O  
ATOM   1397  OE2 GLU A  88      34.702  39.074 -12.883  1.00  1.66      PROA O1-
ATOM   1398  HN  GLU A  88      32.483  42.713 -12.017  1.00  0.00      PROA H  
ATOM   1399  HA  GLU A  88      30.866  40.507 -12.220  1.00  0.00      PROA H  
ATOM   1400  HB1 GLU A  88      33.076  40.703 -10.086  1.00  0.00      PROA H  
ATOM   1401  HB2 GLU A  88      33.454  40.980 -11.801  1.00  0.00      PROA H  
ATOM   1402  HG1 GLU A  88      32.073  38.698 -12.192  1.00  0.00      PROA H  
ATOM   1403  HG2 GLU A  88      32.550  38.386 -10.484  1.00  0.00      PROA H  
ATOM   1404  N   ASP A  89      30.534  41.994  -9.299  1.00  1.83      PROA N  
ATOM   1405  CA  ASP A  89      29.613  42.220  -8.207  1.00  1.80      PROA C  
ATOM   1406  C   ASP A  89      29.224  43.697  -8.209  1.00  1.87      PROA C  
ATOM   1407  O   ASP A  89      30.070  44.592  -8.187  1.00  1.55      PROA O  
ATOM   1408  CB  ASP A  89      30.226  41.736  -6.855  1.00  1.80      PROA C  
ATOM   1409  CG  ASP A  89      29.279  41.808  -5.666  1.00  1.87      PROA C  
ATOM   1410  OD1 ASP A  89      28.398  42.703  -5.630  1.00  1.66      PROA O  
ATOM   1411  OD2 ASP A  89      29.456  40.992  -4.723  1.00  1.66      PROA O1-
ATOM   1412  HN  ASP A  89      31.252  42.674  -9.397  1.00  0.00      PROA H  
ATOM   1413  HA  ASP A  89      28.709  41.661  -8.395  1.00  0.00      PROA H  
ATOM   1414  HB1 ASP A  89      31.115  42.348  -6.615  1.00  0.00      PROA H  
ATOM   1415  HB2 ASP A  89      30.558  40.685  -6.969  1.00  0.00      PROA H  
ATOM   1416  N   MET A  90      27.911  43.993  -8.222  1.00  1.83      PROA N  
ATOM   1417  CA  MET A  90      27.357  45.335  -8.249  1.00  1.80      PROA C  
ATOM   1418  C   MET A  90      27.683  46.180  -7.026  1.00  1.87      PROA C  
ATOM   1419  O   MET A  90      27.658  47.408  -7.082  1.00  1.55      PROA O  
ATOM   1420  CB  MET A  90      25.819  45.283  -8.442  1.00  1.80      PROA C  
ATOM   1421  CG  MET A  90      25.397  44.740  -9.818  1.00  1.80      PROA C  
ATOM   1422  SD  MET A  90      25.695  45.904 -11.184  1.00  1.97      PROA S  
ATOM   1423  CE  MET A  90      25.720  44.590 -12.429  1.00  1.80      PROA C  
ATOM   1424  HN  MET A  90      27.256  43.231  -8.212  1.00  0.00      PROA H  
ATOM   1425  HA  MET A  90      27.793  45.855  -9.089  1.00  0.00      PROA H  
ATOM   1426  HB1 MET A  90      25.382  46.302  -8.326  1.00  0.00      PROA H  
ATOM   1427  HB2 MET A  90      25.387  44.637  -7.649  1.00  0.00      PROA H  
ATOM   1428  HG1 MET A  90      24.311  44.496  -9.784  1.00  0.00      PROA H  
ATOM   1429  HG2 MET A  90      25.931  43.781 -10.004  1.00  0.00      PROA H  
ATOM   1430  HE1 MET A  90      25.006  43.781 -12.170  1.00  0.00      PROA H  
ATOM   1431  HE2 MET A  90      26.735  44.143 -12.502  1.00  0.00      PROA H  
ATOM   1432  HE3 MET A  90      25.436  44.975 -13.429  1.00  0.00      PROA H  
ATOM   1433  N   ALA A  91      28.049  45.553  -5.889  1.00  1.83      PROA N  
ATOM   1434  CA  ALA A  91      28.441  46.269  -4.693  1.00  1.80      PROA C  
ATOM   1435  C   ALA A  91      29.831  46.898  -4.800  1.00  1.87      PROA C  
ATOM   1436  O   ALA A  91      30.185  47.795  -4.031  1.00  1.55      PROA O  
ATOM   1437  CB  ALA A  91      28.386  45.307  -3.490  1.00  1.80      PROA C  
ATOM   1438  HN  ALA A  91      28.109  44.543  -5.851  1.00  0.00      PROA H  
ATOM   1439  HA  ALA A  91      27.743  47.079  -4.535  1.00  0.00      PROA H  
ATOM   1440  HB1 ALA A  91      29.079  44.450  -3.642  1.00  0.00      PROA H  
ATOM   1441  HB2 ALA A  91      27.359  44.895  -3.388  1.00  0.00      PROA H  
ATOM   1442  HB3 ALA A  91      28.652  45.825  -2.545  1.00  0.00      PROA H  
ATOM   1443  N   MET A  92      30.642  46.469  -5.789  1.00  1.83      PROA N  
ATOM   1444  CA  MET A  92      32.024  46.887  -5.942  1.00  1.80      PROA C  
ATOM   1445  C   MET A  92      32.188  48.107  -6.844  1.00  1.87      PROA C  
ATOM   1446  O   MET A  92      33.298  48.582  -7.071  1.00  1.55      PROA O  
ATOM   1447  CB  MET A  92      32.866  45.714  -6.511  1.00  1.80      PROA C  
ATOM   1448  CG  MET A  92      32.914  44.481  -5.584  1.00  1.80      PROA C  
ATOM   1449  SD  MET A  92      33.857  43.091  -6.283  1.00  1.97      PROA S  
ATOM   1450  CE  MET A  92      33.639  42.012  -4.838  1.00  1.80      PROA C  
ATOM   1451  HN  MET A  92      30.324  45.760  -6.423  1.00  0.00      PROA H  
ATOM   1452  HA  MET A  92      32.428  47.157  -4.975  1.00  0.00      PROA H  
ATOM   1453  HB1 MET A  92      33.915  46.050  -6.674  1.00  0.00      PROA H  
ATOM   1454  HB2 MET A  92      32.449  45.410  -7.497  1.00  0.00      PROA H  
ATOM   1455  HG1 MET A  92      31.877  44.144  -5.366  1.00  0.00      PROA H  
ATOM   1456  HG2 MET A  92      33.367  44.789  -4.616  1.00  0.00      PROA H  
ATOM   1457  HE1 MET A  92      32.562  41.824  -4.634  1.00  0.00      PROA H  
ATOM   1458  HE2 MET A  92      34.087  42.468  -3.929  1.00  0.00      PROA H  
ATOM   1459  HE3 MET A  92      34.135  41.031  -5.000  1.00  0.00      PROA H  
ATOM   1460  N   LEU A  93      31.083  48.678  -7.362  1.00  1.83      PROA N  
ATOM   1461  CA  LEU A  93      31.085  49.957  -8.056  1.00  1.80      PROA C  
ATOM   1462  C   LEU A  93      31.491  51.142  -7.171  1.00  1.87      PROA C  
ATOM   1463  O   LEU A  93      31.137  51.224  -5.992  1.00  1.55      PROA O  
ATOM   1464  CB  LEU A  93      29.697  50.252  -8.686  1.00  1.80      PROA C  
ATOM   1465  CG  LEU A  93      29.245  49.269  -9.786  1.00  1.80      PROA C  
ATOM   1466  CD1 LEU A  93      27.785  49.545 -10.184  1.00  1.80      PROA C  
ATOM   1467  CD2 LEU A  93      30.155  49.340 -11.020  1.00  1.80      PROA C  
ATOM   1468  HN  LEU A  93      30.191  48.263  -7.198  1.00  0.00      PROA H  
ATOM   1469  HA  LEU A  93      31.823  49.897  -8.843  1.00  0.00      PROA H  
ATOM   1470  HB1 LEU A  93      29.679  51.274  -9.125  1.00  0.00      PROA H  
ATOM   1471  HB2 LEU A  93      28.935  50.213  -7.876  1.00  0.00      PROA H  
ATOM   1472  HG  LEU A  93      29.287  48.232  -9.373  1.00  0.00      PROA H  
ATOM   1473 HD11 LEU A  93      27.679  50.580 -10.571  1.00  0.00      PROA H  
ATOM   1474 HD12 LEU A  93      27.119  49.426  -9.302  1.00  0.00      PROA H  
ATOM   1475 HD13 LEU A  93      27.455  48.833 -10.970  1.00  0.00      PROA H  
ATOM   1476 HD21 LEU A  93      31.178  48.988 -10.771  1.00  0.00      PROA H  
ATOM   1477 HD22 LEU A  93      30.215  50.381 -11.399  1.00  0.00      PROA H  
ATOM   1478 HD23 LEU A  93      29.763  48.693 -11.834  1.00  0.00      PROA H  
ATOM   1479  N   THR A  94      32.244  52.128  -7.716  1.00  1.83      PROA N  
ATOM   1480  CA  THR A  94      32.413  53.421  -7.043  1.00  1.80      PROA C  
ATOM   1481  C   THR A  94      31.116  54.220  -6.979  1.00  1.87      PROA C  
ATOM   1482  O   THR A  94      30.806  54.808  -5.947  1.00  1.55      PROA O  
ATOM   1483  CB  THR A  94      33.606  54.274  -7.511  1.00  1.80      PROA C  
ATOM   1484  CG2 THR A  94      33.517  54.664  -8.991  1.00  1.80      PROA C  
ATOM   1485  OG1 THR A  94      33.763  55.482  -6.768  1.00  1.55      PROA O  
ATOM   1486  HN  THR A  94      32.595  52.045  -8.646  1.00  0.00      PROA H  
ATOM   1487  HA  THR A  94      32.648  53.197  -6.011  1.00  0.00      PROA H  
ATOM   1488  HB  THR A  94      34.532  53.667  -7.366  1.00  0.00      PROA H  
ATOM   1489  HG1 THR A  94      32.928  55.963  -6.860  1.00  0.00      PROA H  
ATOM   1490 HG21 THR A  94      32.620  55.283  -9.194  1.00  0.00      PROA H  
ATOM   1491 HG22 THR A  94      33.479  53.760  -9.633  1.00  0.00      PROA H  
ATOM   1492 HG23 THR A  94      34.414  55.253  -9.279  1.00  0.00      PROA H  
ATOM   1493  N   PHE A  95      30.310  54.235  -8.062  1.00  1.83      PROA N  
ATOM   1494  CA  PHE A  95      29.048  54.959  -8.127  1.00  1.80      PROA C  
ATOM   1495  C   PHE A  95      27.933  53.969  -8.429  1.00  1.87      PROA C  
ATOM   1496  O   PHE A  95      27.909  53.333  -9.482  1.00  1.55      PROA O  
ATOM   1497  CB  PHE A  95      29.049  56.055  -9.232  1.00  1.80      PROA C  
ATOM   1498  CG  PHE A  95      30.239  56.971  -9.127  1.00  2.04      PROA C  
ATOM   1499  CD1 PHE A  95      30.627  57.532  -7.897  1.00  2.04      PROA C  
ATOM   1500  CD2 PHE A  95      30.973  57.298 -10.280  1.00  2.04      PROA C  
ATOM   1501  CE1 PHE A  95      31.752  58.362  -7.814  1.00  2.04      PROA C  
ATOM   1502  CE2 PHE A  95      32.098  58.125 -10.201  1.00  2.04      PROA C  
ATOM   1503  CZ  PHE A  95      32.490  58.653  -8.966  1.00  2.04      PROA C  
ATOM   1504  HN  PHE A  95      30.595  53.765  -8.904  1.00  0.00      PROA H  
ATOM   1505  HA  PHE A  95      28.832  55.412  -7.167  1.00  0.00      PROA H  
ATOM   1506  HB1 PHE A  95      28.142  56.686  -9.167  1.00  0.00      PROA H  
ATOM   1507  HB2 PHE A  95      29.071  55.583 -10.237  1.00  0.00      PROA H  
ATOM   1508  HD1 PHE A  95      30.068  57.314  -6.999  1.00  0.00      PROA H  
ATOM   1509  HD2 PHE A  95      30.672  56.901 -11.238  1.00  0.00      PROA H  
ATOM   1510  HE1 PHE A  95      32.043  58.786  -6.863  1.00  0.00      PROA H  
ATOM   1511  HE2 PHE A  95      32.658  58.360 -11.094  1.00  0.00      PROA H  
ATOM   1512  HZ  PHE A  95      33.355  59.298  -8.902  1.00  0.00      PROA H  
ATOM   1513  N   LEU A  96      26.983  53.799  -7.488  1.00  1.83      PROA N  
ATOM   1514  CA  LEU A  96      26.104  52.637  -7.458  1.00  1.80      PROA C  
ATOM   1515  C   LEU A  96      24.649  52.987  -7.751  1.00  1.87      PROA C  
ATOM   1516  O   LEU A  96      23.743  52.168  -7.628  1.00  1.55      PROA O  
ATOM   1517  CB  LEU A  96      26.206  51.967  -6.061  1.00  1.80      PROA C  
ATOM   1518  CG  LEU A  96      27.662  51.710  -5.596  1.00  1.80      PROA C  
ATOM   1519  CD1 LEU A  96      28.152  52.752  -4.574  1.00  1.80      PROA C  
ATOM   1520  CD2 LEU A  96      27.815  50.299  -5.016  1.00  1.80      PROA C  
ATOM   1521  HN  LEU A  96      27.005  54.337  -6.650  1.00  0.00      PROA H  
ATOM   1522  HA  LEU A  96      26.412  51.915  -8.203  1.00  0.00      PROA H  
ATOM   1523  HB1 LEU A  96      25.670  50.992  -6.109  1.00  0.00      PROA H  
ATOM   1524  HB2 LEU A  96      25.698  52.584  -5.288  1.00  0.00      PROA H  
ATOM   1525  HG  LEU A  96      28.333  51.759  -6.484  1.00  0.00      PROA H  
ATOM   1526 HD11 LEU A  96      27.528  52.719  -3.656  1.00  0.00      PROA H  
ATOM   1527 HD12 LEU A  96      28.113  53.779  -4.989  1.00  0.00      PROA H  
ATOM   1528 HD13 LEU A  96      29.204  52.540  -4.288  1.00  0.00      PROA H  
ATOM   1529 HD21 LEU A  96      27.389  49.543  -5.709  1.00  0.00      PROA H  
ATOM   1530 HD22 LEU A  96      27.297  50.228  -4.038  1.00  0.00      PROA H  
ATOM   1531 HD23 LEU A  96      28.886  50.056  -4.870  1.00  0.00      PROA H  
ATOM   1532  N   HSD A  97      24.397  54.241  -8.153  1.00  1.83      PROA N  
ATOM   1533  CA  HSD A  97      23.093  54.816  -8.446  1.00  1.80      PROA C  
ATOM   1534  C   HSD A  97      22.370  54.153  -9.627  1.00  1.87      PROA C  
ATOM   1535  O   HSD A  97      23.027  53.680 -10.553  1.00  1.55      PROA O  
ATOM   1536  CB  HSD A  97      23.280  56.334  -8.702  1.00  1.80      PROA C  
ATOM   1537  CG  HSD A  97      24.405  56.901  -7.861  1.00  2.04      PROA C  
ATOM   1538  CD2 HSD A  97      24.522  57.063  -6.514  1.00  2.04      PROA C  
ATOM   1539  ND1 HSD A  97      25.600  57.339  -8.393  1.00  1.72      PROA N  
ATOM   1540  CE1 HSD A  97      26.383  57.731  -7.360  1.00  2.04      PROA C  
ATOM   1541  NE2 HSD A  97      25.779  57.567  -6.198  1.00  1.72      PROA N  
ATOM   1542  HN  HSD A  97      25.168  54.865  -8.245  1.00  0.00      PROA H  
ATOM   1543  HA  HSD A  97      22.484  54.671  -7.564  1.00  0.00      PROA H  
ATOM   1544  HB1 HSD A  97      22.337  56.882  -8.489  1.00  0.00      PROA H  
ATOM   1545  HB2 HSD A  97      23.549  56.507  -9.767  1.00  0.00      PROA H  
ATOM   1546  HD1 HSD A  97      25.850  57.344  -9.376  1.00  0.00      PROA H  
ATOM   1547  HD2 HSD A  97      23.808  56.839  -5.730  1.00  0.00      PROA H  
ATOM   1548  HE1 HSD A  97      27.393  58.129  -7.491  1.00  0.00      PROA H  
ATOM   1549  N   GLU A  98      21.008  54.124  -9.633  1.00  1.83      PROA N  
ATOM   1550  CA  GLU A  98      20.120  53.474 -10.616  1.00  1.80      PROA C  
ATOM   1551  C   GLU A  98      20.647  53.155 -12.029  1.00  1.87      PROA C  
ATOM   1552  O   GLU A  98      20.706  51.971 -12.377  1.00  1.55      PROA O  
ATOM   1553  CB  GLU A  98      18.729  54.182 -10.704  1.00  1.80      PROA C  
ATOM   1554  CG  GLU A  98      17.754  53.878  -9.536  1.00  1.80      PROA C  
ATOM   1555  CD  GLU A  98      16.464  54.683  -9.651  1.00  1.87      PROA C  
ATOM   1556  OE1 GLU A  98      16.557  55.938  -9.650  1.00  1.66      PROA O  
ATOM   1557  OE2 GLU A  98      15.352  54.093  -9.701  1.00  1.66      PROA O1-
ATOM   1558  HN  GLU A  98      20.510  54.526  -8.869  1.00  0.00      PROA H  
ATOM   1559  HA  GLU A  98      19.921  52.494 -10.204  1.00  0.00      PROA H  
ATOM   1560  HB1 GLU A  98      18.201  53.882 -11.639  1.00  0.00      PROA H  
ATOM   1561  HB2 GLU A  98      18.892  55.281 -10.754  1.00  0.00      PROA H  
ATOM   1562  HG1 GLU A  98      18.219  54.142  -8.565  1.00  0.00      PROA H  
ATOM   1563  HG2 GLU A  98      17.494  52.799  -9.521  1.00  0.00      PROA H  
ATOM   1564  N   PRO A  99      21.079  54.094 -12.879  1.00  1.83      PROA N  
ATOM   1565  CA  PRO A  99      21.507  53.777 -14.235  1.00  1.80      PROA C  
ATOM   1566  C   PRO A  99      22.822  53.032 -14.276  1.00  1.87      PROA C  
ATOM   1567  O   PRO A  99      23.031  52.267 -15.212  1.00  1.55      PROA O  
ATOM   1568  CB  PRO A  99      21.616  55.143 -14.930  1.00  1.80      PROA C  
ATOM   1569  CG  PRO A  99      21.784  56.149 -13.790  1.00  1.80      PROA C  
ATOM   1570  CD  PRO A  99      20.922  55.536 -12.691  1.00  1.80      PROA C  
ATOM   1571  HA  PRO A  99      20.767  53.140 -14.698  1.00  0.00      PROA H  
ATOM   1572  HB1 PRO A  99      20.654  55.345 -15.442  1.00  0.00      PROA H  
ATOM   1573  HB2 PRO A  99      22.428  55.199 -15.684  1.00  0.00      PROA H  
ATOM   1574  HG1 PRO A  99      22.847  56.179 -13.465  1.00  0.00      PROA H  
ATOM   1575  HG2 PRO A  99      21.453  57.170 -14.071  1.00  0.00      PROA H  
ATOM   1576  HD1 PRO A  99      21.249  55.864 -11.683  1.00  0.00      PROA H  
ATOM   1577  HD2 PRO A  99      19.852  55.804 -12.853  1.00  0.00      PROA H  
ATOM   1578  N   ALA A 100      23.741  53.241 -13.313  1.00  1.83      PROA N  
ATOM   1579  CA  ALA A 100      25.001  52.528 -13.270  1.00  1.80      PROA C  
ATOM   1580  C   ALA A 100      24.820  51.024 -13.109  1.00  1.87      PROA C  
ATOM   1581  O   ALA A 100      25.413  50.231 -13.838  1.00  1.55      PROA O  
ATOM   1582  CB  ALA A 100      25.877  53.075 -12.126  1.00  1.80      PROA C  
ATOM   1583  HN  ALA A 100      23.511  53.800 -12.516  1.00  0.00      PROA H  
ATOM   1584  HA  ALA A 100      25.504  52.682 -14.216  1.00  0.00      PROA H  
ATOM   1585  HB1 ALA A 100      25.379  52.942 -11.141  1.00  0.00      PROA H  
ATOM   1586  HB2 ALA A 100      26.066  54.159 -12.269  1.00  0.00      PROA H  
ATOM   1587  HB3 ALA A 100      26.853  52.548 -12.087  1.00  0.00      PROA H  
ATOM   1588  N   VAL A 101      23.937  50.602 -12.181  1.00  1.83      PROA N  
ATOM   1589  CA  VAL A 101      23.528  49.213 -12.029  1.00  1.80      PROA C  
ATOM   1590  C   VAL A 101      22.817  48.685 -13.268  1.00  1.87      PROA C  
ATOM   1591  O   VAL A 101      23.140  47.615 -13.786  1.00  1.55      PROA O  
ATOM   1592  CB  VAL A 101      22.658  49.040 -10.781  1.00  1.80      PROA C  
ATOM   1593  CG1 VAL A 101      22.103  47.603 -10.658  1.00  1.80      PROA C  
ATOM   1594  CG2 VAL A 101      23.509  49.374  -9.540  1.00  1.80      PROA C  
ATOM   1595  HN  VAL A 101      23.486  51.267 -11.588  1.00  0.00      PROA H  
ATOM   1596  HA  VAL A 101      24.418  48.611 -11.909  1.00  0.00      PROA H  
ATOM   1597  HB  VAL A 101      21.798  49.750 -10.823  1.00  0.00      PROA H  
ATOM   1598 HG11 VAL A 101      22.930  46.863 -10.681  1.00  0.00      PROA H  
ATOM   1599 HG12 VAL A 101      21.391  47.364 -11.474  1.00  0.00      PROA H  
ATOM   1600 HG13 VAL A 101      21.563  47.489  -9.694  1.00  0.00      PROA H  
ATOM   1601 HG21 VAL A 101      23.870  50.423  -9.561  1.00  0.00      PROA H  
ATOM   1602 HG22 VAL A 101      24.389  48.698  -9.475  1.00  0.00      PROA H  
ATOM   1603 HG23 VAL A 101      22.906  49.248  -8.615  1.00  0.00      PROA H  
ATOM   1604  N   LEU A 102      21.858  49.467 -13.812  1.00  1.83      PROA N  
ATOM   1605  CA  LEU A 102      21.087  49.087 -14.982  1.00  1.80      PROA C  
ATOM   1606  C   LEU A 102      21.909  48.861 -16.241  1.00  1.87      PROA C  
ATOM   1607  O   LEU A 102      21.802  47.817 -16.879  1.00  1.55      PROA O  
ATOM   1608  CB  LEU A 102      20.026  50.179 -15.266  1.00  1.80      PROA C  
ATOM   1609  CG  LEU A 102      19.037  49.889 -16.417  1.00  1.80      PROA C  
ATOM   1610  CD1 LEU A 102      18.203  48.628 -16.146  1.00  1.80      PROA C  
ATOM   1611  CD2 LEU A 102      18.125  51.103 -16.655  1.00  1.80      PROA C  
ATOM   1612  HN  LEU A 102      21.615  50.336 -13.379  1.00  0.00      PROA H  
ATOM   1613  HA  LEU A 102      20.597  48.151 -14.756  1.00  0.00      PROA H  
ATOM   1614  HB1 LEU A 102      20.544  51.136 -15.490  1.00  0.00      PROA H  
ATOM   1615  HB2 LEU A 102      19.447  50.333 -14.332  1.00  0.00      PROA H  
ATOM   1616  HG  LEU A 102      19.609  49.723 -17.362  1.00  0.00      PROA H  
ATOM   1617 HD11 LEU A 102      17.624  48.734 -15.205  1.00  0.00      PROA H  
ATOM   1618 HD12 LEU A 102      18.852  47.731 -16.068  1.00  0.00      PROA H  
ATOM   1619 HD13 LEU A 102      17.486  48.458 -16.977  1.00  0.00      PROA H  
ATOM   1620 HD21 LEU A 102      18.721  51.983 -16.979  1.00  0.00      PROA H  
ATOM   1621 HD22 LEU A 102      17.578  51.371 -15.729  1.00  0.00      PROA H  
ATOM   1622 HD23 LEU A 102      17.375  50.877 -17.441  1.00  0.00      PROA H  
ATOM   1623  N   TYR A 103      22.800  49.809 -16.601  1.00  1.83      PROA N  
ATOM   1624  CA  TYR A 103      23.710  49.662 -17.724  1.00  1.80      PROA C  
ATOM   1625  C   TYR A 103      24.697  48.521 -17.579  1.00  1.87      PROA C  
ATOM   1626  O   TYR A 103      24.904  47.763 -18.522  1.00  1.55      PROA O  
ATOM   1627  CB  TYR A 103      24.390  50.998 -18.138  1.00  1.80      PROA C  
ATOM   1628  CG  TYR A 103      23.448  51.763 -19.039  1.00  2.04      PROA C  
ATOM   1629  CD1 TYR A 103      22.625  52.801 -18.565  1.00  2.04      PROA C  
ATOM   1630  CD2 TYR A 103      23.385  51.419 -20.401  1.00  2.04      PROA C  
ATOM   1631  CE1 TYR A 103      21.728  53.454 -19.426  1.00  2.04      PROA C  
ATOM   1632  CE2 TYR A 103      22.499  52.078 -21.265  1.00  2.04      PROA C  
ATOM   1633  CZ  TYR A 103      21.661  53.084 -20.775  1.00  2.04      PROA C  
ATOM   1634  OH  TYR A 103      20.754  53.702 -21.658  1.00  1.55      PROA O  
ATOM   1635  HN  TYR A 103      22.871  50.665 -16.079  1.00  0.00      PROA H  
ATOM   1636  HA  TYR A 103      23.102  49.339 -18.559  1.00  0.00      PROA H  
ATOM   1637  HB1 TYR A 103      25.322  50.815 -18.720  1.00  0.00      PROA H  
ATOM   1638  HB2 TYR A 103      24.644  51.610 -17.248  1.00  0.00      PROA H  
ATOM   1639  HD1 TYR A 103      22.671  53.086 -17.526  1.00  0.00      PROA H  
ATOM   1640  HD2 TYR A 103      24.023  50.632 -20.779  1.00  0.00      PROA H  
ATOM   1641  HE1 TYR A 103      21.088  54.235 -19.047  1.00  0.00      PROA H  
ATOM   1642  HE2 TYR A 103      22.452  51.803 -22.308  1.00  0.00      PROA H  
ATOM   1643  HH  TYR A 103      20.121  54.234 -21.145  1.00  0.00      PROA H  
ATOM   1644  N   ASN A 104      25.274  48.305 -16.374  1.00  1.83      PROA N  
ATOM   1645  CA  ASN A 104      26.107  47.137 -16.127  1.00  1.80      PROA C  
ATOM   1646  C   ASN A 104      25.376  45.812 -16.341  1.00  1.87      PROA C  
ATOM   1647  O   ASN A 104      25.907  44.914 -16.986  1.00  1.55      PROA O  
ATOM   1648  CB  ASN A 104      26.719  47.150 -14.699  1.00  1.80      PROA C  
ATOM   1649  CG  ASN A 104      28.008  47.959 -14.669  1.00  1.87      PROA C  
ATOM   1650  ND2 ASN A 104      27.947  49.268 -14.365  1.00  1.83      PROA N  
ATOM   1651  OD1 ASN A 104      29.080  47.388 -14.870  1.00  1.55      PROA O  
ATOM   1652  HN  ASN A 104      25.090  48.920 -15.608  1.00  0.00      PROA H  
ATOM   1653  HA  ASN A 104      26.901  47.137 -16.865  1.00  0.00      PROA H  
ATOM   1654  HB1 ASN A 104      27.034  46.126 -14.398  1.00  0.00      PROA H  
ATOM   1655  HB2 ASN A 104      25.992  47.527 -13.953  1.00  0.00      PROA H  
ATOM   1656 HD21 ASN A 104      27.054  49.683 -14.168  1.00  0.00      PROA H  
ATOM   1657 HD22 ASN A 104      28.810  49.758 -14.300  1.00  0.00      PROA H  
ATOM   1658  N   LEU A 105      24.131  45.657 -15.847  1.00  1.83      PROA N  
ATOM   1659  CA  LEU A 105      23.302  44.499 -16.151  1.00  1.80      PROA C  
ATOM   1660  C   LEU A 105      22.934  44.349 -17.626  1.00  1.87      PROA C  
ATOM   1661  O   LEU A 105      23.006  43.257 -18.188  1.00  1.55      PROA O  
ATOM   1662  CB  LEU A 105      22.011  44.502 -15.294  1.00  1.80      PROA C  
ATOM   1663  CG  LEU A 105      22.255  44.293 -13.784  1.00  1.80      PROA C  
ATOM   1664  CD1 LEU A 105      20.992  44.643 -12.991  1.00  1.80      PROA C  
ATOM   1665  CD2 LEU A 105      22.694  42.856 -13.455  1.00  1.80      PROA C  
ATOM   1666  HN  LEU A 105      23.712  46.373 -15.282  1.00  0.00      PROA H  
ATOM   1667  HA  LEU A 105      23.873  43.614 -15.908  1.00  0.00      PROA H  
ATOM   1668  HB1 LEU A 105      21.316  43.702 -15.631  1.00  0.00      PROA H  
ATOM   1669  HB2 LEU A 105      21.500  45.481 -15.439  1.00  0.00      PROA H  
ATOM   1670  HG  LEU A 105      23.056  44.994 -13.450  1.00  0.00      PROA H  
ATOM   1671 HD11 LEU A 105      20.152  43.979 -13.289  1.00  0.00      PROA H  
ATOM   1672 HD12 LEU A 105      20.699  45.697 -13.184  1.00  0.00      PROA H  
ATOM   1673 HD13 LEU A 105      21.173  44.522 -11.902  1.00  0.00      PROA H  
ATOM   1674 HD21 LEU A 105      23.632  42.590 -13.985  1.00  0.00      PROA H  
ATOM   1675 HD22 LEU A 105      21.904  42.134 -13.749  1.00  0.00      PROA H  
ATOM   1676 HD23 LEU A 105      22.868  42.748 -12.363  1.00  0.00      PROA H  
ATOM   1677  N   LYS A 106      22.544  45.455 -18.296  1.00  1.83      PROA N  
ATOM   1678  CA  LYS A 106      22.170  45.491 -19.703  1.00  1.80      PROA C  
ATOM   1679  C   LYS A 106      23.319  45.068 -20.611  1.00  1.87      PROA C  
ATOM   1680  O   LYS A 106      23.174  44.192 -21.465  1.00  1.55      PROA O  
ATOM   1681  CB  LYS A 106      21.728  46.945 -20.027  1.00  1.80      PROA C  
ATOM   1682  CG  LYS A 106      20.849  47.180 -21.272  1.00  1.80      PROA C  
ATOM   1683  CD  LYS A 106      21.513  46.944 -22.640  1.00  1.80      PROA C  
ATOM   1684  CE  LYS A 106      20.927  47.805 -23.775  1.00  1.80      PROA C  
ATOM   1685  NZ  LYS A 106      19.461  47.656 -23.910  1.00  1.65      PROA N1+
ATOM   1686  HN  LYS A 106      22.466  46.325 -17.799  1.00  0.00      PROA H  
ATOM   1687  HA  LYS A 106      21.351  44.809 -19.856  1.00  0.00      PROA H  
ATOM   1688  HB1 LYS A 106      22.608  47.624 -20.051  1.00  0.00      PROA H  
ATOM   1689  HB2 LYS A 106      21.098  47.275 -19.167  1.00  0.00      PROA H  
ATOM   1690  HG1 LYS A 106      20.560  48.258 -21.220  1.00  0.00      PROA H  
ATOM   1691  HG2 LYS A 106      19.914  46.582 -21.190  1.00  0.00      PROA H  
ATOM   1692  HD1 LYS A 106      21.467  45.866 -22.905  1.00  0.00      PROA H  
ATOM   1693  HD2 LYS A 106      22.593  47.212 -22.562  1.00  0.00      PROA H  
ATOM   1694  HE1 LYS A 106      21.396  47.543 -24.748  1.00  0.00      PROA H  
ATOM   1695  HE2 LYS A 106      21.132  48.879 -23.563  1.00  0.00      PROA H  
ATOM   1696  HZ1 LYS A 106      18.978  47.760 -22.986  1.00  0.00      PROA H  
ATOM   1697  HZ2 LYS A 106      19.199  46.748 -24.357  1.00  0.00      PROA H  
ATOM   1698  HZ3 LYS A 106      19.114  48.451 -24.509  1.00  0.00      PROA H  
ATOM   1699  N   GLU A 107      24.514  45.652 -20.393  1.00  1.83      PROA N  
ATOM   1700  CA  GLU A 107      25.751  45.304 -21.059  1.00  1.80      PROA C  
ATOM   1701  C   GLU A 107      26.258  43.906 -20.744  1.00  1.87      PROA C  
ATOM   1702  O   GLU A 107      26.695  43.179 -21.635  1.00  1.55      PROA O  
ATOM   1703  CB  GLU A 107      26.818  46.398 -20.817  1.00  1.80      PROA C  
ATOM   1704  CG  GLU A 107      26.447  47.714 -21.554  1.00  1.80      PROA C  
ATOM   1705  CD  GLU A 107      27.362  48.878 -21.212  1.00  1.87      PROA C  
ATOM   1706  OE1 GLU A 107      28.605  48.712 -21.313  1.00  1.66      PROA O  
ATOM   1707  OE2 GLU A 107      26.843  49.983 -20.899  1.00  1.66      PROA O1-
ATOM   1708  HN  GLU A 107      24.600  46.383 -19.707  1.00  0.00      PROA H  
ATOM   1709  HA  GLU A 107      25.550  45.295 -22.122  1.00  0.00      PROA H  
ATOM   1710  HB1 GLU A 107      27.810  46.062 -21.198  1.00  0.00      PROA H  
ATOM   1711  HB2 GLU A 107      26.915  46.583 -19.725  1.00  0.00      PROA H  
ATOM   1712  HG1 GLU A 107      25.410  48.019 -21.304  1.00  0.00      PROA H  
ATOM   1713  HG2 GLU A 107      26.518  47.547 -22.648  1.00  0.00      PROA H  
ATOM   1714  N   ARG A 108      26.178  43.455 -19.471  1.00  1.83      PROA N  
ATOM   1715  CA  ARG A 108      26.460  42.071 -19.125  1.00  1.80      PROA C  
ATOM   1716  C   ARG A 108      25.563  41.050 -19.806  1.00  1.87      PROA C  
ATOM   1717  O   ARG A 108      26.068  40.111 -20.410  1.00  1.55      PROA O  
ATOM   1718  CB  ARG A 108      26.483  41.834 -17.590  1.00  1.80      PROA C  
ATOM   1719  CG  ARG A 108      27.787  42.327 -16.926  1.00  1.80      PROA C  
ATOM   1720  CD  ARG A 108      27.810  42.194 -15.397  1.00  1.80      PROA C  
ATOM   1721  NE  ARG A 108      27.896  40.748 -15.030  1.00  1.83      PROA N  
ATOM   1722  CZ  ARG A 108      29.012  40.040 -14.902  1.00  1.87      PROA C  
ATOM   1723  NH1 ARG A 108      30.203  40.521 -15.180  1.00  1.83      PROA N1+
ATOM   1724  NH2 ARG A 108      28.915  38.801 -14.462  1.00  1.83      PROA N  
ATOM   1725  HN  ARG A 108      25.882  44.055 -18.724  1.00  0.00      PROA H  
ATOM   1726  HA  ARG A 108      27.454  41.848 -19.490  1.00  0.00      PROA H  
ATOM   1727  HB1 ARG A 108      26.388  40.748 -17.360  1.00  0.00      PROA H  
ATOM   1728  HB2 ARG A 108      25.603  42.338 -17.137  1.00  0.00      PROA H  
ATOM   1729  HG1 ARG A 108      27.917  43.402 -17.178  1.00  0.00      PROA H  
ATOM   1730  HG2 ARG A 108      28.651  41.780 -17.364  1.00  0.00      PROA H  
ATOM   1731  HD1 ARG A 108      26.870  42.610 -14.967  1.00  0.00      PROA H  
ATOM   1732  HD2 ARG A 108      28.657  42.747 -14.944  1.00  0.00      PROA H  
ATOM   1733  HE  ARG A 108      27.070  40.312 -14.645  1.00  0.00      PROA H  
ATOM   1734 HH11 ARG A 108      30.303  41.502 -15.339  1.00  0.00      PROA H  
ATOM   1735 HH12 ARG A 108      31.032  40.038 -14.892  1.00  0.00      PROA H  
ATOM   1736 HH21 ARG A 108      29.689  38.171 -14.570  1.00  0.00      PROA H  
ATOM   1737 HH22 ARG A 108      28.013  38.392 -14.304  1.00  0.00      PROA H  
ATOM   1738  N   TYR A 109      24.223  41.235 -19.814  1.00  1.83      PROA N  
ATOM   1739  CA  TYR A 109      23.312  40.338 -20.515  1.00  1.80      PROA C  
ATOM   1740  C   TYR A 109      23.559  40.295 -22.020  1.00  1.87      PROA C  
ATOM   1741  O   TYR A 109      23.611  39.231 -22.630  1.00  1.55      PROA O  
ATOM   1742  CB  TYR A 109      21.828  40.698 -20.225  1.00  1.80      PROA C  
ATOM   1743  CG  TYR A 109      20.885  39.694 -20.851  1.00  2.04      PROA C  
ATOM   1744  CD1 TYR A 109      20.775  38.406 -20.304  1.00  2.04      PROA C  
ATOM   1745  CD2 TYR A 109      20.128  40.009 -21.992  1.00  2.04      PROA C  
ATOM   1746  CE1 TYR A 109      19.918  37.454 -20.874  1.00  2.04      PROA C  
ATOM   1747  CE2 TYR A 109      19.268  39.061 -22.565  1.00  2.04      PROA C  
ATOM   1748  CZ  TYR A 109      19.167  37.783 -22.008  1.00  2.04      PROA C  
ATOM   1749  OH  TYR A 109      18.281  36.846 -22.573  1.00  1.55      PROA O  
ATOM   1750  HN  TYR A 109      23.813  42.004 -19.312  1.00  0.00      PROA H  
ATOM   1751  HA  TYR A 109      23.507  39.338 -20.150  1.00  0.00      PROA H  
ATOM   1752  HB1 TYR A 109      21.598  41.714 -20.612  1.00  0.00      PROA H  
ATOM   1753  HB2 TYR A 109      21.652  40.702 -19.130  1.00  0.00      PROA H  
ATOM   1754  HD1 TYR A 109      21.363  38.148 -19.436  1.00  0.00      PROA H  
ATOM   1755  HD2 TYR A 109      20.224  40.984 -22.443  1.00  0.00      PROA H  
ATOM   1756  HE1 TYR A 109      19.841  36.470 -20.434  1.00  0.00      PROA H  
ATOM   1757  HE2 TYR A 109      18.667  39.318 -23.423  1.00  0.00      PROA H  
ATOM   1758  HH  TYR A 109      17.999  36.251 -21.854  1.00  0.00      PROA H  
ATOM   1759  N   ALA A 110      23.784  41.471 -22.638  1.00  1.83      PROA N  
ATOM   1760  CA  ALA A 110      24.129  41.607 -24.037  1.00  1.80      PROA C  
ATOM   1761  C   ALA A 110      25.414  40.885 -24.422  1.00  1.87      PROA C  
ATOM   1762  O   ALA A 110      25.541  40.340 -25.513  1.00  1.55      PROA O  
ATOM   1763  CB  ALA A 110      24.260  43.100 -24.372  1.00  1.80      PROA C  
ATOM   1764  HN  ALA A 110      23.727  42.326 -22.118  1.00  0.00      PROA H  
ATOM   1765  HA  ALA A 110      23.338  41.159 -24.623  1.00  0.00      PROA H  
ATOM   1766  HB1 ALA A 110      25.095  43.560 -23.800  1.00  0.00      PROA H  
ATOM   1767  HB2 ALA A 110      23.331  43.647 -24.111  1.00  0.00      PROA H  
ATOM   1768  HB3 ALA A 110      24.468  43.232 -25.455  1.00  0.00      PROA H  
ATOM   1769  N   SER A 111      26.386  40.846 -23.493  1.00  1.83      PROA N  
ATOM   1770  CA  SER A 111      27.668  40.193 -23.698  1.00  1.80      PROA C  
ATOM   1771  C   SER A 111      27.627  38.747 -23.218  1.00  1.87      PROA C  
ATOM   1772  O   SER A 111      28.649  38.066 -23.221  1.00  1.55      PROA O  
ATOM   1773  CB  SER A 111      28.805  40.906 -22.912  1.00  1.80      PROA C  
ATOM   1774  OG  SER A 111      28.785  42.319 -23.137  1.00  1.55      PROA O  
ATOM   1775  HN  SER A 111      26.249  41.314 -22.622  1.00  0.00      PROA H  
ATOM   1776  HA  SER A 111      27.913  40.194 -24.753  1.00  0.00      PROA H  
ATOM   1777  HB1 SER A 111      29.791  40.505 -23.239  1.00  0.00      PROA H  
ATOM   1778  HB2 SER A 111      28.697  40.726 -21.819  1.00  0.00      PROA H  
ATOM   1779  HG1 SER A 111      28.005  42.657 -22.655  1.00  0.00      PROA H  
ATOM   1780  N   TRP A 112      26.435  38.258 -22.803  1.00  1.83      PROA N  
ATOM   1781  CA  TRP A 112      26.130  36.891 -22.409  1.00  1.80      PROA C  
ATOM   1782  C   TRP A 112      26.536  36.495 -20.993  1.00  1.87      PROA C  
ATOM   1783  O   TRP A 112      26.511  35.324 -20.618  1.00  1.55      PROA O  
ATOM   1784  CB  TRP A 112      26.473  35.835 -23.500  1.00  1.80      PROA C  
ATOM   1785  CG  TRP A 112      25.529  35.903 -24.659  1.00  2.04      PROA C  
ATOM   1786  CD1 TRP A 112      25.628  36.667 -25.792  1.00  2.04      PROA C  
ATOM   1787  CD2 TRP A 112      24.253  35.247 -24.717  1.00  2.04      PROA C  
ATOM   1788  CE2 TRP A 112      23.629  35.666 -25.915  1.00  2.04      PROA C  
ATOM   1789  CE3 TRP A 112      23.590  34.360 -23.867  1.00  2.04      PROA C  
ATOM   1790  NE1 TRP A 112      24.487  36.516 -26.549  1.00  1.72      PROA N  
ATOM   1791  CZ2 TRP A 112      22.364  35.221 -26.269  1.00  2.04      PROA C  
ATOM   1792  CZ3 TRP A 112      22.316  33.914 -24.224  1.00  2.04      PROA C  
ATOM   1793  CH2 TRP A 112      21.711  34.341 -25.400  1.00  2.04      PROA C  
ATOM   1794  HN  TRP A 112      25.637  38.860 -22.853  1.00  0.00      PROA H  
ATOM   1795  HA  TRP A 112      25.051  36.882 -22.337  1.00  0.00      PROA H  
ATOM   1796  HB1 TRP A 112      26.412  34.811 -23.078  1.00  0.00      PROA H  
ATOM   1797  HB2 TRP A 112      27.516  35.971 -23.853  1.00  0.00      PROA H  
ATOM   1798  HD1 TRP A 112      26.457  37.334 -26.012  1.00  0.00      PROA H  
ATOM   1799  HE1 TRP A 112      24.270  37.018 -27.360  1.00  0.00      PROA H  
ATOM   1800  HE3 TRP A 112      24.046  34.045 -22.939  1.00  0.00      PROA H  
ATOM   1801  HZ2 TRP A 112      21.892  35.546 -27.185  1.00  0.00      PROA H  
ATOM   1802  HZ3 TRP A 112      21.775  33.245 -23.566  1.00  0.00      PROA H  
ATOM   1803  HH2 TRP A 112      20.715  33.986 -25.632  1.00  0.00      PROA H  
ATOM   1804  N   MET A 113      26.833  37.487 -20.137  1.00  1.83      PROA N  
ATOM   1805  CA  MET A 113      27.279  37.337 -18.764  1.00  1.80      PROA C  
ATOM   1806  C   MET A 113      26.100  37.266 -17.792  1.00  1.87      PROA C  
ATOM   1807  O   MET A 113      25.868  38.157 -16.975  1.00  1.55      PROA O  
ATOM   1808  CB  MET A 113      28.267  38.471 -18.391  1.00  1.80      PROA C  
ATOM   1809  CG  MET A 113      29.521  38.518 -19.290  1.00  1.80      PROA C  
ATOM   1810  SD  MET A 113      30.528  40.016 -19.063  1.00  1.97      PROA S  
ATOM   1811  CE  MET A 113      31.569  39.660 -20.509  1.00  1.80      PROA C  
ATOM   1812  HN  MET A 113      26.748  38.435 -20.455  1.00  0.00      PROA H  
ATOM   1813  HA  MET A 113      27.814  36.410 -18.683  1.00  0.00      PROA H  
ATOM   1814  HB1 MET A 113      28.595  38.352 -17.335  1.00  0.00      PROA H  
ATOM   1815  HB2 MET A 113      27.738  39.442 -18.478  1.00  0.00      PROA H  
ATOM   1816  HG1 MET A 113      29.209  38.465 -20.356  1.00  0.00      PROA H  
ATOM   1817  HG2 MET A 113      30.138  37.611 -19.104  1.00  0.00      PROA H  
ATOM   1818  HE1 MET A 113      30.960  39.558 -21.432  1.00  0.00      PROA H  
ATOM   1819  HE2 MET A 113      32.119  38.702 -20.375  1.00  0.00      PROA H  
ATOM   1820  HE3 MET A 113      32.317  40.462 -20.681  1.00  0.00      PROA H  
ATOM   1821  N   ILE A 114      25.298  36.189 -17.900  1.00  1.83      PROA N  
ATOM   1822  CA  ILE A 114      23.983  36.029 -17.285  1.00  1.80      PROA C  
ATOM   1823  C   ILE A 114      23.892  36.078 -15.757  1.00  1.87      PROA C  
ATOM   1824  O   ILE A 114      22.916  36.587 -15.206  1.00  1.55      PROA O  
ATOM   1825  CB  ILE A 114      23.254  34.797 -17.820  1.00  1.80      PROA C  
ATOM   1826  CG1 ILE A 114      24.106  33.509 -17.736  1.00  1.80      PROA C  
ATOM   1827  CG2 ILE A 114      22.826  35.085 -19.277  1.00  1.80      PROA C  
ATOM   1828  CD  ILE A 114      23.240  32.246 -17.662  1.00  1.80      PROA C  
ATOM   1829  HN  ILE A 114      25.568  35.482 -18.556  1.00  0.00      PROA H  
ATOM   1830  HA  ILE A 114      23.405  36.885 -17.602  1.00  0.00      PROA H  
ATOM   1831  HB  ILE A 114      22.313  34.637 -17.237  1.00  0.00      PROA H  
ATOM   1832 HG11 ILE A 114      24.756  33.538 -16.837  1.00  0.00      PROA H  
ATOM   1833 HG12 ILE A 114      24.781  33.457 -18.621  1.00  0.00      PROA H  
ATOM   1834 HG21 ILE A 114      23.710  35.249 -19.929  1.00  0.00      PROA H  
ATOM   1835 HG22 ILE A 114      22.178  35.984 -19.323  1.00  0.00      PROA H  
ATOM   1836 HG23 ILE A 114      22.250  34.229 -19.682  1.00  0.00      PROA H  
ATOM   1837  HD1 ILE A 114      22.542  32.200 -18.523  1.00  0.00      PROA H  
ATOM   1838  HD2 ILE A 114      22.633  32.246 -16.731  1.00  0.00      PROA H  
ATOM   1839  HD3 ILE A 114      23.875  31.334 -17.669  1.00  0.00      PROA H  
ATOM   1840  N   TYR A 115      24.883  35.535 -15.021  1.00  1.83      PROA N  
ATOM   1841  CA  TYR A 115      24.924  35.596 -13.567  1.00  1.80      PROA C  
ATOM   1842  C   TYR A 115      25.768  36.775 -13.103  1.00  1.87      PROA C  
ATOM   1843  O   TYR A 115      26.836  37.058 -13.643  1.00  1.55      PROA O  
ATOM   1844  CB  TYR A 115      25.456  34.290 -12.913  1.00  1.80      PROA C  
ATOM   1845  CG  TYR A 115      24.475  33.151 -13.060  1.00  2.04      PROA C  
ATOM   1846  CD1 TYR A 115      23.526  32.895 -12.054  1.00  2.04      PROA C  
ATOM   1847  CD2 TYR A 115      24.552  32.265 -14.148  1.00  2.04      PROA C  
ATOM   1848  CE1 TYR A 115      22.669  31.785 -12.138  1.00  2.04      PROA C  
ATOM   1849  CE2 TYR A 115      23.709  31.146 -14.227  1.00  2.04      PROA C  
ATOM   1850  CZ  TYR A 115      22.768  30.905 -13.222  1.00  2.04      PROA C  
ATOM   1851  OH  TYR A 115      21.939  29.767 -13.306  1.00  1.55      PROA O  
ATOM   1852  HN  TYR A 115      25.680  35.154 -15.480  1.00  0.00      PROA H  
ATOM   1853  HA  TYR A 115      23.925  35.772 -13.189  1.00  0.00      PROA H  
ATOM   1854  HB1 TYR A 115      25.641  34.437 -11.826  1.00  0.00      PROA H  
ATOM   1855  HB2 TYR A 115      26.423  34.001 -13.379  1.00  0.00      PROA H  
ATOM   1856  HD1 TYR A 115      23.466  33.555 -11.200  1.00  0.00      PROA H  
ATOM   1857  HD2 TYR A 115      25.289  32.430 -14.919  1.00  0.00      PROA H  
ATOM   1858  HE1 TYR A 115      21.942  31.601 -11.361  1.00  0.00      PROA H  
ATOM   1859  HE2 TYR A 115      23.795  30.460 -15.057  1.00  0.00      PROA H  
ATOM   1860  HH  TYR A 115      21.199  29.883 -12.678  1.00  0.00      PROA H  
ATOM   1861  N   THR A 116      25.289  37.537 -12.099  1.00  1.83      PROA N  
ATOM   1862  CA  THR A 116      26.039  38.675 -11.566  1.00  1.80      PROA C  
ATOM   1863  C   THR A 116      25.755  38.813 -10.086  1.00  1.87      PROA C  
ATOM   1864  O   THR A 116      24.603  38.750  -9.664  1.00  1.55      PROA O  
ATOM   1865  CB  THR A 116      25.665  40.002 -12.226  1.00  1.80      PROA C  
ATOM   1866  CG2 THR A 116      26.707  41.072 -11.885  1.00  1.80      PROA C  
ATOM   1867  OG1 THR A 116      25.638  39.879 -13.643  1.00  1.55      PROA O  
ATOM   1868  HN  THR A 116      24.390  37.349 -11.689  1.00  0.00      PROA H  
ATOM   1869  HA  THR A 116      27.099  38.498 -11.682  1.00  0.00      PROA H  
ATOM   1870  HB  THR A 116      24.650  40.341 -11.907  1.00  0.00      PROA H  
ATOM   1871  HG1 THR A 116      25.063  39.125 -13.834  1.00  0.00      PROA H  
ATOM   1872 HG21 THR A 116      27.733  40.714 -12.117  1.00  0.00      PROA H  
ATOM   1873 HG22 THR A 116      26.672  41.355 -10.813  1.00  0.00      PROA H  
ATOM   1874 HG23 THR A 116      26.529  41.984 -12.487  1.00  0.00      PROA H  
ATOM   1875  N   TYR A 117      26.780  39.019  -9.234  1.00  1.83      PROA N  
ATOM   1876  CA  TYR A 117      26.565  39.304  -7.823  1.00  1.80      PROA C  
ATOM   1877  C   TYR A 117      26.070  40.723  -7.542  1.00  1.87      PROA C  
ATOM   1878  O   TYR A 117      26.284  41.665  -8.305  1.00  1.55      PROA O  
ATOM   1879  CB  TYR A 117      27.813  39.008  -6.942  1.00  1.80      PROA C  
ATOM   1880  CG  TYR A 117      28.044  37.537  -6.714  1.00  2.04      PROA C  
ATOM   1881  CD1 TYR A 117      29.281  36.948  -7.022  1.00  2.04      PROA C  
ATOM   1882  CD2 TYR A 117      27.067  36.757  -6.072  1.00  2.04      PROA C  
ATOM   1883  CE1 TYR A 117      29.518  35.591  -6.750  1.00  2.04      PROA C  
ATOM   1884  CE2 TYR A 117      27.307  35.406  -5.782  1.00  2.04      PROA C  
ATOM   1885  CZ  TYR A 117      28.529  34.820  -6.134  1.00  2.04      PROA C  
ATOM   1886  OH  TYR A 117      28.780  33.462  -5.846  1.00  1.55      PROA O  
ATOM   1887  HN  TYR A 117      27.723  39.113  -9.559  1.00  0.00      PROA H  
ATOM   1888  HA  TYR A 117      25.764  38.664  -7.482  1.00  0.00      PROA H  
ATOM   1889  HB1 TYR A 117      27.711  39.451  -5.928  1.00  0.00      PROA H  
ATOM   1890  HB2 TYR A 117      28.710  39.449  -7.426  1.00  0.00      PROA H  
ATOM   1891  HD1 TYR A 117      30.056  37.548  -7.477  1.00  0.00      PROA H  
ATOM   1892  HD2 TYR A 117      26.131  37.208  -5.777  1.00  0.00      PROA H  
ATOM   1893  HE1 TYR A 117      30.466  35.142  -7.003  1.00  0.00      PROA H  
ATOM   1894  HE2 TYR A 117      26.541  34.832  -5.287  1.00  0.00      PROA H  
ATOM   1895  HH  TYR A 117      28.126  33.192  -5.196  1.00  0.00      PROA H  
ATOM   1896  N   SER A 118      25.377  40.907  -6.410  1.00  1.83      PROA N  
ATOM   1897  CA  SER A 118      25.017  42.215  -5.899  1.00  1.80      PROA C  
ATOM   1898  C   SER A 118      25.159  42.207  -4.392  1.00  1.87      PROA C  
ATOM   1899  O   SER A 118      24.186  42.282  -3.640  1.00  1.55      PROA O  
ATOM   1900  CB  SER A 118      23.598  42.687  -6.326  1.00  1.80      PROA C  
ATOM   1901  OG  SER A 118      22.587  41.734  -6.006  1.00  1.55      PROA O  
ATOM   1902  HN  SER A 118      25.073  40.124  -5.859  1.00  0.00      PROA H  
ATOM   1903  HA  SER A 118      25.741  42.937  -6.248  1.00  0.00      PROA H  
ATOM   1904  HB1 SER A 118      23.603  42.821  -7.432  1.00  0.00      PROA H  
ATOM   1905  HB2 SER A 118      23.350  43.667  -5.862  1.00  0.00      PROA H  
ATOM   1906  HG1 SER A 118      22.599  41.656  -5.039  1.00  0.00      PROA H  
ATOM   1907  N   GLY A 119      26.411  42.079  -3.913  1.00  1.83      PROA N  
ATOM   1908  CA  GLY A 119      26.790  42.018  -2.512  1.00  1.80      PROA C  
ATOM   1909  C   GLY A 119      26.374  40.749  -1.823  1.00  1.87      PROA C  
ATOM   1910  O   GLY A 119      27.099  39.756  -1.788  1.00  1.55      PROA O  
ATOM   1911  HN  GLY A 119      27.194  42.094  -4.565  1.00  0.00      PROA H  
ATOM   1912  HA1 GLY A 119      26.340  42.852  -1.993  1.00  0.00      PROA H  
ATOM   1913  HA2 GLY A 119      27.870  42.042  -2.486  1.00  0.00      PROA H  
ATOM   1914  N   LEU A 120      25.168  40.780  -1.232  1.00  1.83      PROA N  
ATOM   1915  CA  LEU A 120      24.662  39.768  -0.326  1.00  1.80      PROA C  
ATOM   1916  C   LEU A 120      23.765  38.770  -1.040  1.00  1.87      PROA C  
ATOM   1917  O   LEU A 120      23.221  37.849  -0.435  1.00  1.55      PROA O  
ATOM   1918  CB  LEU A 120      23.840  40.447   0.805  1.00  1.80      PROA C  
ATOM   1919  CG  LEU A 120      24.592  41.547   1.586  1.00  1.80      PROA C  
ATOM   1920  CD1 LEU A 120      23.658  42.238   2.591  1.00  1.80      PROA C  
ATOM   1921  CD2 LEU A 120      25.828  40.996   2.309  1.00  1.80      PROA C  
ATOM   1922  HN  LEU A 120      24.586  41.576  -1.377  1.00  0.00      PROA H  
ATOM   1923  HA  LEU A 120      25.487  39.213   0.102  1.00  0.00      PROA H  
ATOM   1924  HB1 LEU A 120      23.501  39.678   1.535  1.00  0.00      PROA H  
ATOM   1925  HB2 LEU A 120      22.932  40.918   0.366  1.00  0.00      PROA H  
ATOM   1926  HG  LEU A 120      24.928  42.327   0.864  1.00  0.00      PROA H  
ATOM   1927 HD11 LEU A 120      23.262  41.501   3.323  1.00  0.00      PROA H  
ATOM   1928 HD12 LEU A 120      22.799  42.710   2.069  1.00  0.00      PROA H  
ATOM   1929 HD13 LEU A 120      24.199  43.027   3.155  1.00  0.00      PROA H  
ATOM   1930 HD21 LEU A 120      26.562  40.580   1.588  1.00  0.00      PROA H  
ATOM   1931 HD22 LEU A 120      25.531  40.194   3.019  1.00  0.00      PROA H  
ATOM   1932 HD23 LEU A 120      26.318  41.806   2.888  1.00  0.00      PROA H  
ATOM   1933  N   PHE A 121      23.593  38.917  -2.363  1.00  1.83      PROA N  
ATOM   1934  CA  PHE A 121      22.729  38.067  -3.152  1.00  1.80      PROA C  
ATOM   1935  C   PHE A 121      23.151  38.113  -4.606  1.00  1.87      PROA C  
ATOM   1936  O   PHE A 121      24.045  38.870  -4.983  1.00  1.55      PROA O  
ATOM   1937  CB  PHE A 121      21.206  38.340  -2.950  1.00  1.80      PROA C  
ATOM   1938  CG  PHE A 121      20.825  39.797  -2.974  1.00  2.04      PROA C  
ATOM   1939  CD1 PHE A 121      20.762  40.527  -1.776  1.00  2.04      PROA C  
ATOM   1940  CD2 PHE A 121      20.419  40.420  -4.166  1.00  2.04      PROA C  
ATOM   1941  CE1 PHE A 121      20.329  41.857  -1.765  1.00  2.04      PROA C  
ATOM   1942  CE2 PHE A 121      19.986  41.754  -4.162  1.00  2.04      PROA C  
ATOM   1943  CZ  PHE A 121      19.943  42.474  -2.961  1.00  2.04      PROA C  
ATOM   1944  HN  PHE A 121      24.062  39.651  -2.850  1.00  0.00      PROA H  
ATOM   1945  HA  PHE A 121      22.917  37.045  -2.848  1.00  0.00      PROA H  
ATOM   1946  HB1 PHE A 121      20.941  37.947  -1.944  1.00  0.00      PROA H  
ATOM   1947  HB2 PHE A 121      20.578  37.804  -3.688  1.00  0.00      PROA H  
ATOM   1948  HD1 PHE A 121      21.046  40.046  -0.853  1.00  0.00      PROA H  
ATOM   1949  HD2 PHE A 121      20.450  39.869  -5.095  1.00  0.00      PROA H  
ATOM   1950  HE1 PHE A 121      20.283  42.398  -0.830  1.00  0.00      PROA H  
ATOM   1951  HE2 PHE A 121      19.701  42.229  -5.089  1.00  0.00      PROA H  
ATOM   1952  HZ  PHE A 121      19.609  43.502  -2.955  1.00  0.00      PROA H  
ATOM   1953  N   CYS A 122      22.561  37.249  -5.453  1.00  1.83      PROA N  
ATOM   1954  CA  CYS A 122      22.934  37.140  -6.852  1.00  1.80      PROA C  
ATOM   1955  C   CYS A 122      21.748  37.444  -7.745  1.00  1.87      PROA C  
ATOM   1956  O   CYS A 122      20.606  37.082  -7.458  1.00  1.55      PROA O  
ATOM   1957  CB  CYS A 122      23.467  35.719  -7.183  1.00  1.80      PROA C  
ATOM   1958  SG  CYS A 122      24.226  35.540  -8.847  1.00  1.89      PROA S  
ATOM   1959  HN  CYS A 122      21.843  36.636  -5.128  1.00  0.00      PROA H  
ATOM   1960  HA  CYS A 122      23.703  37.863  -7.091  1.00  0.00      PROA H  
ATOM   1961  HB1 CYS A 122      22.648  34.979  -7.044  1.00  0.00      PROA H  
ATOM   1962  HB2 CYS A 122      24.236  35.486  -6.413  1.00  0.00      PROA H  
ATOM   1963  HG1 CYS A 122      23.183  35.970  -9.551  1.00  0.00      PROA H  
ATOM   1964  N   VAL A 123      22.022  38.111  -8.874  1.00  1.83      PROA N  
ATOM   1965  CA  VAL A 123      21.092  38.361  -9.951  1.00  1.80      PROA C  
ATOM   1966  C   VAL A 123      21.353  37.331 -11.043  1.00  1.87      PROA C  
ATOM   1967  O   VAL A 123      22.499  37.059 -11.407  1.00  1.55      PROA O  
ATOM   1968  CB  VAL A 123      21.258  39.780 -10.500  1.00  1.80      PROA C  
ATOM   1969  CG1 VAL A 123      20.295  40.036 -11.676  1.00  1.80      PROA C  
ATOM   1970  CG2 VAL A 123      20.987  40.794  -9.368  1.00  1.80      PROA C  
ATOM   1971  HN  VAL A 123      22.963  38.415  -9.065  1.00  0.00      PROA H  
ATOM   1972  HA  VAL A 123      20.079  38.234  -9.599  1.00  0.00      PROA H  
ATOM   1973  HB  VAL A 123      22.307  39.924 -10.853  1.00  0.00      PROA H  
ATOM   1974 HG11 VAL A 123      19.251  39.829 -11.361  1.00  0.00      PROA H  
ATOM   1975 HG12 VAL A 123      20.536  39.403 -12.555  1.00  0.00      PROA H  
ATOM   1976 HG13 VAL A 123      20.358  41.098 -11.996  1.00  0.00      PROA H  
ATOM   1977 HG21 VAL A 123      21.727  40.693  -8.545  1.00  0.00      PROA H  
ATOM   1978 HG22 VAL A 123      19.970  40.646  -8.948  1.00  0.00      PROA H  
ATOM   1979 HG23 VAL A 123      21.057  41.831  -9.759  1.00  0.00      PROA H  
ATOM   1980  N   THR A 124      20.293  36.702 -11.579  1.00  1.83      PROA N  
ATOM   1981  CA  THR A 124      20.368  35.859 -12.766  1.00  1.80      PROA C  
ATOM   1982  C   THR A 124      19.366  36.384 -13.772  1.00  1.87      PROA C  
ATOM   1983  O   THR A 124      18.259  36.787 -13.424  1.00  1.55      PROA O  
ATOM   1984  CB  THR A 124      20.171  34.366 -12.487  1.00  1.80      PROA C  
ATOM   1985  CG2 THR A 124      18.761  34.036 -11.976  1.00  1.80      PROA C  
ATOM   1986  OG1 THR A 124      20.400  33.564 -13.641  1.00  1.55      PROA O  
ATOM   1987  HN  THR A 124      19.369  36.867 -11.213  1.00  0.00      PROA H  
ATOM   1988  HA  THR A 124      21.341  35.979 -13.221  1.00  0.00      PROA H  
ATOM   1989  HB  THR A 124      20.900  34.070 -11.697  1.00  0.00      PROA H  
ATOM   1990  HG1 THR A 124      21.352  33.537 -13.792  1.00  0.00      PROA H  
ATOM   1991 HG21 THR A 124      17.996  34.232 -12.757  1.00  0.00      PROA H  
ATOM   1992 HG22 THR A 124      18.514  34.637 -11.077  1.00  0.00      PROA H  
ATOM   1993 HG23 THR A 124      18.698  32.961 -11.704  1.00  0.00      PROA H  
ATOM   1994  N   ILE A 125      19.750  36.457 -15.057  1.00  1.83      PROA N  
ATOM   1995  CA  ILE A 125      18.924  37.031 -16.105  1.00  1.80      PROA C  
ATOM   1996  C   ILE A 125      18.645  35.919 -17.105  1.00  1.87      PROA C  
ATOM   1997  O   ILE A 125      19.572  35.245 -17.549  1.00  1.55      PROA O  
ATOM   1998  CB  ILE A 125      19.614  38.222 -16.782  1.00  1.80      PROA C  
ATOM   1999  CG1 ILE A 125      20.181  39.232 -15.744  1.00  1.80      PROA C  
ATOM   2000  CG2 ILE A 125      18.611  38.900 -17.740  1.00  1.80      PROA C  
ATOM   2001  CD  ILE A 125      20.975  40.386 -16.371  1.00  1.80      PROA C  
ATOM   2002  HN  ILE A 125      20.659  36.151 -15.337  1.00  0.00      PROA H  
ATOM   2003  HA  ILE A 125      17.974  37.355 -15.705  1.00  0.00      PROA H  
ATOM   2004  HB  ILE A 125      20.487  37.847 -17.366  1.00  0.00      PROA H  
ATOM   2005 HG11 ILE A 125      20.874  38.707 -15.049  1.00  0.00      PROA H  
ATOM   2006 HG12 ILE A 125      19.345  39.641 -15.138  1.00  0.00      PROA H  
ATOM   2007 HG21 ILE A 125      17.741  39.294 -17.174  1.00  0.00      PROA H  
ATOM   2008 HG22 ILE A 125      18.246  38.187 -18.508  1.00  0.00      PROA H  
ATOM   2009 HG23 ILE A 125      19.086  39.743 -18.281  1.00  0.00      PROA H  
ATOM   2010  HD1 ILE A 125      20.331  41.019 -17.018  1.00  0.00      PROA H  
ATOM   2011  HD2 ILE A 125      21.813  39.988 -16.982  1.00  0.00      PROA H  
ATOM   2012  HD3 ILE A 125      21.407  41.034 -15.582  1.00  0.00      PROA H  
ATOM   2013  N   ASN A 126      17.359  35.665 -17.454  1.00  1.83      PROA N  
ATOM   2014  CA  ASN A 126      16.946  34.514 -18.256  1.00  1.80      PROA C  
ATOM   2015  C   ASN A 126      17.620  34.433 -19.650  1.00  1.87      PROA C  
ATOM   2016  O   ASN A 126      17.436  35.348 -20.456  1.00  1.55      PROA O  
ATOM   2017  CB  ASN A 126      15.386  34.461 -18.366  1.00  1.80      PROA C  
ATOM   2018  CG  ASN A 126      14.832  33.154 -18.951  1.00  1.87      PROA C  
ATOM   2019  ND2 ASN A 126      13.484  33.044 -18.987  1.00  1.83      PROA N  
ATOM   2020  OD1 ASN A 126      15.554  32.233 -19.346  1.00  1.55      PROA O  
ATOM   2021  HN  ASN A 126      16.623  36.236 -17.084  1.00  0.00      PROA H  
ATOM   2022  HA  ASN A 126      17.234  33.654 -17.673  1.00  0.00      PROA H  
ATOM   2023  HB1 ASN A 126      15.033  35.306 -18.994  1.00  0.00      PROA H  
ATOM   2024  HB2 ASN A 126      14.966  34.585 -17.345  1.00  0.00      PROA H  
ATOM   2025 HD21 ASN A 126      12.888  33.752 -18.611  1.00  0.00      PROA H  
ATOM   2026 HD22 ASN A 126      13.071  32.236 -19.422  1.00  0.00      PROA H  
ATOM   2027  N   PRO A 127      18.404  33.407 -20.005  1.00  1.83      PROA N  
ATOM   2028  CA  PRO A 127      19.005  33.289 -21.330  1.00  1.80      PROA C  
ATOM   2029  C   PRO A 127      18.011  32.848 -22.387  1.00  1.87      PROA C  
ATOM   2030  O   PRO A 127      18.274  33.078 -23.564  1.00  1.55      PROA O  
ATOM   2031  CB  PRO A 127      20.116  32.242 -21.135  1.00  1.80      PROA C  
ATOM   2032  CG  PRO A 127      19.624  31.367 -19.979  1.00  1.80      PROA C  
ATOM   2033  CD  PRO A 127      18.893  32.369 -19.087  1.00  1.80      PROA C  
ATOM   2034  HA  PRO A 127      19.391  34.249 -21.643  1.00  0.00      PROA H  
ATOM   2035  HB1 PRO A 127      21.040  32.771 -20.814  1.00  0.00      PROA H  
ATOM   2036  HB2 PRO A 127      20.347  31.655 -22.048  1.00  0.00      PROA H  
ATOM   2037  HG1 PRO A 127      18.902  30.611 -20.357  1.00  0.00      PROA H  
ATOM   2038  HG2 PRO A 127      20.451  30.848 -19.453  1.00  0.00      PROA H  
ATOM   2039  HD1 PRO A 127      18.056  31.876 -18.545  1.00  0.00      PROA H  
ATOM   2040  HD2 PRO A 127      19.601  32.832 -18.363  1.00  0.00      PROA H  
ATOM   2041  N   TYR A 128      16.936  32.130 -21.996  1.00  1.83      PROA N  
ATOM   2042  CA  TYR A 128      15.923  31.534 -22.863  1.00  1.80      PROA C  
ATOM   2043  C   TYR A 128      16.428  30.305 -23.625  1.00  1.87      PROA C  
ATOM   2044  O   TYR A 128      15.740  29.753 -24.482  1.00  1.55      PROA O  
ATOM   2045  CB  TYR A 128      15.217  32.534 -23.826  1.00  1.80      PROA C  
ATOM   2046  CG  TYR A 128      14.611  33.696 -23.078  1.00  2.04      PROA C  
ATOM   2047  CD1 TYR A 128      13.303  33.659 -22.560  1.00  2.04      PROA C  
ATOM   2048  CD2 TYR A 128      15.342  34.884 -22.953  1.00  2.04      PROA C  
ATOM   2049  CE1 TYR A 128      12.749  34.784 -21.921  1.00  2.04      PROA C  
ATOM   2050  CE2 TYR A 128      14.797  36.001 -22.320  1.00  2.04      PROA C  
ATOM   2051  CZ  TYR A 128      13.501  35.960 -21.808  1.00  2.04      PROA C  
ATOM   2052  OH  TYR A 128      12.982  37.113 -21.186  1.00  1.55      PROA O  
ATOM   2053  HN  TYR A 128      16.757  32.044 -21.014  1.00  0.00      PROA H  
ATOM   2054  HA  TYR A 128      15.158  31.158 -22.201  1.00  0.00      PROA H  
ATOM   2055  HB1 TYR A 128      14.401  32.026 -24.380  1.00  0.00      PROA H  
ATOM   2056  HB2 TYR A 128      15.938  32.927 -24.575  1.00  0.00      PROA H  
ATOM   2057  HD1 TYR A 128      12.719  32.758 -22.656  1.00  0.00      PROA H  
ATOM   2058  HD2 TYR A 128      16.339  34.942 -23.359  1.00  0.00      PROA H  
ATOM   2059  HE1 TYR A 128      11.752  34.734 -21.513  1.00  0.00      PROA H  
ATOM   2060  HE2 TYR A 128      15.389  36.897 -22.257  1.00  0.00      PROA H  
ATOM   2061  HH  TYR A 128      12.046  37.206 -21.415  1.00  0.00      PROA H  
ATOM   2062  N   LYS A 129      17.642  29.823 -23.301  1.00  1.83      PROA N  
ATOM   2063  CA  LYS A 129      18.299  28.727 -23.981  1.00  1.80      PROA C  
ATOM   2064  C   LYS A 129      19.384  28.141 -23.090  1.00  1.87      PROA C  
ATOM   2065  O   LYS A 129      19.779  28.745 -22.094  1.00  1.55      PROA O  
ATOM   2066  CB  LYS A 129      18.921  29.159 -25.339  1.00  1.80      PROA C  
ATOM   2067  CG  LYS A 129      19.775  30.442 -25.259  1.00  1.80      PROA C  
ATOM   2068  CD  LYS A 129      20.851  30.547 -26.356  1.00  1.80      PROA C  
ATOM   2069  CE  LYS A 129      22.017  29.572 -26.133  1.00  1.80      PROA C  
ATOM   2070  NZ  LYS A 129      23.079  29.746 -27.142  1.00  1.65      PROA N1+
ATOM   2071  HN  LYS A 129      18.169  30.281 -22.592  1.00  0.00      PROA H  
ATOM   2072  HA  LYS A 129      17.572  27.941 -24.146  1.00  0.00      PROA H  
ATOM   2073  HB1 LYS A 129      18.086  29.356 -26.051  1.00  0.00      PROA H  
ATOM   2074  HB2 LYS A 129      19.504  28.319 -25.768  1.00  0.00      PROA H  
ATOM   2075  HG1 LYS A 129      20.282  30.506 -24.270  1.00  0.00      PROA H  
ATOM   2076  HG2 LYS A 129      19.090  31.319 -25.326  1.00  0.00      PROA H  
ATOM   2077  HD1 LYS A 129      21.243  31.590 -26.351  1.00  0.00      PROA H  
ATOM   2078  HD2 LYS A 129      20.374  30.367 -27.345  1.00  0.00      PROA H  
ATOM   2079  HE1 LYS A 129      21.666  28.520 -26.190  1.00  0.00      PROA H  
ATOM   2080  HE2 LYS A 129      22.464  29.751 -25.132  1.00  0.00      PROA H  
ATOM   2081  HZ1 LYS A 129      23.445  30.731 -27.124  1.00  0.00      PROA H  
ATOM   2082  HZ2 LYS A 129      22.685  29.526 -28.090  1.00  0.00      PROA H  
ATOM   2083  HZ3 LYS A 129      23.869  29.085 -26.949  1.00  0.00      PROA H  
ATOM   2084  N   TRP A 130      19.871  26.921 -23.394  1.00  1.83      PROA N  
ATOM   2085  CA  TRP A 130      20.986  26.294 -22.699  1.00  1.80      PROA C  
ATOM   2086  C   TRP A 130      22.354  26.961 -22.949  1.00  1.87      PROA C  
ATOM   2087  O   TRP A 130      22.654  27.423 -24.051  1.00  1.55      PROA O  
ATOM   2088  CB  TRP A 130      20.985  24.762 -22.992  1.00  1.80      PROA C  
ATOM   2089  CG  TRP A 130      22.093  23.952 -22.390  1.00  2.04      PROA C  
ATOM   2090  CD1 TRP A 130      22.051  23.231 -21.224  1.00  2.04      PROA C  
ATOM   2091  CD2 TRP A 130      23.425  23.816 -22.911  1.00  2.04      PROA C  
ATOM   2092  CE2 TRP A 130      24.141  23.016 -21.993  1.00  2.04      PROA C  
ATOM   2093  CE3 TRP A 130      24.063  24.290 -24.060  1.00  2.04      PROA C  
ATOM   2094  NE1 TRP A 130      23.287  22.671 -20.989  1.00  1.72      PROA N  
ATOM   2095  CZ2 TRP A 130      25.472  22.696 -22.194  1.00  2.04      PROA C  
ATOM   2096  CZ3 TRP A 130      25.410  23.978 -24.252  1.00  2.04      PROA C  
ATOM   2097  CH2 TRP A 130      26.105  23.200 -23.333  1.00  2.04      PROA C  
ATOM   2098  HN  TRP A 130      19.487  26.404 -24.157  1.00  0.00      PROA H  
ATOM   2099  HA  TRP A 130      20.796  26.408 -21.640  1.00  0.00      PROA H  
ATOM   2100  HB1 TRP A 130      21.005  24.616 -24.094  1.00  0.00      PROA H  
ATOM   2101  HB2 TRP A 130      20.011  24.357 -22.635  1.00  0.00      PROA H  
ATOM   2102  HD1 TRP A 130      21.164  23.111 -20.613  1.00  0.00      PROA H  
ATOM   2103  HE1 TRP A 130      23.523  22.013 -20.306  1.00  0.00      PROA H  
ATOM   2104  HE3 TRP A 130      23.534  24.890 -24.785  1.00  0.00      PROA H  
ATOM   2105  HZ2 TRP A 130      26.020  22.101 -21.479  1.00  0.00      PROA H  
ATOM   2106  HZ3 TRP A 130      25.919  24.348 -25.132  1.00  0.00      PROA H  
ATOM   2107  HH2 TRP A 130      27.156  22.991 -23.495  1.00  0.00      PROA H  
ATOM   2108  N   LEU A 131      23.243  27.002 -21.932  1.00  1.83      PROA N  
ATOM   2109  CA  LEU A 131      24.546  27.646 -22.016  1.00  1.80      PROA C  
ATOM   2110  C   LEU A 131      25.616  26.769 -21.365  1.00  1.87      PROA C  
ATOM   2111  O   LEU A 131      25.292  26.000 -20.459  1.00  1.55      PROA O  
ATOM   2112  CB  LEU A 131      24.513  29.035 -21.317  1.00  1.80      PROA C  
ATOM   2113  CG  LEU A 131      23.834  30.152 -22.139  1.00  1.80      PROA C  
ATOM   2114  CD1 LEU A 131      23.676  31.408 -21.273  1.00  1.80      PROA C  
ATOM   2115  CD2 LEU A 131      24.620  30.500 -23.413  1.00  1.80      PROA C  
ATOM   2116  HN  LEU A 131      23.048  26.553 -21.064  1.00  0.00      PROA H  
ATOM   2117  HA  LEU A 131      24.819  27.747 -23.054  1.00  0.00      PROA H  
ATOM   2118  HB1 LEU A 131      25.532  29.399 -21.068  1.00  0.00      PROA H  
ATOM   2119  HB2 LEU A 131      23.966  28.920 -20.354  1.00  0.00      PROA H  
ATOM   2120  HG  LEU A 131      22.812  29.810 -22.432  1.00  0.00      PROA H  
ATOM   2121 HD11 LEU A 131      24.668  31.790 -20.948  1.00  0.00      PROA H  
ATOM   2122 HD12 LEU A 131      23.074  31.174 -20.371  1.00  0.00      PROA H  
ATOM   2123 HD13 LEU A 131      23.160  32.210 -21.839  1.00  0.00      PROA H  
ATOM   2124 HD21 LEU A 131      24.692  29.629 -24.094  1.00  0.00      PROA H  
ATOM   2125 HD22 LEU A 131      25.648  30.830 -23.152  1.00  0.00      PROA H  
ATOM   2126 HD23 LEU A 131      24.121  31.330 -23.958  1.00  0.00      PROA H  
ATOM   2127  N   PRO A 132      26.893  26.838 -21.774  1.00  1.83      PROA N  
ATOM   2128  CA  PRO A 132      27.924  25.862 -21.399  1.00  1.80      PROA C  
ATOM   2129  C   PRO A 132      28.452  26.034 -19.984  1.00  1.87      PROA C  
ATOM   2130  O   PRO A 132      29.419  25.378 -19.606  1.00  1.55      PROA O  
ATOM   2131  CB  PRO A 132      29.034  26.139 -22.426  1.00  1.80      PROA C  
ATOM   2132  CG  PRO A 132      28.927  27.638 -22.688  1.00  1.80      PROA C  
ATOM   2133  CD  PRO A 132      27.418  27.858 -22.693  1.00  1.80      PROA C  
ATOM   2134  HA  PRO A 132      27.519  24.861 -21.467  1.00  0.00      PROA H  
ATOM   2135  HB1 PRO A 132      28.799  25.587 -23.363  1.00  0.00      PROA H  
ATOM   2136  HB2 PRO A 132      30.049  25.844 -22.088  1.00  0.00      PROA H  
ATOM   2137  HG1 PRO A 132      29.394  28.201 -21.848  1.00  0.00      PROA H  
ATOM   2138  HG2 PRO A 132      29.408  27.946 -23.637  1.00  0.00      PROA H  
ATOM   2139  HD1 PRO A 132      27.179  28.892 -22.360  1.00  0.00      PROA H  
ATOM   2140  HD2 PRO A 132      27.006  27.681 -23.710  1.00  0.00      PROA H  
ATOM   2141  N   VAL A 133      27.808  26.856 -19.143  1.00  1.83      PROA N  
ATOM   2142  CA  VAL A 133      28.194  27.090 -17.763  1.00  1.80      PROA C  
ATOM   2143  C   VAL A 133      27.838  25.902 -16.877  1.00  1.87      PROA C  
ATOM   2144  O   VAL A 133      28.328  25.757 -15.760  1.00  1.55      PROA O  
ATOM   2145  CB  VAL A 133      27.587  28.388 -17.235  1.00  1.80      PROA C  
ATOM   2146  CG1 VAL A 133      28.183  29.566 -18.031  1.00  1.80      PROA C  
ATOM   2147  CG2 VAL A 133      26.047  28.384 -17.332  1.00  1.80      PROA C  
ATOM   2148  HN  VAL A 133      27.007  27.350 -19.463  1.00  0.00      PROA H  
ATOM   2149  HA  VAL A 133      29.270  27.183 -17.723  1.00  0.00      PROA H  
ATOM   2150  HB  VAL A 133      27.873  28.523 -16.163  1.00  0.00      PROA H  
ATOM   2151 HG11 VAL A 133      27.931  29.499 -19.110  1.00  0.00      PROA H  
ATOM   2152 HG12 VAL A 133      29.289  29.591 -17.928  1.00  0.00      PROA H  
ATOM   2153 HG13 VAL A 133      27.780  30.528 -17.649  1.00  0.00      PROA H  
ATOM   2154 HG21 VAL A 133      25.614  27.553 -16.738  1.00  0.00      PROA H  
ATOM   2155 HG22 VAL A 133      25.696  28.298 -18.380  1.00  0.00      PROA H  
ATOM   2156 HG23 VAL A 133      25.647  29.333 -16.912  1.00  0.00      PROA H  
ATOM   2157  N   TYR A 134      26.995  24.988 -17.399  1.00  1.83      PROA N  
ATOM   2158  CA  TYR A 134      26.619  23.751 -16.746  1.00  1.80      PROA C  
ATOM   2159  C   TYR A 134      27.411  22.548 -17.276  1.00  1.87      PROA C  
ATOM   2160  O   TYR A 134      27.087  21.408 -16.956  1.00  1.55      PROA O  
ATOM   2161  CB  TYR A 134      25.095  23.474 -16.935  1.00  1.80      PROA C  
ATOM   2162  CG  TYR A 134      24.183  24.585 -16.449  1.00  2.04      PROA C  
ATOM   2163  CD1 TYR A 134      24.508  25.437 -15.374  1.00  2.04      PROA C  
ATOM   2164  CD2 TYR A 134      22.934  24.751 -17.075  1.00  2.04      PROA C  
ATOM   2165  CE1 TYR A 134      23.621  26.442 -14.955  1.00  2.04      PROA C  
ATOM   2166  CE2 TYR A 134      22.044  25.749 -16.654  1.00  2.04      PROA C  
ATOM   2167  CZ  TYR A 134      22.388  26.596 -15.597  1.00  2.04      PROA C  
ATOM   2168  OH  TYR A 134      21.472  27.588 -15.190  1.00  1.55      PROA O  
ATOM   2169  HN  TYR A 134      26.581  25.168 -18.288  1.00  0.00      PROA H  
ATOM   2170  HA  TYR A 134      26.845  23.814 -15.692  1.00  0.00      PROA H  
ATOM   2171  HB1 TYR A 134      24.803  22.554 -16.384  1.00  0.00      PROA H  
ATOM   2172  HB2 TYR A 134      24.895  23.316 -18.019  1.00  0.00      PROA H  
ATOM   2173  HD1 TYR A 134      25.458  25.345 -14.871  1.00  0.00      PROA H  
ATOM   2174  HD2 TYR A 134      22.661  24.103 -17.894  1.00  0.00      PROA H  
ATOM   2175  HE1 TYR A 134      23.900  27.097 -14.142  1.00  0.00      PROA H  
ATOM   2176  HE2 TYR A 134      21.092  25.873 -17.148  1.00  0.00      PROA H  
ATOM   2177  HH  TYR A 134      21.917  28.194 -14.579  1.00  0.00      PROA H  
ATOM   2178  N   ASN A 135      28.469  22.758 -18.096  1.00  1.83      PROA N  
ATOM   2179  CA  ASN A 135      29.334  21.695 -18.609  1.00  1.80      PROA C  
ATOM   2180  C   ASN A 135      30.053  20.879 -17.529  1.00  1.87      PROA C  
ATOM   2181  O   ASN A 135      30.382  21.375 -16.454  1.00  1.55      PROA O  
ATOM   2182  CB  ASN A 135      30.382  22.231 -19.630  1.00  1.80      PROA C  
ATOM   2183  CG  ASN A 135      29.719  22.552 -20.963  1.00  1.87      PROA C  
ATOM   2184  ND2 ASN A 135      30.503  23.080 -21.929  1.00  1.83      PROA N  
ATOM   2185  OD1 ASN A 135      28.536  22.296 -21.200  1.00  1.55      PROA O  
ATOM   2186  HN  ASN A 135      28.712  23.688 -18.367  1.00  0.00      PROA H  
ATOM   2187  HA  ASN A 135      28.687  20.981 -19.103  1.00  0.00      PROA H  
ATOM   2188  HB1 ASN A 135      31.171  21.475 -19.832  1.00  0.00      PROA H  
ATOM   2189  HB2 ASN A 135      30.860  23.147 -19.227  1.00  0.00      PROA H  
ATOM   2190 HD21 ASN A 135      31.503  23.135 -21.821  1.00  0.00      PROA H  
ATOM   2191 HD22 ASN A 135      30.078  23.375 -22.778  1.00  0.00      PROA H  
ATOM   2192  N   ALA A 136      30.323  19.584 -17.801  1.00  1.83      PROA N  
ATOM   2193  CA  ALA A 136      30.893  18.644 -16.846  1.00  1.80      PROA C  
ATOM   2194  C   ALA A 136      32.257  19.052 -16.287  1.00  1.87      PROA C  
ATOM   2195  O   ALA A 136      32.504  18.988 -15.082  1.00  1.55      PROA O  
ATOM   2196  CB  ALA A 136      30.996  17.254 -17.507  1.00  1.80      PROA C  
ATOM   2197  HN  ALA A 136      30.123  19.213 -18.710  1.00  0.00      PROA H  
ATOM   2198  HA  ALA A 136      30.219  18.587 -16.002  1.00  0.00      PROA H  
ATOM   2199  HB1 ALA A 136      31.672  17.284 -18.389  1.00  0.00      PROA H  
ATOM   2200  HB2 ALA A 136      29.993  16.919 -17.848  1.00  0.00      PROA H  
ATOM   2201  HB3 ALA A 136      31.389  16.501 -16.790  1.00  0.00      PROA H  
ATOM   2202  N   GLU A 137      33.158  19.548 -17.154  1.00  1.83      PROA N  
ATOM   2203  CA  GLU A 137      34.431  20.125 -16.765  1.00  1.80      PROA C  
ATOM   2204  C   GLU A 137      34.319  21.328 -15.830  1.00  1.87      PROA C  
ATOM   2205  O   GLU A 137      35.024  21.438 -14.823  1.00  1.55      PROA O  
ATOM   2206  CB  GLU A 137      35.242  20.439 -18.051  1.00  1.80      PROA C  
ATOM   2207  CG  GLU A 137      36.481  21.351 -17.884  1.00  1.80      PROA C  
ATOM   2208  CD  GLU A 137      37.507  21.091 -18.973  1.00  1.87      PROA C  
ATOM   2209  OE1 GLU A 137      37.218  21.317 -20.178  1.00  1.66      PROA O  
ATOM   2210  OE2 GLU A 137      38.626  20.613 -18.628  1.00  1.66      PROA O1-
ATOM   2211  HN  GLU A 137      32.970  19.520 -18.144  1.00  0.00      PROA H  
ATOM   2212  HA  GLU A 137      34.969  19.371 -16.208  1.00  0.00      PROA H  
ATOM   2213  HB1 GLU A 137      34.572  20.917 -18.801  1.00  0.00      PROA H  
ATOM   2214  HB2 GLU A 137      35.543  19.453 -18.474  1.00  0.00      PROA H  
ATOM   2215  HG1 GLU A 137      36.967  21.152 -16.908  1.00  0.00      PROA H  
ATOM   2216  HG2 GLU A 137      36.195  22.422 -17.916  1.00  0.00      PROA H  
ATOM   2217  N   VAL A 138      33.364  22.232 -16.129  1.00  1.83      PROA N  
ATOM   2218  CA  VAL A 138      32.986  23.386 -15.327  1.00  1.80      PROA C  
ATOM   2219  C   VAL A 138      32.419  23.006 -13.958  1.00  1.87      PROA C  
ATOM   2220  O   VAL A 138      32.761  23.604 -12.937  1.00  1.55      PROA O  
ATOM   2221  CB  VAL A 138      32.019  24.290 -16.099  1.00  1.80      PROA C  
ATOM   2222  CG1 VAL A 138      31.642  25.537 -15.274  1.00  1.80      PROA C  
ATOM   2223  CG2 VAL A 138      32.676  24.719 -17.429  1.00  1.80      PROA C  
ATOM   2224  HN  VAL A 138      32.805  22.071 -16.935  1.00  0.00      PROA H  
ATOM   2225  HA  VAL A 138      33.888  23.949 -15.132  1.00  0.00      PROA H  
ATOM   2226  HB  VAL A 138      31.082  23.737 -16.337  1.00  0.00      PROA H  
ATOM   2227 HG11 VAL A 138      32.554  26.072 -14.936  1.00  0.00      PROA H  
ATOM   2228 HG12 VAL A 138      31.031  25.263 -14.388  1.00  0.00      PROA H  
ATOM   2229 HG13 VAL A 138      31.033  26.230 -15.894  1.00  0.00      PROA H  
ATOM   2230 HG21 VAL A 138      32.893  23.851 -18.084  1.00  0.00      PROA H  
ATOM   2231 HG22 VAL A 138      33.627  25.258 -17.235  1.00  0.00      PROA H  
ATOM   2232 HG23 VAL A 138      31.994  25.396 -17.987  1.00  0.00      PROA H  
ATOM   2233  N   VAL A 139      31.561  21.963 -13.895  1.00  1.83      PROA N  
ATOM   2234  CA  VAL A 139      30.945  21.450 -12.673  1.00  1.80      PROA C  
ATOM   2235  C   VAL A 139      31.958  21.044 -11.610  1.00  1.87      PROA C  
ATOM   2236  O   VAL A 139      31.854  21.452 -10.449  1.00  1.55      PROA O  
ATOM   2237  CB  VAL A 139      30.006  20.278 -13.019  1.00  1.80      PROA C  
ATOM   2238  CG1 VAL A 139      29.724  19.294 -11.858  1.00  1.80      PROA C  
ATOM   2239  CG2 VAL A 139      28.680  20.844 -13.560  1.00  1.80      PROA C  
ATOM   2240  HN  VAL A 139      31.273  21.525 -14.752  1.00  0.00      PROA H  
ATOM   2241  HA  VAL A 139      30.363  22.249 -12.238  1.00  0.00      PROA H  
ATOM   2242  HB  VAL A 139      30.480  19.684 -13.835  1.00  0.00      PROA H  
ATOM   2243 HG11 VAL A 139      29.292  19.808 -10.979  1.00  0.00      PROA H  
ATOM   2244 HG12 VAL A 139      30.642  18.755 -11.544  1.00  0.00      PROA H  
ATOM   2245 HG13 VAL A 139      28.992  18.527 -12.194  1.00  0.00      PROA H  
ATOM   2246 HG21 VAL A 139      28.856  21.540 -14.407  1.00  0.00      PROA H  
ATOM   2247 HG22 VAL A 139      28.135  21.384 -12.759  1.00  0.00      PROA H  
ATOM   2248 HG23 VAL A 139      28.031  20.020 -13.928  1.00  0.00      PROA H  
ATOM   2249  N   ALA A 140      32.993  20.278 -12.014  1.00  1.83      PROA N  
ATOM   2250  CA  ALA A 140      34.132  19.916 -11.193  1.00  1.80      PROA C  
ATOM   2251  C   ALA A 140      35.001  21.096 -10.758  1.00  1.87      PROA C  
ATOM   2252  O   ALA A 140      35.424  21.192  -9.605  1.00  1.55      PROA O  
ATOM   2253  CB  ALA A 140      34.977  18.882 -11.959  1.00  1.80      PROA C  
ATOM   2254  HN  ALA A 140      33.016  19.951 -12.959  1.00  0.00      PROA H  
ATOM   2255  HA  ALA A 140      33.757  19.461 -10.286  1.00  0.00      PROA H  
ATOM   2256  HB1 ALA A 140      35.359  19.310 -12.909  1.00  0.00      PROA H  
ATOM   2257  HB2 ALA A 140      34.359  17.993 -12.208  1.00  0.00      PROA H  
ATOM   2258  HB3 ALA A 140      35.842  18.541 -11.349  1.00  0.00      PROA H  
ATOM   2259  N   ALA A 141      35.266  22.047 -11.680  1.00  1.83      PROA N  
ATOM   2260  CA  ALA A 141      36.104  23.210 -11.447  1.00  1.80      PROA C  
ATOM   2261  C   ALA A 141      35.617  24.122 -10.320  1.00  1.87      PROA C  
ATOM   2262  O   ALA A 141      36.401  24.595  -9.498  1.00  1.55      PROA O  
ATOM   2263  CB  ALA A 141      36.241  24.013 -12.757  1.00  1.80      PROA C  
ATOM   2264  HN  ALA A 141      34.917  21.946 -12.610  1.00  0.00      PROA H  
ATOM   2265  HA  ALA A 141      37.085  22.854 -11.163  1.00  0.00      PROA H  
ATOM   2266  HB1 ALA A 141      35.258  24.404 -13.091  1.00  0.00      PROA H  
ATOM   2267  HB2 ALA A 141      36.648  23.358 -13.557  1.00  0.00      PROA H  
ATOM   2268  HB3 ALA A 141      36.941  24.867 -12.625  1.00  0.00      PROA H  
ATOM   2269  N   TYR A 142      34.293  24.364 -10.236  1.00  1.83      PROA N  
ATOM   2270  CA  TYR A 142      33.676  25.192  -9.209  1.00  1.80      PROA C  
ATOM   2271  C   TYR A 142      33.857  24.777  -7.755  1.00  1.87      PROA C  
ATOM   2272  O   TYR A 142      34.029  25.632  -6.887  1.00  1.55      PROA O  
ATOM   2273  CB  TYR A 142      32.161  25.391  -9.499  1.00  1.80      PROA C  
ATOM   2274  CG  TYR A 142      31.994  26.652 -10.288  1.00  2.04      PROA C  
ATOM   2275  CD1 TYR A 142      32.026  27.880  -9.608  1.00  2.04      PROA C  
ATOM   2276  CD2 TYR A 142      31.846  26.644 -11.683  1.00  2.04      PROA C  
ATOM   2277  CE1 TYR A 142      31.960  29.084 -10.318  1.00  2.04      PROA C  
ATOM   2278  CE2 TYR A 142      31.788  27.847 -12.396  1.00  2.04      PROA C  
ATOM   2279  CZ  TYR A 142      31.869  29.060 -11.711  1.00  2.04      PROA C  
ATOM   2280  OH  TYR A 142      31.875  30.257 -12.433  1.00  1.55      PROA O  
ATOM   2281  HN  TYR A 142      33.693  23.968 -10.931  1.00  0.00      PROA H  
ATOM   2282  HA  TYR A 142      34.187  26.146  -9.249  1.00  0.00      PROA H  
ATOM   2283  HB1 TYR A 142      31.554  25.500  -8.573  1.00  0.00      PROA H  
ATOM   2284  HB2 TYR A 142      31.759  24.529 -10.073  1.00  0.00      PROA H  
ATOM   2285  HD1 TYR A 142      32.149  27.891  -8.533  1.00  0.00      PROA H  
ATOM   2286  HD2 TYR A 142      31.826  25.705 -12.211  1.00  0.00      PROA H  
ATOM   2287  HE1 TYR A 142      32.015  30.025  -9.789  1.00  0.00      PROA H  
ATOM   2288  HE2 TYR A 142      31.714  27.848 -13.473  1.00  0.00      PROA H  
ATOM   2289  HH  TYR A 142      31.921  30.986 -11.787  1.00  0.00      PROA H  
ATOM   2290  N   ARG A 143      33.789  23.468  -7.448  1.00  1.83      PROA N  
ATOM   2291  CA  ARG A 143      33.816  22.960  -6.086  1.00  1.80      PROA C  
ATOM   2292  C   ARG A 143      35.098  23.281  -5.319  1.00  1.87      PROA C  
ATOM   2293  O   ARG A 143      36.171  22.746  -5.592  1.00  1.55      PROA O  
ATOM   2294  CB  ARG A 143      33.461  21.449  -6.087  1.00  1.80      PROA C  
ATOM   2295  CG  ARG A 143      33.564  20.671  -4.755  1.00  1.80      PROA C  
ATOM   2296  CD  ARG A 143      32.741  21.247  -3.595  1.00  1.80      PROA C  
ATOM   2297  NE  ARG A 143      32.821  20.258  -2.470  1.00  1.83      PROA N  
ATOM   2298  CZ  ARG A 143      32.854  20.582  -1.186  1.00  1.87      PROA C  
ATOM   2299  NH1 ARG A 143      32.651  21.791  -0.724  1.00  1.83      PROA N1+
ATOM   2300  NH2 ARG A 143      33.133  19.622  -0.330  1.00  1.83      PROA N  
ATOM   2301  HN  ARG A 143      33.731  22.792  -8.177  1.00  0.00      PROA H  
ATOM   2302  HA  ARG A 143      33.022  23.469  -5.553  1.00  0.00      PROA H  
ATOM   2303  HB1 ARG A 143      34.130  20.947  -6.825  1.00  0.00      PROA H  
ATOM   2304  HB2 ARG A 143      32.421  21.367  -6.473  1.00  0.00      PROA H  
ATOM   2305  HG1 ARG A 143      34.630  20.614  -4.444  1.00  0.00      PROA H  
ATOM   2306  HG2 ARG A 143      33.229  19.628  -4.963  1.00  0.00      PROA H  
ATOM   2307  HD1 ARG A 143      31.674  21.387  -3.881  1.00  0.00      PROA H  
ATOM   2308  HD2 ARG A 143      33.172  22.228  -3.290  1.00  0.00      PROA H  
ATOM   2309  HE  ARG A 143      33.042  19.298  -2.656  1.00  0.00      PROA H  
ATOM   2310 HH11 ARG A 143      32.193  22.462  -1.354  1.00  0.00      PROA H  
ATOM   2311 HH12 ARG A 143      32.493  21.876   0.246  1.00  0.00      PROA H  
ATOM   2312 HH21 ARG A 143      33.329  18.720  -0.736  1.00  0.00      PROA H  
ATOM   2313 HH22 ARG A 143      33.508  19.870   0.570  1.00  0.00      PROA H  
ATOM   2314  N   GLY A 144      34.997  24.194  -4.333  1.00  1.83      PROA N  
ATOM   2315  CA  GLY A 144      36.109  24.764  -3.592  1.00  1.80      PROA C  
ATOM   2316  C   GLY A 144      36.090  26.272  -3.607  1.00  1.87      PROA C  
ATOM   2317  O   GLY A 144      36.581  26.905  -2.674  1.00  1.55      PROA O  
ATOM   2318  HN  GLY A 144      34.085  24.532  -4.040  1.00  0.00      PROA H  
ATOM   2319  HA1 GLY A 144      37.049  24.459  -4.032  1.00  0.00      PROA H  
ATOM   2320  HA2 GLY A 144      36.006  24.453  -2.564  1.00  0.00      PROA H  
ATOM   2321  N   LYS A 145      35.514  26.918  -4.643  1.00  1.83      PROA N  
ATOM   2322  CA  LYS A 145      35.699  28.350  -4.842  1.00  1.80      PROA C  
ATOM   2323  C   LYS A 145      34.447  29.203  -4.671  1.00  1.87      PROA C  
ATOM   2324  O   LYS A 145      33.566  29.291  -5.524  1.00  1.55      PROA O  
ATOM   2325  CB  LYS A 145      36.362  28.631  -6.212  1.00  1.80      PROA C  
ATOM   2326  CG  LYS A 145      37.796  28.080  -6.330  1.00  1.80      PROA C  
ATOM   2327  CD  LYS A 145      38.787  28.686  -5.314  1.00  1.80      PROA C  
ATOM   2328  CE  LYS A 145      40.227  28.205  -5.544  1.00  1.80      PROA C  
ATOM   2329  NZ  LYS A 145      41.216  28.936  -4.727  1.00  1.65      PROA N1+
ATOM   2330  HN  LYS A 145      35.037  26.408  -5.366  1.00  0.00      PROA H  
ATOM   2331  HA  LYS A 145      36.386  28.731  -4.102  1.00  0.00      PROA H  
ATOM   2332  HB1 LYS A 145      36.405  29.729  -6.393  1.00  0.00      PROA H  
ATOM   2333  HB2 LYS A 145      35.728  28.174  -7.007  1.00  0.00      PROA H  
ATOM   2334  HG1 LYS A 145      38.163  28.292  -7.361  1.00  0.00      PROA H  
ATOM   2335  HG2 LYS A 145      37.778  26.972  -6.213  1.00  0.00      PROA H  
ATOM   2336  HD1 LYS A 145      38.485  28.419  -4.277  1.00  0.00      PROA H  
ATOM   2337  HD2 LYS A 145      38.737  29.794  -5.411  1.00  0.00      PROA H  
ATOM   2338  HE1 LYS A 145      40.494  28.372  -6.612  1.00  0.00      PROA H  
ATOM   2339  HE2 LYS A 145      40.313  27.122  -5.321  1.00  0.00      PROA H  
ATOM   2340  HZ1 LYS A 145      41.186  28.724  -3.708  1.00  0.00      PROA H  
ATOM   2341  HZ2 LYS A 145      41.054  29.978  -4.843  1.00  0.00      PROA H  
ATOM   2342  HZ3 LYS A 145      42.178  28.688  -5.083  1.00  0.00      PROA H  
ATOM   2343  N   LYS A 146      34.387  29.899  -3.520  1.00  1.83      PROA N  
ATOM   2344  CA  LYS A 146      33.378  30.871  -3.140  1.00  1.80      PROA C  
ATOM   2345  C   LYS A 146      33.302  32.161  -3.967  1.00  1.87      PROA C  
ATOM   2346  O   LYS A 146      32.224  32.635  -4.321  1.00  1.55      PROA O  
ATOM   2347  CB  LYS A 146      33.643  31.263  -1.662  1.00  1.80      PROA C  
ATOM   2348  CG  LYS A 146      33.483  30.112  -0.648  1.00  1.80      PROA C  
ATOM   2349  CD  LYS A 146      34.175  30.413   0.697  1.00  1.80      PROA C  
ATOM   2350  CE  LYS A 146      35.704  30.230   0.664  1.00  1.80      PROA C  
ATOM   2351  NZ  LYS A 146      36.313  30.785   1.883  1.00  1.65      PROA N1+
ATOM   2352  HN  LYS A 146      35.094  29.737  -2.840  1.00  0.00      PROA H  
ATOM   2353  HA  LYS A 146      32.409  30.396  -3.222  1.00  0.00      PROA H  
ATOM   2354  HB1 LYS A 146      32.946  32.076  -1.355  1.00  0.00      PROA H  
ATOM   2355  HB2 LYS A 146      34.674  31.677  -1.593  1.00  0.00      PROA H  
ATOM   2356  HG1 LYS A 146      33.893  29.157  -1.047  1.00  0.00      PROA H  
ATOM   2357  HG2 LYS A 146      32.395  29.951  -0.477  1.00  0.00      PROA H  
ATOM   2358  HD1 LYS A 146      33.759  29.732   1.475  1.00  0.00      PROA H  
ATOM   2359  HD2 LYS A 146      33.917  31.458   0.987  1.00  0.00      PROA H  
ATOM   2360  HE1 LYS A 146      36.157  30.753  -0.205  1.00  0.00      PROA H  
ATOM   2361  HE2 LYS A 146      35.958  29.148   0.604  1.00  0.00      PROA H  
ATOM   2362  HZ1 LYS A 146      35.735  30.545   2.725  1.00  0.00      PROA H  
ATOM   2363  HZ2 LYS A 146      36.350  31.836   1.792  1.00  0.00      PROA H  
ATOM   2364  HZ3 LYS A 146      37.278  30.408   2.040  1.00  0.00      PROA H  
ATOM   2365  N   ARG A 147      34.466  32.775  -4.254  1.00  1.83      PROA N  
ATOM   2366  CA  ARG A 147      34.602  34.134  -4.750  1.00  1.80      PROA C  
ATOM   2367  C   ARG A 147      35.965  34.248  -5.430  1.00  1.87      PROA C  
ATOM   2368  O   ARG A 147      36.740  33.295  -5.425  1.00  1.55      PROA O  
ATOM   2369  CB  ARG A 147      34.490  35.214  -3.619  1.00  1.80      PROA C  
ATOM   2370  CG  ARG A 147      33.079  35.495  -3.038  1.00  1.80      PROA C  
ATOM   2371  CD  ARG A 147      32.086  36.110  -4.039  1.00  1.80      PROA C  
ATOM   2372  NE  ARG A 147      30.849  36.511  -3.287  1.00  1.83      PROA N  
ATOM   2373  CZ  ARG A 147      30.182  37.660  -3.396  1.00  1.87      PROA C  
ATOM   2374  NH1 ARG A 147      30.604  38.679  -4.107  1.00  1.83      PROA N1+
ATOM   2375  NH2 ARG A 147      29.050  37.754  -2.729  1.00  1.83      PROA N  
ATOM   2376  HN  ARG A 147      35.333  32.317  -4.074  1.00  0.00      PROA H  
ATOM   2377  HA  ARG A 147      33.857  34.298  -5.517  1.00  0.00      PROA H  
ATOM   2378  HB1 ARG A 147      34.877  36.197  -3.971  1.00  0.00      PROA H  
ATOM   2379  HB2 ARG A 147      35.152  34.893  -2.782  1.00  0.00      PROA H  
ATOM   2380  HG1 ARG A 147      33.212  36.210  -2.192  1.00  0.00      PROA H  
ATOM   2381  HG2 ARG A 147      32.652  34.563  -2.610  1.00  0.00      PROA H  
ATOM   2382  HD1 ARG A 147      31.804  35.358  -4.812  1.00  0.00      PROA H  
ATOM   2383  HD2 ARG A 147      32.555  36.988  -4.536  1.00  0.00      PROA H  
ATOM   2384  HE  ARG A 147      30.402  35.839  -2.679  1.00  0.00      PROA H  
ATOM   2385 HH11 ARG A 147      31.500  38.641  -4.509  1.00  0.00      PROA H  
ATOM   2386 HH12 ARG A 147      30.048  39.534  -4.204  1.00  0.00      PROA H  
ATOM   2387 HH21 ARG A 147      28.796  36.974  -2.164  1.00  0.00      PROA H  
ATOM   2388 HH22 ARG A 147      28.562  38.627  -2.681  1.00  0.00      PROA H  
ATOM   2389  N   SER A 148      36.278  35.416  -6.039  1.00  1.83      PROA N  
ATOM   2390  CA  SER A 148      37.603  35.783  -6.543  1.00  1.80      PROA C  
ATOM   2391  C   SER A 148      38.118  35.018  -7.746  1.00  1.87      PROA C  
ATOM   2392  O   SER A 148      37.997  35.472  -8.886  1.00  1.55      PROA O  
ATOM   2393  CB  SER A 148      38.702  35.903  -5.447  1.00  1.80      PROA C  
ATOM   2394  OG  SER A 148      38.500  37.087  -4.670  1.00  1.55      PROA O  
ATOM   2395  HN  SER A 148      35.605  36.146  -6.074  1.00  0.00      PROA H  
ATOM   2396  HA  SER A 148      37.479  36.783  -6.933  1.00  0.00      PROA H  
ATOM   2397  HB1 SER A 148      39.720  35.960  -5.897  1.00  0.00      PROA H  
ATOM   2398  HB2 SER A 148      38.686  35.004  -4.789  1.00  0.00      PROA H  
ATOM   2399  HG1 SER A 148      38.537  36.799  -3.724  1.00  0.00      PROA H  
ATOM   2400  N   GLU A 149      38.733  33.839  -7.546  1.00  1.83      PROA N  
ATOM   2401  CA  GLU A 149      39.266  33.020  -8.618  1.00  1.80      PROA C  
ATOM   2402  C   GLU A 149      38.207  32.562  -9.618  1.00  1.87      PROA C  
ATOM   2403  O   GLU A 149      38.373  32.675 -10.835  1.00  1.55      PROA O  
ATOM   2404  CB  GLU A 149      40.033  31.795  -8.050  1.00  1.80      PROA C  
ATOM   2405  CG  GLU A 149      41.240  32.191  -7.159  1.00  1.80      PROA C  
ATOM   2406  CD  GLU A 149      40.843  32.440  -5.714  1.00  1.87      PROA C  
ATOM   2407  OE1 GLU A 149      40.503  31.449  -5.019  1.00  1.66      PROA O  
ATOM   2408  OE2 GLU A 149      40.854  33.611  -5.266  1.00  1.66      PROA O1-
ATOM   2409  HN  GLU A 149      38.901  33.511  -6.612  1.00  0.00      PROA H  
ATOM   2410  HA  GLU A 149      39.971  33.628  -9.162  1.00  0.00      PROA H  
ATOM   2411  HB1 GLU A 149      40.440  31.219  -8.914  1.00  0.00      PROA H  
ATOM   2412  HB2 GLU A 149      39.346  31.121  -7.493  1.00  0.00      PROA H  
ATOM   2413  HG1 GLU A 149      41.731  33.104  -7.550  1.00  0.00      PROA H  
ATOM   2414  HG2 GLU A 149      41.996  31.379  -7.145  1.00  0.00      PROA H  
ATOM   2415  N   ALA A 150      37.048  32.102  -9.114  1.00  1.83      PROA N  
ATOM   2416  CA  ALA A 150      35.965  31.591  -9.926  1.00  1.80      PROA C  
ATOM   2417  C   ALA A 150      35.013  32.703 -10.389  1.00  1.87      PROA C  
ATOM   2418  O   ALA A 150      34.695  33.581  -9.585  1.00  1.55      PROA O  
ATOM   2419  CB  ALA A 150      35.178  30.533  -9.133  1.00  1.80      PROA C  
ATOM   2420  HN  ALA A 150      36.898  32.113  -8.129  1.00  0.00      PROA H  
ATOM   2421  HA  ALA A 150      36.403  31.090 -10.775  1.00  0.00      PROA H  
ATOM   2422  HB1 ALA A 150      34.691  30.979  -8.239  1.00  0.00      PROA H  
ATOM   2423  HB2 ALA A 150      35.864  29.728  -8.797  1.00  0.00      PROA H  
ATOM   2424  HB3 ALA A 150      34.399  30.067  -9.771  1.00  0.00      PROA H  
ATOM   2425  N   PRO A 151      34.547  32.754 -11.645  1.00  1.83      PROA N  
ATOM   2426  CA  PRO A 151      33.446  33.621 -12.078  1.00  1.80      PROA C  
ATOM   2427  C   PRO A 151      32.155  33.475 -11.263  1.00  1.87      PROA C  
ATOM   2428  O   PRO A 151      31.916  32.361 -10.792  1.00  1.55      PROA O  
ATOM   2429  CB  PRO A 151      33.243  33.250 -13.563  1.00  1.80      PROA C  
ATOM   2430  CG  PRO A 151      34.584  32.664 -14.007  1.00  1.80      PROA C  
ATOM   2431  CD  PRO A 151      35.063  31.944 -12.750  1.00  1.80      PROA C  
ATOM   2432  HA  PRO A 151      33.801  34.632 -11.939  1.00  0.00      PROA H  
ATOM   2433  HB1 PRO A 151      32.948  34.129 -14.169  1.00  0.00      PROA H  
ATOM   2434  HB2 PRO A 151      32.463  32.465 -13.674  1.00  0.00      PROA H  
ATOM   2435  HG1 PRO A 151      34.488  31.985 -14.879  1.00  0.00      PROA H  
ATOM   2436  HG2 PRO A 151      35.288  33.488 -14.254  1.00  0.00      PROA H  
ATOM   2437  HD1 PRO A 151      34.616  30.926 -12.683  1.00  0.00      PROA H  
ATOM   2438  HD2 PRO A 151      36.174  31.878 -12.733  1.00  0.00      PROA H  
ATOM   2439  N   PRO A 152      31.315  34.489 -11.061  1.00  1.83      PROA N  
ATOM   2440  CA  PRO A 152      30.060  34.373 -10.318  1.00  1.80      PROA C  
ATOM   2441  C   PRO A 152      29.081  33.384 -10.932  1.00  1.87      PROA C  
ATOM   2442  O   PRO A 152      28.735  33.512 -12.103  1.00  1.55      PROA O  
ATOM   2443  CB  PRO A 152      29.513  35.812 -10.329  1.00  1.80      PROA C  
ATOM   2444  CG  PRO A 152      30.019  36.401 -11.645  1.00  1.80      PROA C  
ATOM   2445  CD  PRO A 152      31.402  35.759 -11.785  1.00  1.80      PROA C  
ATOM   2446  HA  PRO A 152      30.275  34.017  -9.321  1.00  0.00      PROA H  
ATOM   2447  HB1 PRO A 152      29.997  36.378  -9.505  1.00  0.00      PROA H  
ATOM   2448  HB2 PRO A 152      28.412  35.874 -10.215  1.00  0.00      PROA H  
ATOM   2449  HG1 PRO A 152      29.369  36.064 -12.484  1.00  0.00      PROA H  
ATOM   2450  HG2 PRO A 152      30.057  37.509 -11.636  1.00  0.00      PROA H  
ATOM   2451  HD1 PRO A 152      31.652  35.619 -12.859  1.00  0.00      PROA H  
ATOM   2452  HD2 PRO A 152      32.183  36.368 -11.289  1.00  0.00      PROA H  
ATOM   2453  N   HSD A 153      28.589  32.387 -10.176  1.00  1.83      PROA N  
ATOM   2454  CA  HSD A 153      27.740  31.381 -10.777  1.00  1.80      PROA C  
ATOM   2455  C   HSD A 153      26.877  30.726  -9.719  1.00  1.87      PROA C  
ATOM   2456  O   HSD A 153      27.125  30.825  -8.522  1.00  1.55      PROA O  
ATOM   2457  CB  HSD A 153      28.609  30.310 -11.488  1.00  1.80      PROA C  
ATOM   2458  CG  HSD A 153      27.863  29.355 -12.376  1.00  2.04      PROA C  
ATOM   2459  CD2 HSD A 153      26.718  29.536 -13.084  1.00  2.04      PROA C  
ATOM   2460  ND1 HSD A 153      28.257  28.061 -12.629  1.00  1.72      PROA N  
ATOM   2461  CE1 HSD A 153      27.332  27.517 -13.457  1.00  2.04      PROA C  
ATOM   2462  NE2 HSD A 153      26.374  28.376 -13.746  1.00  1.72      PROA N  
ATOM   2463  HN  HSD A 153      28.878  32.236  -9.228  1.00  0.00      PROA H  
ATOM   2464  HA  HSD A 153      27.073  31.857 -11.484  1.00  0.00      PROA H  
ATOM   2465  HB1 HSD A 153      29.203  29.754 -10.730  1.00  0.00      PROA H  
ATOM   2466  HB2 HSD A 153      29.333  30.840 -12.143  1.00  0.00      PROA H  
ATOM   2467  HD1 HSD A 153      29.127  27.641 -12.365  1.00  0.00      PROA H  
ATOM   2468  HD2 HSD A 153      26.109  30.422 -13.181  1.00  0.00      PROA H  
ATOM   2469  HE1 HSD A 153      27.403  26.501 -13.852  1.00  0.00      PROA H  
ATOM   2470  N   ILE A 154      25.807  30.011 -10.123  1.00  1.83      PROA N  
ATOM   2471  CA  ILE A 154      24.945  29.287  -9.199  1.00  1.80      PROA C  
ATOM   2472  C   ILE A 154      25.690  28.191  -8.435  1.00  1.87      PROA C  
ATOM   2473  O   ILE A 154      25.439  27.928  -7.258  1.00  1.55      PROA O  
ATOM   2474  CB  ILE A 154      23.679  28.789  -9.898  1.00  1.80      PROA C  
ATOM   2475  CG1 ILE A 154      22.594  28.304  -8.909  1.00  1.80      PROA C  
ATOM   2476  CG2 ILE A 154      23.987  27.700 -10.949  1.00  1.80      PROA C  
ATOM   2477  CD  ILE A 154      22.111  29.379  -7.926  1.00  1.80      PROA C  
ATOM   2478  HN  ILE A 154      25.570  29.929 -11.087  1.00  0.00      PROA H  
ATOM   2479  HA  ILE A 154      24.647  30.004  -8.451  1.00  0.00      PROA H  
ATOM   2480  HB  ILE A 154      23.244  29.660 -10.443  1.00  0.00      PROA H  
ATOM   2481 HG11 ILE A 154      22.975  27.423  -8.348  1.00  0.00      PROA H  
ATOM   2482 HG12 ILE A 154      21.721  27.957  -9.511  1.00  0.00      PROA H  
ATOM   2483 HG21 ILE A 154      24.327  26.762 -10.465  1.00  0.00      PROA H  
ATOM   2484 HG22 ILE A 154      24.759  28.031 -11.672  1.00  0.00      PROA H  
ATOM   2485 HG23 ILE A 154      23.067  27.465 -11.527  1.00  0.00      PROA H  
ATOM   2486  HD1 ILE A 154      21.799  30.296  -8.471  1.00  0.00      PROA H  
ATOM   2487  HD2 ILE A 154      22.911  29.645  -7.203  1.00  0.00      PROA H  
ATOM   2488  HD3 ILE A 154      21.240  29.007  -7.344  1.00  0.00      PROA H  
ATOM   2489  N   PHE A 155      26.679  27.547  -9.089  1.00  1.83      PROA N  
ATOM   2490  CA  PHE A 155      27.579  26.583  -8.478  1.00  1.80      PROA C  
ATOM   2491  C   PHE A 155      28.424  27.147  -7.333  1.00  1.87      PROA C  
ATOM   2492  O   PHE A 155      28.512  26.534  -6.271  1.00  1.55      PROA O  
ATOM   2493  CB  PHE A 155      28.513  25.950  -9.548  1.00  1.80      PROA C  
ATOM   2494  CG  PHE A 155      27.797  25.215 -10.663  1.00  2.04      PROA C  
ATOM   2495  CD1 PHE A 155      26.436  24.846 -10.618  1.00  2.04      PROA C  
ATOM   2496  CD2 PHE A 155      28.545  24.849 -11.797  1.00  2.04      PROA C  
ATOM   2497  CE1 PHE A 155      25.838  24.164 -11.686  1.00  2.04      PROA C  
ATOM   2498  CE2 PHE A 155      27.953  24.171 -12.867  1.00  2.04      PROA C  
ATOM   2499  CZ  PHE A 155      26.598  23.825 -12.809  1.00  2.04      PROA C  
ATOM   2500  HN  PHE A 155      26.822  27.724 -10.059  1.00  0.00      PROA H  
ATOM   2501  HA  PHE A 155      26.978  25.800  -8.033  1.00  0.00      PROA H  
ATOM   2502  HB1 PHE A 155      29.189  25.210  -9.067  1.00  0.00      PROA H  
ATOM   2503  HB2 PHE A 155      29.134  26.746 -10.012  1.00  0.00      PROA H  
ATOM   2504  HD1 PHE A 155      25.833  25.062  -9.751  1.00  0.00      PROA H  
ATOM   2505  HD2 PHE A 155      29.595  25.089 -11.842  1.00  0.00      PROA H  
ATOM   2506  HE1 PHE A 155      24.795  23.886 -11.635  1.00  0.00      PROA H  
ATOM   2507  HE2 PHE A 155      28.544  23.909 -13.735  1.00  0.00      PROA H  
ATOM   2508  HZ  PHE A 155      26.141  23.283 -13.625  1.00  0.00      PROA H  
ATOM   2509  N   SER A 156      29.022  28.357  -7.484  1.00  1.83      PROA N  
ATOM   2510  CA  SER A 156      29.756  29.026  -6.406  1.00  1.80      PROA C  
ATOM   2511  C   SER A 156      28.882  29.369  -5.216  1.00  1.87      PROA C  
ATOM   2512  O   SER A 156      29.271  29.165  -4.071  1.00  1.55      PROA O  
ATOM   2513  CB  SER A 156      30.581  30.276  -6.844  1.00  1.80      PROA C  
ATOM   2514  OG  SER A 156      29.798  31.266  -7.517  1.00  1.55      PROA O  
ATOM   2515  HN  SER A 156      28.923  28.891  -8.319  1.00  0.00      PROA H  
ATOM   2516  HA  SER A 156      30.478  28.312  -6.031  1.00  0.00      PROA H  
ATOM   2517  HB1 SER A 156      31.375  29.930  -7.542  1.00  0.00      PROA H  
ATOM   2518  HB2 SER A 156      31.106  30.726  -5.970  1.00  0.00      PROA H  
ATOM   2519  HG1 SER A 156      29.586  31.957  -6.864  1.00  0.00      PROA H  
ATOM   2520  N   ILE A 157      27.640  29.848  -5.449  1.00  1.83      PROA N  
ATOM   2521  CA  ILE A 157      26.647  30.063  -4.396  1.00  1.80      PROA C  
ATOM   2522  C   ILE A 157      26.299  28.780  -3.652  1.00  1.87      PROA C  
ATOM   2523  O   ILE A 157      26.263  28.737  -2.421  1.00  1.55      PROA O  
ATOM   2524  CB  ILE A 157      25.355  30.676  -4.951  1.00  1.80      PROA C  
ATOM   2525  CG1 ILE A 157      25.643  32.016  -5.662  1.00  1.80      PROA C  
ATOM   2526  CG2 ILE A 157      24.302  30.875  -3.831  1.00  1.80      PROA C  
ATOM   2527  CD  ILE A 157      24.468  32.505  -6.513  1.00  1.80      PROA C  
ATOM   2528  HN  ILE A 157      27.367  30.049  -6.391  1.00  0.00      PROA H  
ATOM   2529  HA  ILE A 157      27.072  30.740  -3.669  1.00  0.00      PROA H  
ATOM   2530  HB  ILE A 157      24.929  29.983  -5.715  1.00  0.00      PROA H  
ATOM   2531 HG11 ILE A 157      26.518  31.923  -6.340  1.00  0.00      PROA H  
ATOM   2532 HG12 ILE A 157      25.890  32.776  -4.890  1.00  0.00      PROA H  
ATOM   2533 HG21 ILE A 157      24.711  31.523  -3.029  1.00  0.00      PROA H  
ATOM   2534 HG22 ILE A 157      23.977  29.913  -3.385  1.00  0.00      PROA H  
ATOM   2535 HG23 ILE A 157      23.393  31.370  -4.233  1.00  0.00      PROA H  
ATOM   2536  HD1 ILE A 157      23.629  32.853  -5.874  1.00  0.00      PROA H  
ATOM   2537  HD2 ILE A 157      24.098  31.699  -7.179  1.00  0.00      PROA H  
ATOM   2538  HD3 ILE A 157      24.802  33.347  -7.153  1.00  0.00      PROA H  
ATOM   2539  N   SER A 158      26.071  27.687  -4.406  1.00  1.83      PROA N  
ATOM   2540  CA  SER A 158      25.750  26.372  -3.866  1.00  1.80      PROA C  
ATOM   2541  C   SER A 158      26.853  25.798  -2.995  1.00  1.87      PROA C  
ATOM   2542  O   SER A 158      26.616  25.366  -1.867  1.00  1.55      PROA O  
ATOM   2543  CB  SER A 158      25.437  25.353  -4.995  1.00  1.80      PROA C  
ATOM   2544  OG  SER A 158      24.359  25.811  -5.814  1.00  1.55      PROA O  
ATOM   2545  HN  SER A 158      26.106  27.770  -5.402  1.00  0.00      PROA H  
ATOM   2546  HA  SER A 158      24.874  26.473  -3.242  1.00  0.00      PROA H  
ATOM   2547  HB1 SER A 158      25.142  24.373  -4.556  1.00  0.00      PROA H  
ATOM   2548  HB2 SER A 158      26.332  25.189  -5.635  1.00  0.00      PROA H  
ATOM   2549  HG1 SER A 158      24.681  26.578  -6.318  1.00  0.00      PROA H  
ATOM   2550  N   ASP A 159      28.116  25.840  -3.471  1.00  1.83      PROA N  
ATOM   2551  CA  ASP A 159      29.269  25.448  -2.685  1.00  1.80      PROA C  
ATOM   2552  C   ASP A 159      29.519  26.366  -1.484  1.00  1.87      PROA C  
ATOM   2553  O   ASP A 159      29.840  25.913  -0.391  1.00  1.55      PROA O  
ATOM   2554  CB  ASP A 159      30.526  25.304  -3.577  1.00  1.80      PROA C  
ATOM   2555  CG  ASP A 159      31.611  24.556  -2.831  1.00  1.87      PROA C  
ATOM   2556  OD1 ASP A 159      31.302  23.533  -2.166  1.00  1.66      PROA O  
ATOM   2557  OD2 ASP A 159      32.798  24.932  -2.965  1.00  1.66      PROA O1-
ATOM   2558  HN  ASP A 159      28.311  26.166  -4.400  1.00  0.00      PROA H  
ATOM   2559  HA  ASP A 159      29.036  24.475  -2.270  1.00  0.00      PROA H  
ATOM   2560  HB1 ASP A 159      30.909  26.286  -3.917  1.00  0.00      PROA H  
ATOM   2561  HB2 ASP A 159      30.267  24.699  -4.472  1.00  0.00      PROA H  
ATOM   2562  N   ASN A 160      29.327  27.695  -1.632  1.00  1.83      PROA N  
ATOM   2563  CA  ASN A 160      29.441  28.659  -0.548  1.00  1.80      PROA C  
ATOM   2564  C   ASN A 160      28.482  28.343   0.604  1.00  1.87      PROA C  
ATOM   2565  O   ASN A 160      28.874  28.408   1.767  1.00  1.55      PROA O  
ATOM   2566  CB  ASN A 160      29.275  30.106  -1.132  1.00  1.80      PROA C  
ATOM   2567  CG  ASN A 160      29.479  31.322  -0.218  1.00  1.87      PROA C  
ATOM   2568  ND2 ASN A 160      29.171  31.227   1.089  1.00  1.83      PROA N  
ATOM   2569  OD1 ASN A 160      29.957  32.364  -0.680  1.00  1.55      PROA O  
ATOM   2570  HN  ASN A 160      29.128  28.068  -2.543  1.00  0.00      PROA H  
ATOM   2571  HA  ASN A 160      30.439  28.561  -0.142  1.00  0.00      PROA H  
ATOM   2572  HB1 ASN A 160      28.270  30.198  -1.591  1.00  0.00      PROA H  
ATOM   2573  HB2 ASN A 160      30.023  30.217  -1.948  1.00  0.00      PROA H  
ATOM   2574 HD21 ASN A 160      29.313  32.028   1.666  1.00  0.00      PROA H  
ATOM   2575 HD22 ASN A 160      28.953  30.340   1.502  1.00  0.00      PROA H  
ATOM   2576  N   ALA A 161      27.219  27.966   0.320  1.00  1.83      PROA N  
ATOM   2577  CA  ALA A 161      26.311  27.455   1.333  1.00  1.80      PROA C  
ATOM   2578  C   ALA A 161      26.791  26.164   2.008  1.00  1.87      PROA C  
ATOM   2579  O   ALA A 161      26.793  26.044   3.233  1.00  1.55      PROA O  
ATOM   2580  CB  ALA A 161      24.924  27.226   0.697  1.00  1.80      PROA C  
ATOM   2581  HN  ALA A 161      26.889  27.962  -0.627  1.00  0.00      PROA H  
ATOM   2582  HA  ALA A 161      26.222  28.201   2.112  1.00  0.00      PROA H  
ATOM   2583  HB1 ALA A 161      24.977  26.468  -0.113  1.00  0.00      PROA H  
ATOM   2584  HB2 ALA A 161      24.549  28.176   0.260  1.00  0.00      PROA H  
ATOM   2585  HB3 ALA A 161      24.190  26.886   1.459  1.00  0.00      PROA H  
ATOM   2586  N   TYR A 162      27.263  25.177   1.217  1.00  1.83      PROA N  
ATOM   2587  CA  TYR A 162      27.792  23.912   1.711  1.00  1.80      PROA C  
ATOM   2588  C   TYR A 162      29.028  24.085   2.592  1.00  1.87      PROA C  
ATOM   2589  O   TYR A 162      29.125  23.530   3.686  1.00  1.55      PROA O  
ATOM   2590  CB  TYR A 162      28.080  23.003   0.478  1.00  1.80      PROA C  
ATOM   2591  CG  TYR A 162      28.403  21.547   0.747  1.00  2.04      PROA C  
ATOM   2592  CD1 TYR A 162      27.875  20.836   1.842  1.00  2.04      PROA C  
ATOM   2593  CD2 TYR A 162      29.150  20.841  -0.213  1.00  2.04      PROA C  
ATOM   2594  CE1 TYR A 162      28.080  19.451   1.965  1.00  2.04      PROA C  
ATOM   2595  CE2 TYR A 162      29.346  19.457  -0.098  1.00  2.04      PROA C  
ATOM   2596  CZ  TYR A 162      28.800  18.759   0.983  1.00  2.04      PROA C  
ATOM   2597  OH  TYR A 162      28.951  17.355   1.044  1.00  1.55      PROA O  
ATOM   2598  HN  TYR A 162      27.260  25.299   0.224  1.00  0.00      PROA H  
ATOM   2599  HA  TYR A 162      27.030  23.472   2.337  1.00  0.00      PROA H  
ATOM   2600  HB1 TYR A 162      28.908  23.444  -0.121  1.00  0.00      PROA H  
ATOM   2601  HB2 TYR A 162      27.170  23.001  -0.158  1.00  0.00      PROA H  
ATOM   2602  HD1 TYR A 162      27.272  21.341   2.580  1.00  0.00      PROA H  
ATOM   2603  HD2 TYR A 162      29.545  21.368  -1.071  1.00  0.00      PROA H  
ATOM   2604  HE1 TYR A 162      27.645  18.917   2.797  1.00  0.00      PROA H  
ATOM   2605  HE2 TYR A 162      29.904  18.925  -0.854  1.00  0.00      PROA H  
ATOM   2606  HH  TYR A 162      28.711  17.060   1.942  1.00  0.00      PROA H  
ATOM   2607  N   GLN A 163      29.984  24.928   2.158  1.00  1.83      PROA N  
ATOM   2608  CA  GLN A 163      31.138  25.322   2.936  1.00  1.80      PROA C  
ATOM   2609  C   GLN A 163      30.818  26.049   4.235  1.00  1.87      PROA C  
ATOM   2610  O   GLN A 163      31.387  25.724   5.272  1.00  1.55      PROA O  
ATOM   2611  CB  GLN A 163      32.139  26.162   2.094  1.00  1.80      PROA C  
ATOM   2612  CG  GLN A 163      32.859  25.348   0.987  1.00  1.80      PROA C  
ATOM   2613  CD  GLN A 163      34.047  26.126   0.410  1.00  1.87      PROA C  
ATOM   2614  NE2 GLN A 163      34.163  26.217  -0.931  1.00  1.83      PROA N  
ATOM   2615  OE1 GLN A 163      34.885  26.628   1.166  1.00  1.55      PROA O  
ATOM   2616  HN  GLN A 163      29.901  25.336   1.240  1.00  0.00      PROA H  
ATOM   2617  HA  GLN A 163      31.642  24.414   3.237  1.00  0.00      PROA H  
ATOM   2618  HB1 GLN A 163      32.917  26.567   2.784  1.00  0.00      PROA H  
ATOM   2619  HB2 GLN A 163      31.605  27.025   1.639  1.00  0.00      PROA H  
ATOM   2620  HG1 GLN A 163      32.150  25.071   0.180  1.00  0.00      PROA H  
ATOM   2621  HG2 GLN A 163      33.268  24.413   1.424  1.00  0.00      PROA H  
ATOM   2622 HE21 GLN A 163      33.524  25.733  -1.551  1.00  0.00      PROA H  
ATOM   2623 HE22 GLN A 163      34.987  26.640  -1.306  1.00  0.00      PROA H  
ATOM   2624  N   TYR A 164      29.885  27.027   4.224  1.00  1.83      PROA N  
ATOM   2625  CA  TYR A 164      29.466  27.759   5.417  1.00  1.80      PROA C  
ATOM   2626  C   TYR A 164      28.814  26.888   6.481  1.00  1.87      PROA C  
ATOM   2627  O   TYR A 164      29.083  27.021   7.675  1.00  1.55      PROA O  
ATOM   2628  CB  TYR A 164      28.564  28.987   5.086  1.00  1.80      PROA C  
ATOM   2629  CG  TYR A 164      29.324  30.194   4.567  1.00  2.04      PROA C  
ATOM   2630  CD1 TYR A 164      28.683  31.447   4.610  1.00  2.04      PROA C  
ATOM   2631  CD2 TYR A 164      30.642  30.141   4.070  1.00  2.04      PROA C  
ATOM   2632  CE1 TYR A 164      29.339  32.611   4.186  1.00  2.04      PROA C  
ATOM   2633  CE2 TYR A 164      31.293  31.300   3.629  1.00  2.04      PROA C  
ATOM   2634  CZ  TYR A 164      30.647  32.534   3.693  1.00  2.04      PROA C  
ATOM   2635  OH  TYR A 164      31.313  33.683   3.224  1.00  1.55      PROA O  
ATOM   2636  HN  TYR A 164      29.440  27.297   3.368  1.00  0.00      PROA H  
ATOM   2637  HA  TYR A 164      30.361  28.126   5.901  1.00  0.00      PROA H  
ATOM   2638  HB1 TYR A 164      28.039  29.321   6.010  1.00  0.00      PROA H  
ATOM   2639  HB2 TYR A 164      27.800  28.702   4.332  1.00  0.00      PROA H  
ATOM   2640  HD1 TYR A 164      27.675  31.511   4.997  1.00  0.00      PROA H  
ATOM   2641  HD2 TYR A 164      31.189  29.214   4.033  1.00  0.00      PROA H  
ATOM   2642  HE1 TYR A 164      28.829  33.561   4.244  1.00  0.00      PROA H  
ATOM   2643  HE2 TYR A 164      32.301  31.232   3.247  1.00  0.00      PROA H  
ATOM   2644  HH  TYR A 164      30.695  34.437   3.322  1.00  0.00      PROA H  
ATOM   2645  N   MET A 165      27.969  25.925   6.058  1.00  1.83      PROA N  
ATOM   2646  CA  MET A 165      27.391  24.924   6.937  1.00  1.80      PROA C  
ATOM   2647  C   MET A 165      28.465  24.088   7.638  1.00  1.87      PROA C  
ATOM   2648  O   MET A 165      28.447  23.893   8.853  1.00  1.55      PROA O  
ATOM   2649  CB  MET A 165      26.478  24.007   6.081  1.00  1.80      PROA C  
ATOM   2650  CG  MET A 165      25.709  22.912   6.848  1.00  1.80      PROA C  
ATOM   2651  SD  MET A 165      24.911  21.701   5.745  1.00  1.97      PROA S  
ATOM   2652  CE  MET A 165      26.415  20.720   5.458  1.00  1.80      PROA C  
ATOM   2653  HN  MET A 165      27.721  25.865   5.089  1.00  0.00      PROA H  
ATOM   2654  HA  MET A 165      26.811  25.424   7.700  1.00  0.00      PROA H  
ATOM   2655  HB1 MET A 165      27.096  23.545   5.281  1.00  0.00      PROA H  
ATOM   2656  HB2 MET A 165      25.732  24.655   5.568  1.00  0.00      PROA H  
ATOM   2657  HG1 MET A 165      24.939  23.412   7.481  1.00  0.00      PROA H  
ATOM   2658  HG2 MET A 165      26.387  22.376   7.545  1.00  0.00      PROA H  
ATOM   2659  HE1 MET A 165      26.794  20.287   6.409  1.00  0.00      PROA H  
ATOM   2660  HE2 MET A 165      27.227  21.339   5.020  1.00  0.00      PROA H  
ATOM   2661  HE3 MET A 165      26.214  19.882   4.758  1.00  0.00      PROA H  
ATOM   2662  N   LEU A 166      29.480  23.627   6.879  1.00  1.83      PROA N  
ATOM   2663  CA  LEU A 166      30.657  22.960   7.407  1.00  1.80      PROA C  
ATOM   2664  C   LEU A 166      31.540  23.809   8.327  1.00  1.87      PROA C  
ATOM   2665  O   LEU A 166      32.042  23.319   9.341  1.00  1.55      PROA O  
ATOM   2666  CB  LEU A 166      31.508  22.356   6.257  1.00  1.80      PROA C  
ATOM   2667  CG  LEU A 166      30.805  21.231   5.459  1.00  1.80      PROA C  
ATOM   2668  CD1 LEU A 166      31.577  20.920   4.166  1.00  1.80      PROA C  
ATOM   2669  CD2 LEU A 166      30.629  19.952   6.294  1.00  1.80      PROA C  
ATOM   2670  HN  LEU A 166      29.460  23.775   5.890  1.00  0.00      PROA H  
ATOM   2671  HA  LEU A 166      30.306  22.149   8.029  1.00  0.00      PROA H  
ATOM   2672  HB1 LEU A 166      32.456  21.933   6.658  1.00  0.00      PROA H  
ATOM   2673  HB2 LEU A 166      31.768  23.174   5.550  1.00  0.00      PROA H  
ATOM   2674  HG  LEU A 166      29.789  21.584   5.160  1.00  0.00      PROA H  
ATOM   2675 HD11 LEU A 166      32.602  20.566   4.402  1.00  0.00      PROA H  
ATOM   2676 HD12 LEU A 166      31.648  21.830   3.533  1.00  0.00      PROA H  
ATOM   2677 HD13 LEU A 166      31.053  20.131   3.585  1.00  0.00      PROA H  
ATOM   2678 HD21 LEU A 166      30.003  20.146   7.189  1.00  0.00      PROA H  
ATOM   2679 HD22 LEU A 166      31.617  19.569   6.627  1.00  0.00      PROA H  
ATOM   2680 HD23 LEU A 166      30.134  19.163   5.688  1.00  0.00      PROA H  
ATOM   2681  N   THR A 167      31.804  25.097   8.006  1.00  1.83      PROA N  
ATOM   2682  CA  THR A 167      32.571  25.971   8.898  1.00  1.80      PROA C  
ATOM   2683  C   THR A 167      31.885  26.301  10.206  1.00  1.87      PROA C  
ATOM   2684  O   THR A 167      32.503  26.179  11.263  1.00  1.55      PROA O  
ATOM   2685  CB  THR A 167      33.073  27.290   8.299  1.00  1.80      PROA C  
ATOM   2686  CG2 THR A 167      33.994  26.990   7.108  1.00  1.80      PROA C  
ATOM   2687  OG1 THR A 167      32.028  28.139   7.843  1.00  1.55      PROA O  
ATOM   2688  HN  THR A 167      31.447  25.507   7.160  1.00  0.00      PROA H  
ATOM   2689  HA  THR A 167      33.462  25.427   9.175  1.00  0.00      PROA H  
ATOM   2690  HB  THR A 167      33.673  27.856   9.053  1.00  0.00      PROA H  
ATOM   2691  HG1 THR A 167      31.666  28.573   8.652  1.00  0.00      PROA H  
ATOM   2692 HG21 THR A 167      33.425  26.556   6.264  1.00  0.00      PROA H  
ATOM   2693 HG22 THR A 167      34.789  26.279   7.405  1.00  0.00      PROA H  
ATOM   2694 HG23 THR A 167      34.478  27.926   6.756  1.00  0.00      PROA H  
ATOM   2695  N   ASP A 168      30.596  26.706  10.175  1.00  1.83      PROA N  
ATOM   2696  CA  ASP A 168      29.961  27.345  11.318  1.00  1.80      PROA C  
ATOM   2697  C   ASP A 168      28.974  26.420  12.038  1.00  1.87      PROA C  
ATOM   2698  O   ASP A 168      28.578  26.693  13.168  1.00  1.55      PROA O  
ATOM   2699  CB  ASP A 168      29.259  28.675  10.896  1.00  1.80      PROA C  
ATOM   2700  CG  ASP A 168      30.223  29.783  10.496  1.00  1.87      PROA C  
ATOM   2701  OD1 ASP A 168      29.801  30.971  10.528  1.00  1.66      PROA O  
ATOM   2702  OD2 ASP A 168      31.376  29.509  10.065  1.00  1.66      PROA O1-
ATOM   2703  HN  ASP A 168      30.115  26.786   9.295  1.00  0.00      PROA H  
ATOM   2704  HA  ASP A 168      30.705  27.603  12.060  1.00  0.00      PROA H  
ATOM   2705  HB1 ASP A 168      28.663  29.067  11.750  1.00  0.00      PROA H  
ATOM   2706  HB2 ASP A 168      28.572  28.492  10.045  1.00  0.00      PROA H  
ATOM   2707  N   ARG A 169      28.621  25.260  11.440  1.00  1.83      PROA N  
ATOM   2708  CA  ARG A 169      27.887  24.171  12.081  1.00  1.80      PROA C  
ATOM   2709  C   ARG A 169      26.385  24.413  12.225  1.00  1.87      PROA C  
ATOM   2710  O   ARG A 169      25.711  23.769  13.030  1.00  1.55      PROA O  
ATOM   2711  CB  ARG A 169      28.493  23.615  13.412  1.00  1.80      PROA C  
ATOM   2712  CG  ARG A 169      29.919  23.019  13.316  1.00  1.80      PROA C  
ATOM   2713  CD  ARG A 169      31.075  24.029  13.299  1.00  1.80      PROA C  
ATOM   2714  NE  ARG A 169      31.005  24.800  14.585  1.00  1.83      PROA N  
ATOM   2715  CZ  ARG A 169      31.655  25.933  14.811  1.00  1.87      PROA C  
ATOM   2716  NH1 ARG A 169      32.461  26.504  13.951  1.00  1.83      PROA N1+
ATOM   2717  NH2 ARG A 169      31.515  26.567  15.957  1.00  1.83      PROA N  
ATOM   2718  HN  ARG A 169      28.913  25.074  10.500  1.00  0.00      PROA H  
ATOM   2719  HA  ARG A 169      27.948  23.354  11.376  1.00  0.00      PROA H  
ATOM   2720  HB1 ARG A 169      27.846  22.766  13.742  1.00  0.00      PROA H  
ATOM   2721  HB2 ARG A 169      28.421  24.390  14.201  1.00  0.00      PROA H  
ATOM   2722  HG1 ARG A 169      29.978  22.397  12.395  1.00  0.00      PROA H  
ATOM   2723  HG2 ARG A 169      30.069  22.328  14.178  1.00  0.00      PROA H  
ATOM   2724  HD1 ARG A 169      30.977  24.704  12.429  1.00  0.00      PROA H  
ATOM   2725  HD2 ARG A 169      32.056  23.508  13.228  1.00  0.00      PROA H  
ATOM   2726  HE  ARG A 169      30.205  24.666  15.159  1.00  0.00      PROA H  
ATOM   2727 HH11 ARG A 169      32.440  26.226  12.987  1.00  0.00      PROA H  
ATOM   2728 HH12 ARG A 169      32.652  27.482  14.152  1.00  0.00      PROA H  
ATOM   2729 HH21 ARG A 169      30.974  26.203  16.696  1.00  0.00      PROA H  
ATOM   2730 HH22 ARG A 169      32.154  27.350  16.099  1.00  0.00      PROA H  
ATOM   2731  N   GLU A 170      25.822  25.332  11.425  1.00  1.83      PROA N  
ATOM   2732  CA  GLU A 170      24.414  25.672  11.437  1.00  1.80      PROA C  
ATOM   2733  C   GLU A 170      23.911  25.715  10.003  1.00  1.87      PROA C  
ATOM   2734  O   GLU A 170      24.692  25.696   9.053  1.00  1.55      PROA O  
ATOM   2735  CB  GLU A 170      24.112  26.974  12.236  1.00  1.80      PROA C  
ATOM   2736  CG  GLU A 170      24.182  26.764  13.778  1.00  1.80      PROA C  
ATOM   2737  CD  GLU A 170      23.670  27.933  14.606  1.00  1.87      PROA C  
ATOM   2738  OE1 GLU A 170      23.430  29.036  14.046  1.00  1.66      PROA O  
ATOM   2739  OE2 GLU A 170      23.463  27.760  15.839  1.00  1.66      PROA O1-
ATOM   2740  HN  GLU A 170      26.376  25.802  10.745  1.00  0.00      PROA H  
ATOM   2741  HA  GLU A 170      23.861  24.866  11.901  1.00  0.00      PROA H  
ATOM   2742  HB1 GLU A 170      23.089  27.331  11.988  1.00  0.00      PROA H  
ATOM   2743  HB2 GLU A 170      24.837  27.758  11.932  1.00  0.00      PROA H  
ATOM   2744  HG1 GLU A 170      25.228  26.555  14.085  1.00  0.00      PROA H  
ATOM   2745  HG2 GLU A 170      23.566  25.878  14.043  1.00  0.00      PROA H  
ATOM   2746  N   ASN A 171      22.579  25.681   9.808  1.00  1.83      PROA N  
ATOM   2747  CA  ASN A 171      21.986  25.302   8.536  1.00  1.80      PROA C  
ATOM   2748  C   ASN A 171      21.671  26.479   7.617  1.00  1.87      PROA C  
ATOM   2749  O   ASN A 171      21.278  27.566   8.041  1.00  1.55      PROA O  
ATOM   2750  CB  ASN A 171      20.719  24.445   8.774  1.00  1.80      PROA C  
ATOM   2751  CG  ASN A 171      21.130  23.147   9.464  1.00  1.87      PROA C  
ATOM   2752  ND2 ASN A 171      20.370  22.730  10.500  1.00  1.83      PROA N  
ATOM   2753  OD1 ASN A 171      22.118  22.502   9.108  1.00  1.55      PROA O  
ATOM   2754  HN  ASN A 171      21.951  25.842  10.571  1.00  0.00      PROA H  
ATOM   2755  HA  ASN A 171      22.701  24.695   7.990  1.00  0.00      PROA H  
ATOM   2756  HB1 ASN A 171      20.236  24.173   7.812  1.00  0.00      PROA H  
ATOM   2757  HB2 ASN A 171      19.993  25.008   9.394  1.00  0.00      PROA H  
ATOM   2758 HD21 ASN A 171      20.661  21.910  10.983  1.00  0.00      PROA H  
ATOM   2759 HD22 ASN A 171      19.559  23.261  10.772  1.00  0.00      PROA H  
ATOM   2760  N   GLN A 172      21.829  26.269   6.297  1.00  1.83      PROA N  
ATOM   2761  CA  GLN A 172      21.669  27.293   5.279  1.00  1.80      PROA C  
ATOM   2762  C   GLN A 172      20.394  27.047   4.475  1.00  1.87      PROA C  
ATOM   2763  O   GLN A 172      19.829  25.954   4.461  1.00  1.55      PROA O  
ATOM   2764  CB  GLN A 172      22.884  27.300   4.307  1.00  1.80      PROA C  
ATOM   2765  CG  GLN A 172      24.274  27.494   4.975  1.00  1.80      PROA C  
ATOM   2766  CD  GLN A 172      24.421  28.787   5.779  1.00  1.87      PROA C  
ATOM   2767  NE2 GLN A 172      24.494  29.940   5.077  1.00  1.83      PROA N  
ATOM   2768  OE1 GLN A 172      24.490  28.793   7.007  1.00  1.55      PROA O  
ATOM   2769  HN  GLN A 172      22.066  25.354   5.976  1.00  0.00      PROA H  
ATOM   2770  HA  GLN A 172      21.582  28.267   5.743  1.00  0.00      PROA H  
ATOM   2771  HB1 GLN A 172      22.748  28.104   3.549  1.00  0.00      PROA H  
ATOM   2772  HB2 GLN A 172      22.913  26.328   3.764  1.00  0.00      PROA H  
ATOM   2773  HG1 GLN A 172      25.063  27.483   4.199  1.00  0.00      PROA H  
ATOM   2774  HG2 GLN A 172      24.477  26.657   5.677  1.00  0.00      PROA H  
ATOM   2775 HE21 GLN A 172      24.564  30.785   5.598  1.00  0.00      PROA H  
ATOM   2776 HE22 GLN A 172      24.423  29.940   4.074  1.00  0.00      PROA H  
ATOM   2777  N   SER A 173      19.886  28.060   3.754  1.00  1.83      PROA N  
ATOM   2778  CA  SER A 173      18.829  27.828   2.776  1.00  1.80      PROA C  
ATOM   2779  C   SER A 173      19.077  28.631   1.520  1.00  1.87      PROA C  
ATOM   2780  O   SER A 173      19.818  29.607   1.527  1.00  1.55      PROA O  
ATOM   2781  CB  SER A 173      17.388  28.096   3.296  1.00  1.80      PROA C  
ATOM   2782  OG  SER A 173      17.229  29.412   3.826  1.00  1.55      PROA O  
ATOM   2783  HN  SER A 173      20.236  28.996   3.833  1.00  0.00      PROA H  
ATOM   2784  HA  SER A 173      18.877  26.798   2.457  1.00  0.00      PROA H  
ATOM   2785  HB1 SER A 173      17.175  27.362   4.107  1.00  0.00      PROA H  
ATOM   2786  HB2 SER A 173      16.639  27.931   2.490  1.00  0.00      PROA H  
ATOM   2787  HG1 SER A 173      17.329  29.323   4.795  1.00  0.00      PROA H  
ATOM   2788  N   ILE A 174      18.495  28.210   0.381  1.00  1.83      PROA N  
ATOM   2789  CA  ILE A 174      18.617  28.882  -0.901  1.00  1.80      PROA C  
ATOM   2790  C   ILE A 174      17.220  29.196  -1.413  1.00  1.87      PROA C  
ATOM   2791  O   ILE A 174      16.386  28.315  -1.630  1.00  1.55      PROA O  
ATOM   2792  CB  ILE A 174      19.427  28.088  -1.934  1.00  1.80      PROA C  
ATOM   2793  CG1 ILE A 174      20.815  27.704  -1.350  1.00  1.80      PROA C  
ATOM   2794  CG2 ILE A 174      19.559  28.921  -3.234  1.00  1.80      PROA C  
ATOM   2795  CD  ILE A 174      21.746  26.978  -2.330  1.00  1.80      PROA C  
ATOM   2796  HN  ILE A 174      17.962  27.357   0.394  1.00  0.00      PROA H  
ATOM   2797  HA  ILE A 174      19.112  29.831  -0.757  1.00  0.00      PROA H  
ATOM   2798  HB  ILE A 174      18.889  27.140  -2.170  1.00  0.00      PROA H  
ATOM   2799 HG11 ILE A 174      20.663  27.040  -0.469  1.00  0.00      PROA H  
ATOM   2800 HG12 ILE A 174      21.321  28.625  -0.985  1.00  0.00      PROA H  
ATOM   2801 HG21 ILE A 174      20.099  29.869  -3.031  1.00  0.00      PROA H  
ATOM   2802 HG22 ILE A 174      18.568  29.161  -3.669  1.00  0.00      PROA H  
ATOM   2803 HG23 ILE A 174      20.122  28.355  -4.005  1.00  0.00      PROA H  
ATOM   2804  HD1 ILE A 174      22.057  27.644  -3.162  1.00  0.00      PROA H  
ATOM   2805  HD2 ILE A 174      21.240  26.089  -2.760  1.00  0.00      PROA H  
ATOM   2806  HD3 ILE A 174      22.666  26.638  -1.806  1.00  0.00      PROA H  
ATOM   2807  N   LEU A 175      16.927  30.497  -1.590  1.00  1.83      PROA N  
ATOM   2808  CA  LEU A 175      15.608  31.012  -1.877  1.00  1.80      PROA C  
ATOM   2809  C   LEU A 175      15.648  31.698  -3.239  1.00  1.87      PROA C  
ATOM   2810  O   LEU A 175      16.326  32.709  -3.438  1.00  1.55      PROA O  
ATOM   2811  CB  LEU A 175      15.177  32.015  -0.767  1.00  1.80      PROA C  
ATOM   2812  CG  LEU A 175      15.423  31.530   0.687  1.00  1.80      PROA C  
ATOM   2813  CD1 LEU A 175      15.061  32.621   1.705  1.00  1.80      PROA C  
ATOM   2814  CD2 LEU A 175      14.670  30.238   1.032  1.00  1.80      PROA C  
ATOM   2815  HN  LEU A 175      17.615  31.199  -1.376  1.00  0.00      PROA H  
ATOM   2816  HA  LEU A 175      14.894  30.201  -1.929  1.00  0.00      PROA H  
ATOM   2817  HB1 LEU A 175      14.102  32.266  -0.888  1.00  0.00      PROA H  
ATOM   2818  HB2 LEU A 175      15.764  32.955  -0.878  1.00  0.00      PROA H  
ATOM   2819  HG  LEU A 175      16.515  31.330   0.819  1.00  0.00      PROA H  
ATOM   2820 HD11 LEU A 175      13.986  32.889   1.629  1.00  0.00      PROA H  
ATOM   2821 HD12 LEU A 175      15.673  33.528   1.524  1.00  0.00      PROA H  
ATOM   2822 HD13 LEU A 175      15.264  32.264   2.737  1.00  0.00      PROA H  
ATOM   2823 HD21 LEU A 175      14.943  29.416   0.340  1.00  0.00      PROA H  
ATOM   2824 HD22 LEU A 175      13.575  30.403   0.983  1.00  0.00      PROA H  
ATOM   2825 HD23 LEU A 175      14.932  29.916   2.064  1.00  0.00      PROA H  
ATOM   2826  N   ILE A 176      14.939  31.143  -4.244  1.00  1.83      PROA N  
ATOM   2827  CA  ILE A 176      15.091  31.565  -5.631  1.00  1.80      PROA C  
ATOM   2828  C   ILE A 176      13.821  32.255  -6.101  1.00  1.87      PROA C  
ATOM   2829  O   ILE A 176      12.742  31.668  -6.175  1.00  1.55      PROA O  
ATOM   2830  CB  ILE A 176      15.505  30.401  -6.529  1.00  1.80      PROA C  
ATOM   2831  CG1 ILE A 176      16.763  29.718  -5.922  1.00  1.80      PROA C  
ATOM   2832  CG2 ILE A 176      15.747  30.911  -7.967  1.00  1.80      PROA C  
ATOM   2833  CD  ILE A 176      17.543  28.808  -6.877  1.00  1.80      PROA C  
ATOM   2834  HN  ILE A 176      14.359  30.343  -4.089  1.00  0.00      PROA H  
ATOM   2835  HA  ILE A 176      15.879  32.301  -5.704  1.00  0.00      PROA H  
ATOM   2836  HB  ILE A 176      14.685  29.645  -6.559  1.00  0.00      PROA H  
ATOM   2837 HG11 ILE A 176      16.448  29.118  -5.037  1.00  0.00      PROA H  
ATOM   2838 HG12 ILE A 176      17.457  30.508  -5.555  1.00  0.00      PROA H  
ATOM   2839 HG21 ILE A 176      16.606  31.612  -7.999  1.00  0.00      PROA H  
ATOM   2840 HG22 ILE A 176      14.854  31.426  -8.372  1.00  0.00      PROA H  
ATOM   2841 HG23 ILE A 176      15.961  30.059  -8.644  1.00  0.00      PROA H  
ATOM   2842  HD1 ILE A 176      18.047  29.401  -7.669  1.00  0.00      PROA H  
ATOM   2843  HD2 ILE A 176      16.869  28.072  -7.359  1.00  0.00      PROA H  
ATOM   2844  HD3 ILE A 176      18.325  28.250  -6.319  1.00  0.00      PROA H  
ATOM   2845  N   THR A 177      13.918  33.567  -6.391  1.00  1.83      PROA N  
ATOM   2846  CA  THR A 177      12.767  34.472  -6.415  1.00  1.80      PROA C  
ATOM   2847  C   THR A 177      12.522  35.093  -7.775  1.00  1.87      PROA C  
ATOM   2848  O   THR A 177      13.460  35.409  -8.507  1.00  1.55      PROA O  
ATOM   2849  CB  THR A 177      12.843  35.586  -5.364  1.00  1.80      PROA C  
ATOM   2850  CG2 THR A 177      12.788  34.964  -3.961  1.00  1.80      PROA C  
ATOM   2851  OG1 THR A 177      14.051  36.336  -5.426  1.00  1.55      PROA O  
ATOM   2852  HN  THR A 177      14.822  33.994  -6.452  1.00  0.00      PROA H  
ATOM   2853  HA  THR A 177      11.875  33.908  -6.195  1.00  0.00      PROA H  
ATOM   2854  HB  THR A 177      11.976  36.285  -5.466  1.00  0.00      PROA H  
ATOM   2855  HG1 THR A 177      14.752  35.708  -5.674  1.00  0.00      PROA H  
ATOM   2856 HG21 THR A 177      13.668  34.315  -3.771  1.00  0.00      PROA H  
ATOM   2857 HG22 THR A 177      11.871  34.349  -3.851  1.00  0.00      PROA H  
ATOM   2858 HG23 THR A 177      12.766  35.757  -3.183  1.00  0.00      PROA H  
ATOM   2859  N   GLY A 178      11.230  35.272  -8.137  1.00  1.83      PROA N  
ATOM   2860  CA  GLY A 178      10.796  35.900  -9.384  1.00  1.80      PROA C  
ATOM   2861  C   GLY A 178       9.594  35.218  -9.992  1.00  1.87      PROA C  
ATOM   2862  O   GLY A 178       9.152  34.164  -9.542  1.00  1.55      PROA O  
ATOM   2863  HN  GLY A 178      10.492  34.960  -7.528  1.00  0.00      PROA H  
ATOM   2864  HA1 GLY A 178      11.588  35.844 -10.119  1.00  0.00      PROA H  
ATOM   2865  HA2 GLY A 178      10.510  36.916  -9.154  1.00  0.00      PROA H  
ATOM   2866  N   GLU A 179       9.022  35.826 -11.048  1.00  1.83      PROA N  
ATOM   2867  CA  GLU A 179       7.955  35.282 -11.879  1.00  1.80      PROA C  
ATOM   2868  C   GLU A 179       8.223  33.910 -12.506  1.00  1.87      PROA C  
ATOM   2869  O   GLU A 179       9.349  33.554 -12.860  1.00  1.55      PROA O  
ATOM   2870  CB  GLU A 179       7.594  36.287 -13.012  1.00  1.80      PROA C  
ATOM   2871  CG  GLU A 179       6.693  37.456 -12.542  1.00  1.80      PROA C  
ATOM   2872  CD  GLU A 179       6.891  38.737 -13.340  1.00  1.87      PROA C  
ATOM   2873  OE1 GLU A 179       7.399  39.723 -12.732  1.00  1.66      PROA O  
ATOM   2874  OE2 GLU A 179       6.523  38.794 -14.539  1.00  1.66      PROA O1-
ATOM   2875  HN  GLU A 179       9.316  36.754 -11.291  1.00  0.00      PROA H  
ATOM   2876  HA  GLU A 179       7.085  35.165 -11.248  1.00  0.00      PROA H  
ATOM   2877  HB1 GLU A 179       7.068  35.792 -13.859  1.00  0.00      PROA H  
ATOM   2878  HB2 GLU A 179       8.558  36.682 -13.406  1.00  0.00      PROA H  
ATOM   2879  HG1 GLU A 179       6.900  37.675 -11.474  1.00  0.00      PROA H  
ATOM   2880  HG2 GLU A 179       5.625  37.166 -12.619  1.00  0.00      PROA H  
ATOM   2881  N   SER A 180       7.162  33.090 -12.703  1.00  1.83      PROA N  
ATOM   2882  CA  SER A 180       7.257  31.891 -13.538  1.00  1.80      PROA C  
ATOM   2883  C   SER A 180       7.473  32.287 -14.990  1.00  1.87      PROA C  
ATOM   2884  O   SER A 180       6.561  32.769 -15.651  1.00  1.55      PROA O  
ATOM   2885  CB  SER A 180       6.006  30.969 -13.453  1.00  1.80      PROA C  
ATOM   2886  OG  SER A 180       6.168  29.765 -14.217  1.00  1.55      PROA O  
ATOM   2887  HN  SER A 180       6.252  33.368 -12.404  1.00  0.00      PROA H  
ATOM   2888  HA  SER A 180       8.117  31.321 -13.212  1.00  0.00      PROA H  
ATOM   2889  HB1 SER A 180       5.103  31.522 -13.806  1.00  0.00      PROA H  
ATOM   2890  HB2 SER A 180       5.839  30.704 -12.385  1.00  0.00      PROA H  
ATOM   2891  HG1 SER A 180       5.306  29.296 -14.163  1.00  0.00      PROA H  
ATOM   2892  N   GLY A 181       8.706  32.124 -15.505  1.00  1.83      PROA N  
ATOM   2893  CA  GLY A 181       9.143  32.654 -16.794  1.00  1.80      PROA C  
ATOM   2894  C   GLY A 181      10.395  33.476 -16.639  1.00  1.87      PROA C  
ATOM   2895  O   GLY A 181      10.990  33.920 -17.616  1.00  1.55      PROA O  
ATOM   2896  HN  GLY A 181       9.391  31.608 -14.985  1.00  0.00      PROA H  
ATOM   2897  HA1 GLY A 181       8.392  33.307 -17.217  1.00  0.00      PROA H  
ATOM   2898  HA2 GLY A 181       9.387  31.818 -17.433  1.00  0.00      PROA H  
ATOM   2899  N   ALA A 182      10.869  33.666 -15.392  1.00  1.83      PROA N  
ATOM   2900  CA  ALA A 182      12.128  34.331 -15.124  1.00  1.80      PROA C  
ATOM   2901  C   ALA A 182      13.262  33.327 -14.959  1.00  1.87      PROA C  
ATOM   2902  O   ALA A 182      14.430  33.687 -14.847  1.00  1.55      PROA O  
ATOM   2903  CB  ALA A 182      11.988  35.150 -13.824  1.00  1.80      PROA C  
ATOM   2904  HN  ALA A 182      10.309  33.439 -14.592  1.00  0.00      PROA H  
ATOM   2905  HA  ALA A 182      12.391  34.993 -15.939  1.00  0.00      PROA H  
ATOM   2906  HB1 ALA A 182      11.809  34.493 -12.947  1.00  0.00      PROA H  
ATOM   2907  HB2 ALA A 182      11.127  35.847 -13.906  1.00  0.00      PROA H  
ATOM   2908  HB3 ALA A 182      12.901  35.756 -13.641  1.00  0.00      PROA H  
ATOM   2909  N   GLY A 183      12.941  32.015 -14.965  1.00  1.83      PROA N  
ATOM   2910  CA  GLY A 183      13.916  30.937 -14.860  1.00  1.80      PROA C  
ATOM   2911  C   GLY A 183      14.108  30.459 -13.448  1.00  1.87      PROA C  
ATOM   2912  O   GLY A 183      14.983  29.639 -13.172  1.00  1.55      PROA O  
ATOM   2913  HN  GLY A 183      11.987  31.739 -15.093  1.00  0.00      PROA H  
ATOM   2914  HA1 GLY A 183      14.878  31.270 -15.225  1.00  0.00      PROA H  
ATOM   2915  HA2 GLY A 183      13.530  30.102 -15.426  1.00  0.00      PROA H  
ATOM   2916  N   LYS A 184      13.284  30.934 -12.490  1.00  1.83      PROA N  
ATOM   2917  CA  LYS A 184      13.408  30.580 -11.083  1.00  1.80      PROA C  
ATOM   2918  C   LYS A 184      13.251  29.089 -10.809  1.00  1.87      PROA C  
ATOM   2919  O   LYS A 184      14.024  28.495 -10.065  1.00  1.55      PROA O  
ATOM   2920  CB  LYS A 184      12.488  31.421 -10.155  1.00  1.80      PROA C  
ATOM   2921  CG  LYS A 184      10.962  31.291 -10.342  1.00  1.80      PROA C  
ATOM   2922  CD  LYS A 184      10.216  31.235  -8.991  1.00  1.80      PROA C  
ATOM   2923  CE  LYS A 184      10.475  29.977  -8.143  1.00  1.80      PROA C  
ATOM   2924  NZ  LYS A 184       9.682  28.834  -8.626  1.00  1.65      PROA N1+
ATOM   2925  HN  LYS A 184      12.585  31.602 -12.734  1.00  0.00      PROA H  
ATOM   2926  HA  LYS A 184      14.426  30.812 -10.799  1.00  0.00      PROA H  
ATOM   2927  HB1 LYS A 184      12.749  32.495 -10.294  1.00  0.00      PROA H  
ATOM   2928  HB2 LYS A 184      12.757  31.186  -9.102  1.00  0.00      PROA H  
ATOM   2929  HG1 LYS A 184      10.687  30.403 -10.942  1.00  0.00      PROA H  
ATOM   2930  HG2 LYS A 184      10.598  32.181 -10.908  1.00  0.00      PROA H  
ATOM   2931  HD1 LYS A 184       9.122  31.363  -9.159  1.00  0.00      PROA H  
ATOM   2932  HD2 LYS A 184      10.546  32.119  -8.395  1.00  0.00      PROA H  
ATOM   2933  HE1 LYS A 184      10.179  30.165  -7.086  1.00  0.00      PROA H  
ATOM   2934  HE2 LYS A 184      11.545  29.683  -8.153  1.00  0.00      PROA H  
ATOM   2935  HZ1 LYS A 184       9.671  28.745  -9.664  1.00  0.00      PROA H  
ATOM   2936  HZ2 LYS A 184       8.705  28.928  -8.259  1.00  0.00      PROA H  
ATOM   2937  HZ3 LYS A 184      10.095  27.941  -8.226  1.00  0.00      PROA H  
ATOM   2938  N   THR A 185      12.294  28.439 -11.502  1.00  1.83      PROA N  
ATOM   2939  CA  THR A 185      11.897  27.044 -11.296  1.00  1.80      PROA C  
ATOM   2940  C   THR A 185      12.759  26.135 -12.169  1.00  1.87      PROA C  
ATOM   2941  O   THR A 185      12.570  24.920 -12.245  1.00  1.55      PROA O  
ATOM   2942  CB  THR A 185      10.420  26.819 -11.669  1.00  1.80      PROA C  
ATOM   2943  CG2 THR A 185       9.801  25.685 -10.844  1.00  1.80      PROA C  
ATOM   2944  OG1 THR A 185       9.643  27.992 -11.430  1.00  1.55      PROA O  
ATOM   2945  HN  THR A 185      11.702  28.960 -12.111  1.00  0.00      PROA H  
ATOM   2946  HA  THR A 185      12.048  26.782 -10.257  1.00  0.00      PROA H  
ATOM   2947  HB  THR A 185      10.312  26.578 -12.755  1.00  0.00      PROA H  
ATOM   2948  HG1 THR A 185       9.223  28.182 -12.298  1.00  0.00      PROA H  
ATOM   2949 HG21 THR A 185       9.825  25.924  -9.762  1.00  0.00      PROA H  
ATOM   2950 HG22 THR A 185      10.346  24.732 -10.994  1.00  0.00      PROA H  
ATOM   2951 HG23 THR A 185       8.741  25.524 -11.137  1.00  0.00      PROA H  
ATOM   2952  N   VAL A 186      13.762  26.724 -12.851  1.00  1.83      PROA N  
ATOM   2953  CA  VAL A 186      14.785  26.021 -13.608  1.00  1.80      PROA C  
ATOM   2954  C   VAL A 186      16.080  26.086 -12.815  1.00  1.87      PROA C  
ATOM   2955  O   VAL A 186      16.781  25.090 -12.649  1.00  1.55      PROA O  
ATOM   2956  CB  VAL A 186      14.979  26.629 -14.998  1.00  1.80      PROA C  
ATOM   2957  CG1 VAL A 186      16.087  25.878 -15.768  1.00  1.80      PROA C  
ATOM   2958  CG2 VAL A 186      13.648  26.541 -15.774  1.00  1.80      PROA C  
ATOM   2959  HN  VAL A 186      13.846  27.715 -12.801  1.00  0.00      PROA H  
ATOM   2960  HA  VAL A 186      14.525  24.977 -13.714  1.00  0.00      PROA H  
ATOM   2961  HB  VAL A 186      15.265  27.703 -14.918  1.00  0.00      PROA H  
ATOM   2962 HG11 VAL A 186      15.858  24.792 -15.812  1.00  0.00      PROA H  
ATOM   2963 HG12 VAL A 186      17.082  26.015 -15.297  1.00  0.00      PROA H  
ATOM   2964 HG13 VAL A 186      16.149  26.259 -16.811  1.00  0.00      PROA H  
ATOM   2965 HG21 VAL A 186      12.851  27.140 -15.288  1.00  0.00      PROA H  
ATOM   2966 HG22 VAL A 186      13.308  25.485 -15.842  1.00  0.00      PROA H  
ATOM   2967 HG23 VAL A 186      13.785  26.925 -16.808  1.00  0.00      PROA H  
ATOM   2968  N   ASN A 187      16.401  27.259 -12.220  1.00  1.83      PROA N  
ATOM   2969  CA  ASN A 187      17.526  27.423 -11.309  1.00  1.80      PROA C  
ATOM   2970  C   ASN A 187      17.442  26.511 -10.084  1.00  1.87      PROA C  
ATOM   2971  O   ASN A 187      18.445  25.933  -9.677  1.00  1.55      PROA O  
ATOM   2972  CB  ASN A 187      17.708  28.900 -10.857  1.00  1.80      PROA C  
ATOM   2973  CG  ASN A 187      18.488  29.707 -11.894  1.00  1.87      PROA C  
ATOM   2974  ND2 ASN A 187      17.797  30.282 -12.900  1.00  1.83      PROA N  
ATOM   2975  OD1 ASN A 187      19.706  29.864 -11.775  1.00  1.55      PROA O  
ATOM   2976  HN  ASN A 187      15.844  28.071 -12.396  1.00  0.00      PROA H  
ATOM   2977  HA  ASN A 187      18.418  27.099 -11.831  1.00  0.00      PROA H  
ATOM   2978  HB1 ASN A 187      18.318  28.953  -9.928  1.00  0.00      PROA H  
ATOM   2979  HB2 ASN A 187      16.726  29.371 -10.657  1.00  0.00      PROA H  
ATOM   2980 HD21 ASN A 187      18.307  30.864 -13.530  1.00  0.00      PROA H  
ATOM   2981 HD22 ASN A 187      16.811  30.137 -12.987  1.00  0.00      PROA H  
ATOM   2982  N   THR A 188      16.246  26.315  -9.489  1.00  1.83      PROA N  
ATOM   2983  CA  THR A 188      16.036  25.353  -8.401  1.00  1.80      PROA C  
ATOM   2984  C   THR A 188      16.380  23.921  -8.775  1.00  1.87      PROA C  
ATOM   2985  O   THR A 188      17.070  23.221  -8.037  1.00  1.55      PROA O  
ATOM   2986  CB  THR A 188      14.609  25.372  -7.860  1.00  1.80      PROA C  
ATOM   2987  CG2 THR A 188      14.405  26.705  -7.122  1.00  1.80      PROA C  
ATOM   2988  OG1 THR A 188      13.664  25.302  -8.923  1.00  1.55      PROA O  
ATOM   2989  HN  THR A 188      15.417  26.796  -9.786  1.00  0.00      PROA H  
ATOM   2990  HA  THR A 188      16.703  25.618  -7.595  1.00  0.00      PROA H  
ATOM   2991  HB  THR A 188      14.428  24.539  -7.139  1.00  0.00      PROA H  
ATOM   2992  HG1 THR A 188      12.787  25.143  -8.505  1.00  0.00      PROA H  
ATOM   2993 HG21 THR A 188      14.553  27.565  -7.806  1.00  0.00      PROA H  
ATOM   2994 HG22 THR A 188      15.116  26.797  -6.276  1.00  0.00      PROA H  
ATOM   2995 HG23 THR A 188      13.380  26.784  -6.712  1.00  0.00      PROA H  
ATOM   2996  N   LYS A 189      15.960  23.469  -9.975  1.00  1.83      PROA N  
ATOM   2997  CA  LYS A 189      16.337  22.184 -10.538  1.00  1.80      PROA C  
ATOM   2998  C   LYS A 189      17.840  22.024 -10.736  1.00  1.87      PROA C  
ATOM   2999  O   LYS A 189      18.418  20.997 -10.387  1.00  1.55      PROA O  
ATOM   3000  CB  LYS A 189      15.616  21.922 -11.887  1.00  1.80      PROA C  
ATOM   3001  CG  LYS A 189      14.084  21.823 -11.779  1.00  1.80      PROA C  
ATOM   3002  CD  LYS A 189      13.447  21.460 -13.135  1.00  1.80      PROA C  
ATOM   3003  CE  LYS A 189      11.922  21.285 -13.103  1.00  1.80      PROA C  
ATOM   3004  NZ  LYS A 189      11.240  22.579 -12.933  1.00  1.65      PROA N1+
ATOM   3005  HN  LYS A 189      15.365  24.054 -10.521  1.00  0.00      PROA H  
ATOM   3006  HA  LYS A 189      16.041  21.420  -9.832  1.00  0.00      PROA H  
ATOM   3007  HB1 LYS A 189      15.981  20.960 -12.318  1.00  0.00      PROA H  
ATOM   3008  HB2 LYS A 189      15.872  22.724 -12.612  1.00  0.00      PROA H  
ATOM   3009  HG1 LYS A 189      13.677  22.787 -11.405  1.00  0.00      PROA H  
ATOM   3010  HG2 LYS A 189      13.826  21.037 -11.033  1.00  0.00      PROA H  
ATOM   3011  HD1 LYS A 189      13.889  20.491 -13.468  1.00  0.00      PROA H  
ATOM   3012  HD2 LYS A 189      13.728  22.219 -13.900  1.00  0.00      PROA H  
ATOM   3013  HE1 LYS A 189      11.629  20.619 -12.263  1.00  0.00      PROA H  
ATOM   3014  HE2 LYS A 189      11.560  20.835 -14.055  1.00  0.00      PROA H  
ATOM   3015  HZ1 LYS A 189      10.867  22.890 -13.870  1.00  0.00      PROA H  
ATOM   3016  HZ2 LYS A 189      11.866  23.324 -12.556  1.00  0.00      PROA H  
ATOM   3017  HZ3 LYS A 189      10.417  22.453 -12.282  1.00  0.00      PROA H  
ATOM   3018  N   ARG A 190      18.514  23.060 -11.274  1.00  1.83      PROA N  
ATOM   3019  CA  ARG A 190      19.961  23.115 -11.402  1.00  1.80      PROA C  
ATOM   3020  C   ARG A 190      20.735  23.092 -10.082  1.00  1.87      PROA C  
ATOM   3021  O   ARG A 190      21.738  22.391  -9.964  1.00  1.55      PROA O  
ATOM   3022  CB  ARG A 190      20.406  24.284 -12.322  1.00  1.80      PROA C  
ATOM   3023  CG  ARG A 190      19.900  24.173 -13.785  1.00  1.80      PROA C  
ATOM   3024  CD  ARG A 190      20.292  22.871 -14.502  1.00  1.80      PROA C  
ATOM   3025  NE  ARG A 190      19.700  22.890 -15.879  1.00  1.83      PROA N  
ATOM   3026  CZ  ARG A 190      19.688  21.827 -16.674  1.00  1.87      PROA C  
ATOM   3027  NH1 ARG A 190      20.277  20.697 -16.346  1.00  1.83      PROA N1+
ATOM   3028  NH2 ARG A 190      19.052  21.862 -17.826  1.00  1.83      PROA N  
ATOM   3029  HN  ARG A 190      18.004  23.863 -11.590  1.00  0.00      PROA H  
ATOM   3030  HA  ARG A 190      20.260  22.196 -11.884  1.00  0.00      PROA H  
ATOM   3031  HB1 ARG A 190      21.520  24.320 -12.355  1.00  0.00      PROA H  
ATOM   3032  HB2 ARG A 190      20.052  25.244 -11.886  1.00  0.00      PROA H  
ATOM   3033  HG1 ARG A 190      20.298  25.041 -14.356  1.00  0.00      PROA H  
ATOM   3034  HG2 ARG A 190      18.791  24.255 -13.786  1.00  0.00      PROA H  
ATOM   3035  HD1 ARG A 190      19.875  21.999 -13.947  1.00  0.00      PROA H  
ATOM   3036  HD2 ARG A 190      21.400  22.778 -14.573  1.00  0.00      PROA H  
ATOM   3037  HE  ARG A 190      19.183  23.678 -16.191  1.00  0.00      PROA H  
ATOM   3038 HH11 ARG A 190      20.704  20.598 -15.441  1.00  0.00      PROA H  
ATOM   3039 HH12 ARG A 190      20.205  19.888 -16.937  1.00  0.00      PROA H  
ATOM   3040 HH21 ARG A 190      18.435  22.616 -18.068  1.00  0.00      PROA H  
ATOM   3041 HH22 ARG A 190      18.821  20.963 -18.222  1.00  0.00      PROA H  
ATOM   3042  N   VAL A 191      20.275  23.818  -9.037  1.00  1.83      PROA N  
ATOM   3043  CA  VAL A 191      20.830  23.738  -7.683  1.00  1.80      PROA C  
ATOM   3044  C   VAL A 191      20.732  22.342  -7.084  1.00  1.87      PROA C  
ATOM   3045  O   VAL A 191      21.707  21.782  -6.581  1.00  1.55      PROA O  
ATOM   3046  CB  VAL A 191      20.141  24.748  -6.755  1.00  1.80      PROA C  
ATOM   3047  CG1 VAL A 191      20.454  24.510  -5.262  1.00  1.80      PROA C  
ATOM   3048  CG2 VAL A 191      20.619  26.158  -7.131  1.00  1.80      PROA C  
ATOM   3049  HN  VAL A 191      19.505  24.449  -9.168  1.00  0.00      PROA H  
ATOM   3050  HA  VAL A 191      21.884  23.972  -7.731  1.00  0.00      PROA H  
ATOM   3051  HB  VAL A 191      19.037  24.688  -6.900  1.00  0.00      PROA H  
ATOM   3052 HG11 VAL A 191      21.554  24.488  -5.101  1.00  0.00      PROA H  
ATOM   3053 HG12 VAL A 191      20.016  23.563  -4.887  1.00  0.00      PROA H  
ATOM   3054 HG13 VAL A 191      20.032  25.337  -4.652  1.00  0.00      PROA H  
ATOM   3055 HG21 VAL A 191      20.412  26.391  -8.195  1.00  0.00      PROA H  
ATOM   3056 HG22 VAL A 191      21.713  26.240  -6.953  1.00  0.00      PROA H  
ATOM   3057 HG23 VAL A 191      20.113  26.917  -6.500  1.00  0.00      PROA H  
ATOM   3058  N   ILE A 192      19.543  21.712  -7.189  1.00  1.83      PROA N  
ATOM   3059  CA  ILE A 192      19.306  20.342  -6.756  1.00  1.80      PROA C  
ATOM   3060  C   ILE A 192      20.173  19.341  -7.506  1.00  1.87      PROA C  
ATOM   3061  O   ILE A 192      20.786  18.454  -6.912  1.00  1.55      PROA O  
ATOM   3062  CB  ILE A 192      17.814  20.003  -6.825  1.00  1.80      PROA C  
ATOM   3063  CG1 ILE A 192      17.046  20.825  -5.756  1.00  1.80      PROA C  
ATOM   3064  CG2 ILE A 192      17.572  18.488  -6.641  1.00  1.80      PROA C  
ATOM   3065  CD  ILE A 192      15.524  20.804  -5.936  1.00  1.80      PROA C  
ATOM   3066  HN  ILE A 192      18.759  22.197  -7.581  1.00  0.00      PROA H  
ATOM   3067  HA  ILE A 192      19.613  20.269  -5.722  1.00  0.00      PROA H  
ATOM   3068  HB  ILE A 192      17.432  20.302  -7.830  1.00  0.00      PROA H  
ATOM   3069 HG11 ILE A 192      17.373  21.888  -5.793  1.00  0.00      PROA H  
ATOM   3070 HG12 ILE A 192      17.309  20.438  -4.747  1.00  0.00      PROA H  
ATOM   3071 HG21 ILE A 192      18.024  18.147  -5.685  1.00  0.00      PROA H  
ATOM   3072 HG22 ILE A 192      18.007  17.893  -7.471  1.00  0.00      PROA H  
ATOM   3073 HG23 ILE A 192      16.486  18.260  -6.613  1.00  0.00      PROA H  
ATOM   3074  HD1 ILE A 192      15.120  19.780  -5.804  1.00  0.00      PROA H  
ATOM   3075  HD2 ILE A 192      15.247  21.173  -6.947  1.00  0.00      PROA H  
ATOM   3076  HD3 ILE A 192      15.043  21.464  -5.183  1.00  0.00      PROA H  
ATOM   3077  N   GLN A 193      20.292  19.503  -8.841  1.00  1.83      PROA N  
ATOM   3078  CA  GLN A 193      21.180  18.719  -9.675  1.00  1.80      PROA C  
ATOM   3079  C   GLN A 193      22.647  18.830  -9.290  1.00  1.87      PROA C  
ATOM   3080  O   GLN A 193      23.322  17.816  -9.135  1.00  1.55      PROA O  
ATOM   3081  CB  GLN A 193      20.978  19.112 -11.165  1.00  1.80      PROA C  
ATOM   3082  CG  GLN A 193      21.902  18.398 -12.183  1.00  1.80      PROA C  
ATOM   3083  CD  GLN A 193      21.532  18.790 -13.618  1.00  1.87      PROA C  
ATOM   3084  NE2 GLN A 193      21.347  17.788 -14.506  1.00  1.83      PROA N  
ATOM   3085  OE1 GLN A 193      21.401  19.973 -13.948  1.00  1.55      PROA O  
ATOM   3086  HN  GLN A 193      19.750  20.206  -9.307  1.00  0.00      PROA H  
ATOM   3087  HA  GLN A 193      20.918  17.679  -9.556  1.00  0.00      PROA H  
ATOM   3088  HB1 GLN A 193      21.134  20.210 -11.258  1.00  0.00      PROA H  
ATOM   3089  HB2 GLN A 193      19.915  18.915 -11.424  1.00  0.00      PROA H  
ATOM   3090  HG1 GLN A 193      21.821  17.299 -12.055  1.00  0.00      PROA H  
ATOM   3091  HG2 GLN A 193      22.961  18.690 -12.023  1.00  0.00      PROA H  
ATOM   3092 HE21 GLN A 193      21.435  16.830 -14.217  1.00  0.00      PROA H  
ATOM   3093 HE22 GLN A 193      21.114  18.015 -15.451  1.00  0.00      PROA H  
ATOM   3094  N   TYR A 194      23.166  20.059  -9.067  1.00  1.83      PROA N  
ATOM   3095  CA  TYR A 194      24.551  20.279  -8.679  1.00  1.80      PROA C  
ATOM   3096  C   TYR A 194      24.910  19.644  -7.338  1.00  1.87      PROA C  
ATOM   3097  O   TYR A 194      25.900  18.923  -7.229  1.00  1.55      PROA O  
ATOM   3098  CB  TYR A 194      24.872  21.802  -8.669  1.00  1.80      PROA C  
ATOM   3099  CG  TYR A 194      26.354  22.058  -8.515  1.00  2.04      PROA C  
ATOM   3100  CD1 TYR A 194      27.209  21.775  -9.593  1.00  2.04      PROA C  
ATOM   3101  CD2 TYR A 194      26.904  22.603  -7.339  1.00  2.04      PROA C  
ATOM   3102  CE1 TYR A 194      28.583  22.025  -9.499  1.00  2.04      PROA C  
ATOM   3103  CE2 TYR A 194      28.287  22.838  -7.241  1.00  2.04      PROA C  
ATOM   3104  CZ  TYR A 194      29.126  22.538  -8.321  1.00  2.04      PROA C  
ATOM   3105  OH  TYR A 194      30.518  22.753  -8.245  1.00  1.55      PROA O  
ATOM   3106  HN  TYR A 194      22.602  20.878  -9.202  1.00  0.00      PROA H  
ATOM   3107  HA  TYR A 194      25.168  19.790  -9.421  1.00  0.00      PROA H  
ATOM   3108  HB1 TYR A 194      24.316  22.319  -7.856  1.00  0.00      PROA H  
ATOM   3109  HB2 TYR A 194      24.550  22.248  -9.636  1.00  0.00      PROA H  
ATOM   3110  HD1 TYR A 194      26.800  21.380 -10.511  1.00  0.00      PROA H  
ATOM   3111  HD2 TYR A 194      26.258  22.826  -6.504  1.00  0.00      PROA H  
ATOM   3112  HE1 TYR A 194      29.221  21.832 -10.344  1.00  0.00      PROA H  
ATOM   3113  HE2 TYR A 194      28.711  23.246  -6.335  1.00  0.00      PROA H  
ATOM   3114  HH  TYR A 194      30.930  22.298  -8.998  1.00  0.00      PROA H  
ATOM   3115  N   PHE A 195      24.068  19.840  -6.297  1.00  1.83      PROA N  
ATOM   3116  CA  PHE A 195      24.259  19.200  -5.005  1.00  1.80      PROA C  
ATOM   3117  C   PHE A 195      24.235  17.682  -5.048  1.00  1.87      PROA C  
ATOM   3118  O   PHE A 195      25.062  17.010  -4.430  1.00  1.55      PROA O  
ATOM   3119  CB  PHE A 195      23.181  19.648  -3.972  1.00  1.80      PROA C  
ATOM   3120  CG  PHE A 195      23.412  21.029  -3.420  1.00  2.04      PROA C  
ATOM   3121  CD1 PHE A 195      24.661  21.391  -2.885  1.00  2.04      PROA C  
ATOM   3122  CD2 PHE A 195      22.338  21.928  -3.296  1.00  2.04      PROA C  
ATOM   3123  CE1 PHE A 195      24.836  22.631  -2.259  1.00  2.04      PROA C  
ATOM   3124  CE2 PHE A 195      22.508  23.164  -2.658  1.00  2.04      PROA C  
ATOM   3125  CZ  PHE A 195      23.760  23.517  -2.143  1.00  2.04      PROA C  
ATOM   3126  HN  PHE A 195      23.272  20.443  -6.395  1.00  0.00      PROA H  
ATOM   3127  HA  PHE A 195      25.251  19.456  -4.661  1.00  0.00      PROA H  
ATOM   3128  HB1 PHE A 195      23.170  18.981  -3.083  1.00  0.00      PROA H  
ATOM   3129  HB2 PHE A 195      22.178  19.606  -4.452  1.00  0.00      PROA H  
ATOM   3130  HD1 PHE A 195      25.491  20.703  -2.924  1.00  0.00      PROA H  
ATOM   3131  HD2 PHE A 195      21.366  21.654  -3.678  1.00  0.00      PROA H  
ATOM   3132  HE1 PHE A 195      25.802  22.899  -1.859  1.00  0.00      PROA H  
ATOM   3133  HE2 PHE A 195      21.671  23.838  -2.556  1.00  0.00      PROA H  
ATOM   3134  HZ  PHE A 195      23.898  24.468  -1.649  1.00  0.00      PROA H  
ATOM   3135  N   ALA A 196      23.260  17.106  -5.769  1.00  1.83      PROA N  
ATOM   3136  CA  ALA A 196      23.136  15.680  -5.938  1.00  1.80      PROA C  
ATOM   3137  C   ALA A 196      24.245  15.000  -6.731  1.00  1.87      PROA C  
ATOM   3138  O   ALA A 196      24.753  13.962  -6.316  1.00  1.55      PROA O  
ATOM   3139  CB  ALA A 196      21.791  15.408  -6.624  1.00  1.80      PROA C  
ATOM   3140  HN  ALA A 196      22.580  17.668  -6.245  1.00  0.00      PROA H  
ATOM   3141  HA  ALA A 196      23.131  15.223  -4.958  1.00  0.00      PROA H  
ATOM   3142  HB1 ALA A 196      21.774  15.888  -7.626  1.00  0.00      PROA H  
ATOM   3143  HB2 ALA A 196      20.968  15.851  -6.023  1.00  0.00      PROA H  
ATOM   3144  HB3 ALA A 196      21.605  14.319  -6.739  1.00  0.00      PROA H  
ATOM   3145  N   VAL A 197      24.636  15.561  -7.896  1.00  1.83      PROA N  
ATOM   3146  CA  VAL A 197      25.382  14.801  -8.891  1.00  1.80      PROA C  
ATOM   3147  C   VAL A 197      26.890  14.886  -8.719  1.00  1.87      PROA C  
ATOM   3148  O   VAL A 197      27.619  13.982  -9.125  1.00  1.55      PROA O  
ATOM   3149  CB  VAL A 197      24.975  15.244 -10.305  1.00  1.80      PROA C  
ATOM   3150  CG1 VAL A 197      25.712  16.512 -10.796  1.00  1.80      PROA C  
ATOM   3151  CG2 VAL A 197      25.163  14.077 -11.294  1.00  1.80      PROA C  
ATOM   3152  HN  VAL A 197      24.249  16.435  -8.204  1.00  0.00      PROA H  
ATOM   3153  HA  VAL A 197      25.119  13.756  -8.792  1.00  0.00      PROA H  
ATOM   3154  HB  VAL A 197      23.885  15.478 -10.281  1.00  0.00      PROA H  
ATOM   3155 HG11 VAL A 197      26.784  16.302 -10.992  1.00  0.00      PROA H  
ATOM   3156 HG12 VAL A 197      25.636  17.332 -10.052  1.00  0.00      PROA H  
ATOM   3157 HG13 VAL A 197      25.259  16.863 -11.748  1.00  0.00      PROA H  
ATOM   3158 HG21 VAL A 197      24.566  13.195 -10.974  1.00  0.00      PROA H  
ATOM   3159 HG22 VAL A 197      26.231  13.781 -11.359  1.00  0.00      PROA H  
ATOM   3160 HG23 VAL A 197      24.823  14.373 -12.309  1.00  0.00      PROA H  
ATOM   3161  N   ILE A 198      27.417  15.970  -8.102  1.00  1.83      PROA N  
ATOM   3162  CA  ILE A 198      28.854  16.207  -8.048  1.00  1.80      PROA C  
ATOM   3163  C   ILE A 198      29.650  15.161  -7.273  1.00  1.87      PROA C  
ATOM   3164  O   ILE A 198      29.273  14.738  -6.179  1.00  1.55      PROA O  
ATOM   3165  CB  ILE A 198      29.206  17.626  -7.609  1.00  1.80      PROA C  
ATOM   3166  CG1 ILE A 198      30.700  17.942  -7.869  1.00  1.80      PROA C  
ATOM   3167  CG2 ILE A 198      28.803  17.876  -6.137  1.00  1.80      PROA C  
ATOM   3168  CD  ILE A 198      30.986  19.441  -7.935  1.00  1.80      PROA C  
ATOM   3169  HN  ILE A 198      26.824  16.690  -7.747  1.00  0.00      PROA H  
ATOM   3170  HA  ILE A 198      29.193  16.127  -9.072  1.00  0.00      PROA H  
ATOM   3171  HB  ILE A 198      28.603  18.319  -8.246  1.00  0.00      PROA H  
ATOM   3172 HG11 ILE A 198      31.002  17.498  -8.845  1.00  0.00      PROA H  
ATOM   3173 HG12 ILE A 198      31.327  17.475  -7.077  1.00  0.00      PROA H  
ATOM   3174 HG21 ILE A 198      29.437  17.285  -5.444  1.00  0.00      PROA H  
ATOM   3175 HG22 ILE A 198      27.739  17.614  -5.963  1.00  0.00      PROA H  
ATOM   3176 HG23 ILE A 198      28.929  18.952  -5.888  1.00  0.00      PROA H  
ATOM   3177  HD1 ILE A 198      30.710  19.943  -6.984  1.00  0.00      PROA H  
ATOM   3178  HD2 ILE A 198      30.402  19.908  -8.755  1.00  0.00      PROA H  
ATOM   3179  HD3 ILE A 198      32.065  19.626  -8.134  1.00  0.00      PROA H  
ATOM   3180  N   ALA A 199      30.782  14.711  -7.841  1.00  1.83      PROA N  
ATOM   3181  CA  ALA A 199      31.599  13.655  -7.298  1.00  1.80      PROA C  
ATOM   3182  C   ALA A 199      33.050  14.086  -7.293  1.00  1.87      PROA C  
ATOM   3183  O   ALA A 199      33.570  14.549  -8.304  1.00  1.55      PROA O  
ATOM   3184  CB  ALA A 199      31.457  12.401  -8.176  1.00  1.80      PROA C  
ATOM   3185  HN  ALA A 199      31.095  15.065  -8.717  1.00  0.00      PROA H  
ATOM   3186  HA  ALA A 199      31.309  13.429  -6.280  1.00  0.00      PROA H  
ATOM   3187  HB1 ALA A 199      31.778  12.603  -9.221  1.00  0.00      PROA H  
ATOM   3188  HB2 ALA A 199      30.391  12.095  -8.194  1.00  0.00      PROA H  
ATOM   3189  HB3 ALA A 199      32.055  11.556  -7.772  1.00  0.00      PROA H  
ATOM   3190  N   ALA A 200      33.745  13.956  -6.144  1.00  1.83      PROA N  
ATOM   3191  CA  ALA A 200      35.182  14.144  -6.057  1.00  1.80      PROA C  
ATOM   3192  C   ALA A 200      35.979  13.122  -6.870  1.00  1.87      PROA C  
ATOM   3193  O   ALA A 200      36.974  13.446  -7.515  1.00  1.55      PROA O  
ATOM   3194  CB  ALA A 200      35.599  14.067  -4.575  1.00  1.80      PROA C  
ATOM   3195  HN  ALA A 200      33.298  13.654  -5.308  1.00  0.00      PROA H  
ATOM   3196  HA  ALA A 200      35.422  15.123  -6.453  1.00  0.00      PROA H  
ATOM   3197  HB1 ALA A 200      35.401  13.060  -4.151  1.00  0.00      PROA H  
ATOM   3198  HB2 ALA A 200      35.019  14.810  -3.988  1.00  0.00      PROA H  
ATOM   3199  HB3 ALA A 200      36.679  14.304  -4.458  1.00  0.00      PROA H  
ATOM   3200  N   ILE A 201      35.516  11.857  -6.815  1.00  1.83      PROA N  
ATOM   3201  CA  ILE A 201      36.056  10.669  -7.451  1.00  1.80      PROA C  
ATOM   3202  C   ILE A 201      34.816   9.832  -7.727  1.00  1.87      PROA C  
ATOM   3203  O   ILE A 201      33.874   9.886  -6.938  1.00  1.55      PROA O  
ATOM   3204  CB  ILE A 201      37.002   9.901  -6.516  1.00  1.80      PROA C  
ATOM   3205  CG1 ILE A 201      38.279  10.712  -6.170  1.00  1.80      PROA C  
ATOM   3206  CG2 ILE A 201      37.367   8.510  -7.083  1.00  1.80      PROA C  
ATOM   3207  CD  ILE A 201      39.172  11.062  -7.368  1.00  1.80      PROA C  
ATOM   3208  HN  ILE A 201      34.680  11.680  -6.300  1.00  0.00      PROA H  
ATOM   3209  HA  ILE A 201      36.522  10.929  -8.391  1.00  0.00      PROA H  
ATOM   3210  HB  ILE A 201      36.469   9.732  -5.547  1.00  0.00      PROA H  
ATOM   3211 HG11 ILE A 201      38.870  10.115  -5.441  1.00  0.00      PROA H  
ATOM   3212 HG12 ILE A 201      37.989  11.650  -5.649  1.00  0.00      PROA H  
ATOM   3213 HG21 ILE A 201      37.780   8.599  -8.109  1.00  0.00      PROA H  
ATOM   3214 HG22 ILE A 201      36.492   7.829  -7.101  1.00  0.00      PROA H  
ATOM   3215 HG23 ILE A 201      38.138   8.037  -6.437  1.00  0.00      PROA H  
ATOM   3216  HD1 ILE A 201      38.626  11.676  -8.114  1.00  0.00      PROA H  
ATOM   3217  HD2 ILE A 201      39.537  10.148  -7.877  1.00  0.00      PROA H  
ATOM   3218  HD3 ILE A 201      40.057  11.645  -7.032  1.00  0.00      PROA H  
ATOM   3219  N   GLY A 202      34.726   9.057  -8.837  1.00  1.83      PROA N  
ATOM   3220  CA  GLY A 202      33.449   8.406  -9.138  1.00  1.80      PROA C  
ATOM   3221  C   GLY A 202      33.441   7.281 -10.136  1.00  1.87      PROA C  
ATOM   3222  O   GLY A 202      32.482   7.151 -10.893  1.00  1.55      PROA O  
ATOM   3223  HN  GLY A 202      35.466   9.007  -9.503  1.00  0.00      PROA H  
ATOM   3224  HA1 GLY A 202      32.790   9.165  -9.536  1.00  0.00      PROA H  
ATOM   3225  HA2 GLY A 202      33.068   7.967  -8.231  1.00  0.00      PROA H  
ATOM   3226  N   ASP A 203      34.481   6.425 -10.203  1.00  1.83      PROA N  
ATOM   3227  CA  ASP A 203      34.498   5.301 -11.132  1.00  1.80      PROA C  
ATOM   3228  C   ASP A 203      33.404   4.247 -10.882  1.00  1.87      PROA C  
ATOM   3229  O   ASP A 203      32.654   3.866 -11.780  1.00  1.55      PROA O  
ATOM   3230  CB  ASP A 203      35.916   4.643 -11.156  1.00  1.80      PROA C  
ATOM   3231  CG  ASP A 203      36.320   3.955  -9.867  1.00  1.87      PROA C  
ATOM   3232  OD1 ASP A 203      36.848   2.815  -9.926  1.00  1.66      PROA O  
ATOM   3233  OD2 ASP A 203      36.171   4.558  -8.770  1.00  1.66      PROA O1-
ATOM   3234  HN  ASP A 203      35.253   6.469  -9.573  1.00  0.00      PROA H  
ATOM   3235  HA  ASP A 203      34.309   5.699 -12.121  1.00  0.00      PROA H  
ATOM   3236  HB1 ASP A 203      36.662   5.438 -11.365  1.00  0.00      PROA H  
ATOM   3237  HB2 ASP A 203      35.972   3.904 -11.984  1.00  0.00      PROA H  
ATOM   3238  N   ARG A 204      33.256   3.792  -9.621  1.00  1.83      PROA N  
ATOM   3239  CA  ARG A 204      32.440   2.636  -9.279  1.00  1.80      PROA C  
ATOM   3240  C   ARG A 204      31.235   3.032  -8.428  1.00  1.87      PROA C  
ATOM   3241  O   ARG A 204      30.600   2.196  -7.787  1.00  1.55      PROA O  
ATOM   3242  CB  ARG A 204      33.321   1.518  -8.638  1.00  1.80      PROA C  
ATOM   3243  CG  ARG A 204      34.018   1.842  -7.295  1.00  1.80      PROA C  
ATOM   3244  CD  ARG A 204      35.177   0.885  -6.924  1.00  1.80      PROA C  
ATOM   3245  NE  ARG A 204      36.386   1.306  -7.704  1.00  1.83      PROA N  
ATOM   3246  CZ  ARG A 204      37.656   1.035  -7.417  1.00  1.87      PROA C  
ATOM   3247  NH1 ARG A 204      38.052   0.181  -6.508  1.00  1.83      PROA N1+
ATOM   3248  NH2 ARG A 204      38.563   1.676  -8.130  1.00  1.83      PROA N  
ATOM   3249  HN  ARG A 204      33.891   4.131  -8.927  1.00  0.00      PROA H  
ATOM   3250  HA  ARG A 204      32.019   2.215 -10.183  1.00  0.00      PROA H  
ATOM   3251  HB1 ARG A 204      34.114   1.289  -9.388  1.00  0.00      PROA H  
ATOM   3252  HB2 ARG A 204      32.714   0.594  -8.516  1.00  0.00      PROA H  
ATOM   3253  HG1 ARG A 204      33.248   1.772  -6.492  1.00  0.00      PROA H  
ATOM   3254  HG2 ARG A 204      34.391   2.888  -7.290  1.00  0.00      PROA H  
ATOM   3255  HD1 ARG A 204      34.917  -0.169  -7.173  1.00  0.00      PROA H  
ATOM   3256  HD2 ARG A 204      35.393   0.956  -5.835  1.00  0.00      PROA H  
ATOM   3257  HE  ARG A 204      36.296   1.977  -8.457  1.00  0.00      PROA H  
ATOM   3258 HH11 ARG A 204      37.389  -0.464  -6.121  1.00  0.00      PROA H  
ATOM   3259 HH12 ARG A 204      39.045   0.031  -6.393  1.00  0.00      PROA H  
ATOM   3260 HH21 ARG A 204      38.197   2.239  -8.883  1.00  0.00      PROA H  
ATOM   3261 HH22 ARG A 204      39.539   1.491  -8.017  1.00  0.00      PROA H  
ATOM   3262  N   SER A 205      30.899   4.338  -8.459  1.00  1.83      PROA N  
ATOM   3263  CA  SER A 205      29.815   5.029  -7.759  1.00  1.80      PROA C  
ATOM   3264  C   SER A 205      30.230   6.477  -7.629  1.00  1.87      PROA C  
ATOM   3265  O   SER A 205      31.288   6.778  -7.081  1.00  1.55      PROA O  
ATOM   3266  CB  SER A 205      29.400   4.448  -6.362  1.00  1.80      PROA C  
ATOM   3267  OG  SER A 205      28.599   5.318  -5.547  1.00  1.55      PROA O  
ATOM   3268  HN  SER A 205      31.462   4.919  -9.042  1.00  0.00      PROA H  
ATOM   3269  HA  SER A 205      28.948   5.007  -8.403  1.00  0.00      PROA H  
ATOM   3270  HB1 SER A 205      30.331   4.210  -5.801  1.00  0.00      PROA H  
ATOM   3271  HB2 SER A 205      28.848   3.495  -6.525  1.00  0.00      PROA H  
ATOM   3272  HG1 SER A 205      27.920   5.756  -6.123  1.00  0.00      PROA H  
ATOM   3273  N   LYS A 206      29.431   7.424  -8.157  1.00  1.83      PROA N  
ATOM   3274  CA  LYS A 206      29.694   8.849  -8.062  1.00  1.80      PROA C  
ATOM   3275  C   LYS A 206      29.659   9.359  -6.629  1.00  1.87      PROA C  
ATOM   3276  O   LYS A 206      30.470  10.179  -6.207  1.00  1.55      PROA O  
ATOM   3277  CB  LYS A 206      28.659   9.656  -8.888  1.00  1.80      PROA C  
ATOM   3278  CG  LYS A 206      28.555   9.235 -10.362  1.00  1.80      PROA C  
ATOM   3279  CD  LYS A 206      27.734  10.228 -11.208  1.00  1.80      PROA C  
ATOM   3280  CE  LYS A 206      26.314  10.542 -10.700  1.00  1.80      PROA C  
ATOM   3281  NZ  LYS A 206      25.459   9.344 -10.678  1.00  1.65      PROA N1+
ATOM   3282  HN  LYS A 206      28.522   7.191  -8.515  1.00  0.00      PROA H  
ATOM   3283  HA  LYS A 206      30.685   9.038  -8.448  1.00  0.00      PROA H  
ATOM   3284  HB1 LYS A 206      28.923  10.736  -8.856  1.00  0.00      PROA H  
ATOM   3285  HB2 LYS A 206      27.657   9.548  -8.421  1.00  0.00      PROA H  
ATOM   3286  HG1 LYS A 206      28.102   8.221 -10.434  1.00  0.00      PROA H  
ATOM   3287  HG2 LYS A 206      29.579   9.165 -10.798  1.00  0.00      PROA H  
ATOM   3288  HD1 LYS A 206      27.681   9.849 -12.254  1.00  0.00      PROA H  
ATOM   3289  HD2 LYS A 206      28.291  11.193 -11.243  1.00  0.00      PROA H  
ATOM   3290  HE1 LYS A 206      25.836  11.274 -11.388  1.00  0.00      PROA H  
ATOM   3291  HE2 LYS A 206      26.331  10.979  -9.680  1.00  0.00      PROA H  
ATOM   3292  HZ1 LYS A 206      25.771   8.644  -9.948  1.00  0.00      PROA H  
ATOM   3293  HZ2 LYS A 206      25.441   8.909 -11.626  1.00  0.00      PROA H  
ATOM   3294  HZ3 LYS A 206      24.469   9.649 -10.458  1.00  0.00      PROA H  
ATOM   3295  N   LYS A 207      28.685   8.878  -5.841  1.00  1.83      PROA N  
ATOM   3296  CA  LYS A 207      28.351   9.472  -4.564  1.00  1.80      PROA C  
ATOM   3297  C   LYS A 207      28.684   8.583  -3.385  1.00  1.87      PROA C  
ATOM   3298  O   LYS A 207      28.246   8.849  -2.265  1.00  1.55      PROA O  
ATOM   3299  CB  LYS A 207      26.855   9.883  -4.564  1.00  1.80      PROA C  
ATOM   3300  CG  LYS A 207      26.526  10.977  -5.600  1.00  1.80      PROA C  
ATOM   3301  CD  LYS A 207      27.339  12.276  -5.427  1.00  1.80      PROA C  
ATOM   3302  CE  LYS A 207      27.061  12.982  -4.095  1.00  1.80      PROA C  
ATOM   3303  NZ  LYS A 207      27.898  14.183  -3.950  1.00  1.65      PROA N1+
ATOM   3304  HN  LYS A 207      28.057   8.176  -6.211  1.00  0.00      PROA H  
ATOM   3305  HA  LYS A 207      28.948  10.357  -4.400  1.00  0.00      PROA H  
ATOM   3306  HB1 LYS A 207      26.546  10.237  -3.558  1.00  0.00      PROA H  
ATOM   3307  HB2 LYS A 207      26.244   8.986  -4.803  1.00  0.00      PROA H  
ATOM   3308  HG1 LYS A 207      25.440  11.221  -5.545  1.00  0.00      PROA H  
ATOM   3309  HG2 LYS A 207      26.709  10.578  -6.624  1.00  0.00      PROA H  
ATOM   3310  HD1 LYS A 207      27.075  12.959  -6.267  1.00  0.00      PROA H  
ATOM   3311  HD2 LYS A 207      28.423  12.053  -5.534  1.00  0.00      PROA H  
ATOM   3312  HE1 LYS A 207      27.276  12.318  -3.229  1.00  0.00      PROA H  
ATOM   3313  HE2 LYS A 207      25.994  13.295  -4.051  1.00  0.00      PROA H  
ATOM   3314  HZ1 LYS A 207      28.255  14.493  -4.889  1.00  0.00      PROA H  
ATOM   3315  HZ2 LYS A 207      28.730  13.968  -3.342  1.00  0.00      PROA H  
ATOM   3316  HZ3 LYS A 207      27.346  14.943  -3.489  1.00  0.00      PROA H  
ATOM   3317  N   GLU A 208      29.491   7.526  -3.603  1.00  1.83      PROA N  
ATOM   3318  CA  GLU A 208      30.026   6.641  -2.574  1.00  1.80      PROA C  
ATOM   3319  C   GLU A 208      28.928   5.843  -1.868  1.00  1.87      PROA C  
ATOM   3320  O   GLU A 208      28.919   5.669  -0.651  1.00  1.55      PROA O  
ATOM   3321  CB  GLU A 208      30.961   7.390  -1.573  1.00  1.80      PROA C  
ATOM   3322  CG  GLU A 208      32.212   8.026  -2.243  1.00  1.80      PROA C  
ATOM   3323  CD  GLU A 208      32.883   9.076  -1.374  1.00  1.87      PROA C  
ATOM   3324  OE1 GLU A 208      32.232  10.129  -1.122  1.00  1.66      PROA O  
ATOM   3325  OE2 GLU A 208      34.053   8.898  -0.938  1.00  1.66      PROA O1-
ATOM   3326  HN  GLU A 208      29.785   7.344  -4.539  1.00  0.00      PROA H  
ATOM   3327  HA  GLU A 208      30.633   5.911  -3.090  1.00  0.00      PROA H  
ATOM   3328  HB1 GLU A 208      31.316   6.684  -0.790  1.00  0.00      PROA H  
ATOM   3329  HB2 GLU A 208      30.365   8.175  -1.059  1.00  0.00      PROA H  
ATOM   3330  HG1 GLU A 208      31.924   8.537  -3.187  1.00  0.00      PROA H  
ATOM   3331  HG2 GLU A 208      32.941   7.234  -2.499  1.00  0.00      PROA H  
ATOM   3332  N   GLN A 209      27.946   5.346  -2.641  1.00  1.83      PROA N  
ATOM   3333  CA  GLN A 209      26.695   4.814  -2.128  1.00  1.80      PROA C  
ATOM   3334  C   GLN A 209      26.715   3.412  -1.537  1.00  1.87      PROA C  
ATOM   3335  O   GLN A 209      27.596   2.596  -1.807  1.00  1.55      PROA O  
ATOM   3336  CB  GLN A 209      25.572   4.954  -3.189  1.00  1.80      PROA C  
ATOM   3337  CG  GLN A 209      25.150   6.421  -3.453  1.00  1.80      PROA C  
ATOM   3338  CD  GLN A 209      24.680   7.119  -2.175  1.00  1.87      PROA C  
ATOM   3339  NE2 GLN A 209      25.511   8.014  -1.594  1.00  1.83      PROA N  
ATOM   3340  OE1 GLN A 209      23.584   6.848  -1.684  1.00  1.55      PROA O  
ATOM   3341  HN  GLN A 209      28.032   5.414  -3.639  1.00  0.00      PROA H  
ATOM   3342  HA  GLN A 209      26.425   5.435  -1.286  1.00  0.00      PROA H  
ATOM   3343  HB1 GLN A 209      24.658   4.404  -2.866  1.00  0.00      PROA H  
ATOM   3344  HB2 GLN A 209      25.916   4.492  -4.141  1.00  0.00      PROA H  
ATOM   3345  HG1 GLN A 209      24.297   6.433  -4.163  1.00  0.00      PROA H  
ATOM   3346  HG2 GLN A 209      25.992   6.976  -3.912  1.00  0.00      PROA H  
ATOM   3347 HE21 GLN A 209      26.444   8.150  -1.935  1.00  0.00      PROA H  
ATOM   3348 HE22 GLN A 209      25.201   8.434  -0.747  1.00  0.00      PROA H  
ATOM   3349  N   ALA A 210      25.710   3.117  -0.681  1.00  1.83      PROA N  
ATOM   3350  CA  ALA A 210      25.480   1.819  -0.079  1.00  1.80      PROA C  
ATOM   3351  C   ALA A 210      25.182   0.717  -1.099  1.00  1.87      PROA C  
ATOM   3352  O   ALA A 210      24.142   0.683  -1.756  1.00  1.55      PROA O  
ATOM   3353  CB  ALA A 210      24.341   1.917   0.955  1.00  1.80      PROA C  
ATOM   3354  HN  ALA A 210      25.029   3.805  -0.452  1.00  0.00      PROA H  
ATOM   3355  HA  ALA A 210      26.387   1.539   0.441  1.00  0.00      PROA H  
ATOM   3356  HB1 ALA A 210      23.387   2.208   0.467  1.00  0.00      PROA H  
ATOM   3357  HB2 ALA A 210      24.587   2.676   1.727  1.00  0.00      PROA H  
ATOM   3358  HB3 ALA A 210      24.188   0.944   1.468  1.00  0.00      PROA H  
ATOM   3359  N   THR A 211      26.142  -0.204  -1.273  1.00  1.83      PROA N  
ATOM   3360  CA  THR A 211      26.125  -1.266  -2.267  1.00  1.80      PROA C  
ATOM   3361  C   THR A 211      25.034  -2.315  -2.131  1.00  1.87      PROA C  
ATOM   3362  O   THR A 211      24.546  -2.617  -1.045  1.00  1.55      PROA O  
ATOM   3363  CB  THR A 211      27.489  -1.920  -2.448  1.00  1.80      PROA C  
ATOM   3364  CG2 THR A 211      28.294  -1.015  -3.394  1.00  1.80      PROA C  
ATOM   3365  OG1 THR A 211      28.210  -1.976  -1.217  1.00  1.55      PROA O  
ATOM   3366  HN  THR A 211      26.982  -0.165  -0.733  1.00  0.00      PROA H  
ATOM   3367  HA  THR A 211      25.899  -0.775  -3.203  1.00  0.00      PROA H  
ATOM   3368  HB  THR A 211      27.432  -2.933  -2.908  1.00  0.00      PROA H  
ATOM   3369  HG1 THR A 211      27.741  -2.603  -0.634  1.00  0.00      PROA H  
ATOM   3370 HG21 THR A 211      28.425  -0.002  -2.956  1.00  0.00      PROA H  
ATOM   3371 HG22 THR A 211      27.787  -0.912  -4.375  1.00  0.00      PROA H  
ATOM   3372 HG23 THR A 211      29.296  -1.448  -3.578  1.00  0.00      PROA H  
ATOM   3373  N   GLY A 212      24.602  -2.904  -3.269  1.00  1.83      PROA N  
ATOM   3374  CA  GLY A 212      23.641  -4.009  -3.307  1.00  1.80      PROA C  
ATOM   3375  C   GLY A 212      22.201  -3.581  -3.398  1.00  1.87      PROA C  
ATOM   3376  O   GLY A 212      21.396  -4.238  -4.052  1.00  1.55      PROA O  
ATOM   3377  HN  GLY A 212      24.990  -2.634  -4.146  1.00  0.00      PROA H  
ATOM   3378  HA1 GLY A 212      23.741  -4.608  -2.411  1.00  0.00      PROA H  
ATOM   3379  HA2 GLY A 212      23.848  -4.583  -4.199  1.00  0.00      PROA H  
ATOM   3380  N   LYS A 213      21.848  -2.449  -2.762  1.00  1.83      PROA N  
ATOM   3381  CA  LYS A 213      20.501  -1.906  -2.671  1.00  1.80      PROA C  
ATOM   3382  C   LYS A 213      19.831  -1.605  -4.012  1.00  1.87      PROA C  
ATOM   3383  O   LYS A 213      18.635  -1.844  -4.196  1.00  1.55      PROA O  
ATOM   3384  CB  LYS A 213      20.518  -0.612  -1.812  1.00  1.80      PROA C  
ATOM   3385  CG  LYS A 213      20.984  -0.803  -0.354  1.00  1.80      PROA C  
ATOM   3386  CD  LYS A 213      20.037  -1.675   0.493  1.00  1.80      PROA C  
ATOM   3387  CE  LYS A 213      20.504  -1.806   1.951  1.00  1.80      PROA C  
ATOM   3388  NZ  LYS A 213      19.544  -2.583   2.754  1.00  1.65      PROA N1+
ATOM   3389  HN  LYS A 213      22.544  -1.965  -2.234  1.00  0.00      PROA H  
ATOM   3390  HA  LYS A 213      19.882  -2.649  -2.189  1.00  0.00      PROA H  
ATOM   3391  HB1 LYS A 213      19.494  -0.174  -1.780  1.00  0.00      PROA H  
ATOM   3392  HB2 LYS A 213      21.190   0.133  -2.297  1.00  0.00      PROA H  
ATOM   3393  HG1 LYS A 213      21.053   0.205   0.120  1.00  0.00      PROA H  
ATOM   3394  HG2 LYS A 213      22.010  -1.235  -0.336  1.00  0.00      PROA H  
ATOM   3395  HD1 LYS A 213      19.972  -2.688   0.037  1.00  0.00      PROA H  
ATOM   3396  HD2 LYS A 213      19.020  -1.222   0.463  1.00  0.00      PROA H  
ATOM   3397  HE1 LYS A 213      20.600  -0.802   2.411  1.00  0.00      PROA H  
ATOM   3398  HE2 LYS A 213      21.487  -2.325   1.989  1.00  0.00      PROA H  
ATOM   3399  HZ1 LYS A 213      19.273  -3.454   2.223  1.00  0.00      PROA H  
ATOM   3400  HZ2 LYS A 213      18.670  -2.029   2.930  1.00  0.00      PROA H  
ATOM   3401  HZ3 LYS A 213      19.987  -2.894   3.655  1.00  0.00      PROA H  
ATOM   3402  N   GLY A 214      20.605  -1.067  -4.973  1.00  1.83      PROA N  
ATOM   3403  CA  GLY A 214      20.147  -0.620  -6.281  1.00  1.80      PROA C  
ATOM   3404  C   GLY A 214      20.845   0.673  -6.577  1.00  1.87      PROA C  
ATOM   3405  O   GLY A 214      21.723   1.095  -5.825  1.00  1.55      PROA O  
ATOM   3406  HN  GLY A 214      21.558  -0.862  -4.764  1.00  0.00      PROA H  
ATOM   3407  HA1 GLY A 214      19.083  -0.425  -6.263  1.00  0.00      PROA H  
ATOM   3408  HA2 GLY A 214      20.454  -1.348  -7.019  1.00  0.00      PROA H  
ATOM   3409  N   THR A 215      20.494   1.364  -7.676  1.00  1.83      PROA N  
ATOM   3410  CA  THR A 215      21.113   2.655  -7.981  1.00  1.80      PROA C  
ATOM   3411  C   THR A 215      20.444   3.756  -7.177  1.00  1.87      PROA C  
ATOM   3412  O   THR A 215      19.446   4.341  -7.581  1.00  1.55      PROA O  
ATOM   3413  CB  THR A 215      21.107   3.061  -9.455  1.00  1.80      PROA C  
ATOM   3414  CG2 THR A 215      22.055   4.249  -9.675  1.00  1.80      PROA C  
ATOM   3415  OG1 THR A 215      21.604   2.010 -10.275  1.00  1.55      PROA O  
ATOM   3416  HN  THR A 215      19.812   1.014  -8.322  1.00  0.00      PROA H  
ATOM   3417  HA  THR A 215      22.152   2.613  -7.683  1.00  0.00      PROA H  
ATOM   3418  HB  THR A 215      20.076   3.318  -9.799  1.00  0.00      PROA H  
ATOM   3419  HG1 THR A 215      21.654   2.399 -11.161  1.00  0.00      PROA H  
ATOM   3420 HG21 THR A 215      23.087   4.007  -9.345  1.00  0.00      PROA H  
ATOM   3421 HG22 THR A 215      21.704   5.146  -9.123  1.00  0.00      PROA H  
ATOM   3422 HG23 THR A 215      22.091   4.527 -10.751  1.00  0.00      PROA H  
ATOM   3423  N   LEU A 216      20.990   4.069  -5.985  1.00  1.83      PROA N  
ATOM   3424  CA  LEU A 216      20.429   5.075  -5.096  1.00  1.80      PROA C  
ATOM   3425  C   LEU A 216      20.678   6.504  -5.575  1.00  1.87      PROA C  
ATOM   3426  O   LEU A 216      19.962   7.442  -5.220  1.00  1.55      PROA O  
ATOM   3427  CB  LEU A 216      21.019   4.915  -3.668  1.00  1.80      PROA C  
ATOM   3428  CG  LEU A 216      20.842   3.514  -3.037  1.00  1.80      PROA C  
ATOM   3429  CD1 LEU A 216      21.514   3.461  -1.655  1.00  1.80      PROA C  
ATOM   3430  CD2 LEU A 216      19.362   3.113  -2.925  1.00  1.80      PROA C  
ATOM   3431  HN  LEU A 216      21.718   3.497  -5.616  1.00  0.00      PROA H  
ATOM   3432  HA  LEU A 216      19.358   4.940  -5.061  1.00  0.00      PROA H  
ATOM   3433  HB1 LEU A 216      20.541   5.656  -2.988  1.00  0.00      PROA H  
ATOM   3434  HB2 LEU A 216      22.109   5.141  -3.690  1.00  0.00      PROA H  
ATOM   3435  HG  LEU A 216      21.355   2.758  -3.679  1.00  0.00      PROA H  
ATOM   3436 HD11 LEU A 216      21.033   4.184  -0.963  1.00  0.00      PROA H  
ATOM   3437 HD12 LEU A 216      22.591   3.716  -1.737  1.00  0.00      PROA H  
ATOM   3438 HD13 LEU A 216      21.428   2.443  -1.220  1.00  0.00      PROA H  
ATOM   3439 HD21 LEU A 216      18.892   3.051  -3.928  1.00  0.00      PROA H  
ATOM   3440 HD22 LEU A 216      18.807   3.857  -2.314  1.00  0.00      PROA H  
ATOM   3441 HD23 LEU A 216      19.268   2.121  -2.436  1.00  0.00      PROA H  
ATOM   3442  N   GLU A 217      21.713   6.682  -6.416  1.00  1.83      PROA N  
ATOM   3443  CA  GLU A 217      22.129   7.932  -7.013  1.00  1.80      PROA C  
ATOM   3444  C   GLU A 217      21.083   8.607  -7.895  1.00  1.87      PROA C  
ATOM   3445  O   GLU A 217      20.216   7.968  -8.486  1.00  1.55      PROA O  
ATOM   3446  CB  GLU A 217      23.456   7.753  -7.797  1.00  1.80      PROA C  
ATOM   3447  CG  GLU A 217      24.607   7.251  -6.889  1.00  1.80      PROA C  
ATOM   3448  CD  GLU A 217      25.984   7.255  -7.538  1.00  1.87      PROA C  
ATOM   3449  OE1 GLU A 217      26.947   6.874  -6.820  1.00  1.66      PROA O  
ATOM   3450  OE2 GLU A 217      26.127   7.649  -8.722  1.00  1.66      PROA O1-
ATOM   3451  HN  GLU A 217      22.232   5.886  -6.700  1.00  0.00      PROA H  
ATOM   3452  HA  GLU A 217      22.320   8.612  -6.195  1.00  0.00      PROA H  
ATOM   3453  HB1 GLU A 217      23.758   8.735  -8.229  1.00  0.00      PROA H  
ATOM   3454  HB2 GLU A 217      23.308   7.048  -8.646  1.00  0.00      PROA H  
ATOM   3455  HG1 GLU A 217      24.408   6.213  -6.554  1.00  0.00      PROA H  
ATOM   3456  HG2 GLU A 217      24.668   7.906  -5.996  1.00  0.00      PROA H  
ATOM   3457  N   ASP A 218      21.154   9.951  -7.992  1.00  1.83      PROA N  
ATOM   3458  CA  ASP A 218      20.483  10.772  -8.993  1.00  1.80      PROA C  
ATOM   3459  C   ASP A 218      18.958  10.916  -8.861  1.00  1.87      PROA C  
ATOM   3460  O   ASP A 218      18.360  11.815  -9.450  1.00  1.55      PROA O  
ATOM   3461  CB  ASP A 218      20.881  10.360 -10.441  1.00  1.80      PROA C  
ATOM   3462  CG  ASP A 218      22.355  10.017 -10.535  1.00  1.87      PROA C  
ATOM   3463  OD1 ASP A 218      23.213  10.757  -9.993  1.00  1.66      PROA O  
ATOM   3464  OD2 ASP A 218      22.686   8.982 -11.170  1.00  1.66      PROA O1-
ATOM   3465  HN  ASP A 218      21.900  10.415  -7.525  1.00  0.00      PROA H  
ATOM   3466  HA  ASP A 218      20.877  11.768  -8.845  1.00  0.00      PROA H  
ATOM   3467  HB1 ASP A 218      20.680  11.198 -11.139  1.00  0.00      PROA H  
ATOM   3468  HB2 ASP A 218      20.287   9.486 -10.776  1.00  0.00      PROA H  
ATOM   3469  N   GLN A 219      18.289  10.090  -8.027  1.00  1.83      PROA N  
ATOM   3470  CA  GLN A 219      16.842  10.055  -7.853  1.00  1.80      PROA C  
ATOM   3471  C   GLN A 219      16.213  11.397  -7.468  1.00  1.87      PROA C  
ATOM   3472  O   GLN A 219      15.201  11.823  -8.016  1.00  1.55      PROA O  
ATOM   3473  CB  GLN A 219      16.455   8.981  -6.796  1.00  1.80      PROA C  
ATOM   3474  CG  GLN A 219      16.779   7.523  -7.217  1.00  1.80      PROA C  
ATOM   3475  CD  GLN A 219      16.376   6.522  -6.130  1.00  1.87      PROA C  
ATOM   3476  NE2 GLN A 219      17.121   6.537  -5.001  1.00  1.83      PROA N  
ATOM   3477  OE1 GLN A 219      15.409   5.765  -6.249  1.00  1.55      PROA O  
ATOM   3478  HN  GLN A 219      18.799   9.323  -7.637  1.00  0.00      PROA H  
ATOM   3479  HA  GLN A 219      16.408   9.774  -8.804  1.00  0.00      PROA H  
ATOM   3480  HB1 GLN A 219      15.358   9.035  -6.603  1.00  0.00      PROA H  
ATOM   3481  HB2 GLN A 219      16.980   9.216  -5.842  1.00  0.00      PROA H  
ATOM   3482  HG1 GLN A 219      17.859   7.390  -7.434  1.00  0.00      PROA H  
ATOM   3483  HG2 GLN A 219      16.216   7.259  -8.136  1.00  0.00      PROA H  
ATOM   3484 HE21 GLN A 219      16.818   5.966  -4.245  1.00  0.00      PROA H  
ATOM   3485 HE22 GLN A 219      17.968   7.069  -4.976  1.00  0.00      PROA H  
ATOM   3486  N   ILE A 220      16.853  12.147  -6.551  1.00  1.83      PROA N  
ATOM   3487  CA  ILE A 220      16.451  13.489  -6.143  1.00  1.80      PROA C  
ATOM   3488  C   ILE A 220      16.377  14.492  -7.299  1.00  1.87      PROA C  
ATOM   3489  O   ILE A 220      15.486  15.341  -7.362  1.00  1.55      PROA O  
ATOM   3490  CB  ILE A 220      17.335  13.994  -4.994  1.00  1.80      PROA C  
ATOM   3491  CG1 ILE A 220      16.964  15.409  -4.483  1.00  1.80      PROA C  
ATOM   3492  CG2 ILE A 220      18.831  13.945  -5.383  1.00  1.80      PROA C  
ATOM   3493  CD  ILE A 220      15.534  15.551  -3.949  1.00  1.80      PROA C  
ATOM   3494  HN  ILE A 220      17.666  11.778  -6.113  1.00  0.00      PROA H  
ATOM   3495  HA  ILE A 220      15.440  13.407  -5.772  1.00  0.00      PROA H  
ATOM   3496  HB  ILE A 220      17.202  13.291  -4.137  1.00  0.00      PROA H  
ATOM   3497 HG11 ILE A 220      17.127  16.144  -5.297  1.00  0.00      PROA H  
ATOM   3498 HG12 ILE A 220      17.673  15.672  -3.664  1.00  0.00      PROA H  
ATOM   3499 HG21 ILE A 220      19.038  14.636  -6.226  1.00  0.00      PROA H  
ATOM   3500 HG22 ILE A 220      19.162  12.924  -5.661  1.00  0.00      PROA H  
ATOM   3501 HG23 ILE A 220      19.450  14.272  -4.518  1.00  0.00      PROA H  
ATOM   3502  HD1 ILE A 220      15.376  14.878  -3.080  1.00  0.00      PROA H  
ATOM   3503  HD2 ILE A 220      14.785  15.305  -4.731  1.00  0.00      PROA H  
ATOM   3504  HD3 ILE A 220      15.350  16.593  -3.609  1.00  0.00      PROA H  
ATOM   3505  N   ILE A 221      17.305  14.394  -8.277  1.00  1.83      PROA N  
ATOM   3506  CA  ILE A 221      17.349  15.223  -9.472  1.00  1.80      PROA C  
ATOM   3507  C   ILE A 221      16.109  15.044 -10.334  1.00  1.87      PROA C  
ATOM   3508  O   ILE A 221      15.500  16.013 -10.784  1.00  1.55      PROA O  
ATOM   3509  CB  ILE A 221      18.596  14.951 -10.323  1.00  1.80      PROA C  
ATOM   3510  CG1 ILE A 221      19.872  14.877  -9.447  1.00  1.80      PROA C  
ATOM   3511  CG2 ILE A 221      18.706  16.046 -11.411  1.00  1.80      PROA C  
ATOM   3512  CD  ILE A 221      21.144  14.527 -10.230  1.00  1.80      PROA C  
ATOM   3513  HN  ILE A 221      17.962  13.643  -8.259  1.00  0.00      PROA H  
ATOM   3514  HA  ILE A 221      17.367  16.253  -9.148  1.00  0.00      PROA H  
ATOM   3515  HB  ILE A 221      18.503  13.962 -10.834  1.00  0.00      PROA H  
ATOM   3516 HG11 ILE A 221      19.758  14.090  -8.670  1.00  0.00      PROA H  
ATOM   3517 HG12 ILE A 221      19.997  15.849  -8.924  1.00  0.00      PROA H  
ATOM   3518 HG21 ILE A 221      18.748  17.051 -10.944  1.00  0.00      PROA H  
ATOM   3519 HG22 ILE A 221      17.847  16.007 -12.113  1.00  0.00      PROA H  
ATOM   3520 HG23 ILE A 221      19.621  15.906 -12.022  1.00  0.00      PROA H  
ATOM   3521  HD1 ILE A 221      21.428  15.338 -10.932  1.00  0.00      PROA H  
ATOM   3522  HD2 ILE A 221      20.998  13.593 -10.815  1.00  0.00      PROA H  
ATOM   3523  HD3 ILE A 221      21.996  14.361  -9.536  1.00  0.00      PROA H  
ATOM   3524  N   GLN A 222      15.689  13.781 -10.543  1.00  1.83      PROA N  
ATOM   3525  CA  GLN A 222      14.568  13.428 -11.392  1.00  1.80      PROA C  
ATOM   3526  C   GLN A 222      13.217  13.584 -10.716  1.00  1.87      PROA C  
ATOM   3527  O   GLN A 222      12.187  13.702 -11.378  1.00  1.55      PROA O  
ATOM   3528  CB  GLN A 222      14.740  11.977 -11.915  1.00  1.80      PROA C  
ATOM   3529  CG  GLN A 222      15.993  11.763 -12.807  1.00  1.80      PROA C  
ATOM   3530  CD  GLN A 222      16.223  12.901 -13.802  1.00  1.87      PROA C  
ATOM   3531  NE2 GLN A 222      15.336  13.008 -14.817  1.00  1.83      PROA N  
ATOM   3532  OE1 GLN A 222      17.156  13.697 -13.673  1.00  1.55      PROA O  
ATOM   3533  HN  GLN A 222      16.205  13.021 -10.148  1.00  0.00      PROA H  
ATOM   3534  HA  GLN A 222      14.548  14.108 -12.232  1.00  0.00      PROA H  
ATOM   3535  HB1 GLN A 222      13.844  11.703 -12.518  1.00  0.00      PROA H  
ATOM   3536  HB2 GLN A 222      14.786  11.270 -11.056  1.00  0.00      PROA H  
ATOM   3537  HG1 GLN A 222      15.920  10.803 -13.356  1.00  0.00      PROA H  
ATOM   3538  HG2 GLN A 222      16.898  11.717 -12.161  1.00  0.00      PROA H  
ATOM   3539 HE21 GLN A 222      15.439  13.788 -15.444  1.00  0.00      PROA H  
ATOM   3540 HE22 GLN A 222      14.626  12.323 -14.934  1.00  0.00      PROA H  
ATOM   3541  N   ALA A 223      13.189  13.637  -9.371  1.00  1.83      PROA N  
ATOM   3542  CA  ALA A 223      11.981  13.798  -8.590  1.00  1.80      PROA C  
ATOM   3543  C   ALA A 223      11.198  15.078  -8.873  1.00  1.87      PROA C  
ATOM   3544  O   ALA A 223       9.983  15.051  -9.048  1.00  1.55      PROA O  
ATOM   3545  CB  ALA A 223      12.359  13.744  -7.097  1.00  1.80      PROA C  
ATOM   3546  HN  ALA A 223      14.031  13.466  -8.859  1.00  0.00      PROA H  
ATOM   3547  HA  ALA A 223      11.323  12.971  -8.824  1.00  0.00      PROA H  
ATOM   3548  HB1 ALA A 223      13.046  14.572  -6.825  1.00  0.00      PROA H  
ATOM   3549  HB2 ALA A 223      12.873  12.784  -6.874  1.00  0.00      PROA H  
ATOM   3550  HB3 ALA A 223      11.452  13.806  -6.459  1.00  0.00      PROA H  
ATOM   3551  N   ASN A 224      11.881  16.242  -8.962  1.00  1.83      PROA N  
ATOM   3552  CA  ASN A 224      11.228  17.496  -9.328  1.00  1.80      PROA C  
ATOM   3553  C   ASN A 224      10.601  17.541 -10.728  1.00  1.87      PROA C  
ATOM   3554  O   ASN A 224       9.438  17.934 -10.794  1.00  1.55      PROA O  
ATOM   3555  CB  ASN A 224      12.137  18.740  -9.099  1.00  1.80      PROA C  
ATOM   3556  CG  ASN A 224      12.071  19.190  -7.642  1.00  1.87      PROA C  
ATOM   3557  ND2 ASN A 224      12.765  18.479  -6.727  1.00  1.83      PROA N  
ATOM   3558  OD1 ASN A 224      11.413  20.187  -7.330  1.00  1.55      PROA O  
ATOM   3559  HN  ASN A 224      12.871  16.224  -8.856  1.00  0.00      PROA H  
ATOM   3560  HA  ASN A 224      10.367  17.593  -8.675  1.00  0.00      PROA H  
ATOM   3561  HB1 ASN A 224      11.774  19.608  -9.695  1.00  0.00      PROA H  
ATOM   3562  HB2 ASN A 224      13.184  18.529  -9.392  1.00  0.00      PROA H  
ATOM   3563 HD21 ASN A 224      12.711  18.784  -5.780  1.00  0.00      PROA H  
ATOM   3564 HD22 ASN A 224      13.301  17.685  -6.998  1.00  0.00      PROA H  
ATOM   3565  N   PRO A 225      11.201  17.137 -11.852  1.00  1.83      PROA N  
ATOM   3566  CA  PRO A 225      10.519  17.193 -13.141  1.00  1.80      PROA C  
ATOM   3567  C   PRO A 225       9.444  16.132 -13.253  1.00  1.87      PROA C  
ATOM   3568  O   PRO A 225       8.424  16.406 -13.881  1.00  1.55      PROA O  
ATOM   3569  CB  PRO A 225      11.634  17.048 -14.195  1.00  1.80      PROA C  
ATOM   3570  CG  PRO A 225      12.812  16.436 -13.434  1.00  1.80      PROA C  
ATOM   3571  CD  PRO A 225      12.648  17.012 -12.028  1.00  1.80      PROA C  
ATOM   3572  HA  PRO A 225      10.017  18.146 -13.237  1.00  0.00      PROA H  
ATOM   3573  HB1 PRO A 225      11.920  18.061 -14.558  1.00  0.00      PROA H  
ATOM   3574  HB2 PRO A 225      11.337  16.441 -15.076  1.00  0.00      PROA H  
ATOM   3575  HG1 PRO A 225      12.694  15.330 -13.401  1.00  0.00      PROA H  
ATOM   3576  HG2 PRO A 225      13.793  16.682 -13.890  1.00  0.00      PROA H  
ATOM   3577  HD1 PRO A 225      13.094  16.338 -11.270  1.00  0.00      PROA H  
ATOM   3578  HD2 PRO A 225      13.116  18.020 -11.970  1.00  0.00      PROA H  
ATOM   3579  N   ALA A 226       9.623  14.927 -12.671  1.00  1.83      PROA N  
ATOM   3580  CA  ALA A 226       8.567  13.930 -12.600  1.00  1.80      PROA C  
ATOM   3581  C   ALA A 226       7.336  14.390 -11.816  1.00  1.87      PROA C  
ATOM   3582  O   ALA A 226       6.201  14.225 -12.255  1.00  1.55      PROA O  
ATOM   3583  CB  ALA A 226       9.125  12.634 -11.982  1.00  1.80      PROA C  
ATOM   3584  HN  ALA A 226      10.488  14.692 -12.226  1.00  0.00      PROA H  
ATOM   3585  HA  ALA A 226       8.234  13.725 -13.610  1.00  0.00      PROA H  
ATOM   3586  HB1 ALA A 226       9.476  12.809 -10.943  1.00  0.00      PROA H  
ATOM   3587  HB2 ALA A 226       9.989  12.274 -12.580  1.00  0.00      PROA H  
ATOM   3588  HB3 ALA A 226       8.355  11.833 -11.973  1.00  0.00      PROA H  
ATOM   3589  N   LEU A 227       7.530  15.028 -10.642  1.00  1.83      PROA N  
ATOM   3590  CA  LEU A 227       6.462  15.666  -9.889  1.00  1.80      PROA C  
ATOM   3591  C   LEU A 227       5.807  16.832 -10.630  1.00  1.87      PROA C  
ATOM   3592  O   LEU A 227       4.586  16.978 -10.644  1.00  1.55      PROA O  
ATOM   3593  CB  LEU A 227       6.984  16.112  -8.498  1.00  1.80      PROA C  
ATOM   3594  CG  LEU A 227       5.914  16.633  -7.511  1.00  1.80      PROA C  
ATOM   3595  CD1 LEU A 227       4.879  15.554  -7.152  1.00  1.80      PROA C  
ATOM   3596  CD2 LEU A 227       6.579  17.169  -6.233  1.00  1.80      PROA C  
ATOM   3597  HN  LEU A 227       8.451  15.101 -10.251  1.00  0.00      PROA H  
ATOM   3598  HA  LEU A 227       5.688  14.923  -9.751  1.00  0.00      PROA H  
ATOM   3599  HB1 LEU A 227       7.762  16.894  -8.642  1.00  0.00      PROA H  
ATOM   3600  HB2 LEU A 227       7.484  15.237  -8.025  1.00  0.00      PROA H  
ATOM   3601  HG  LEU A 227       5.366  17.480  -7.985  1.00  0.00      PROA H  
ATOM   3602 HD11 LEU A 227       5.375  14.679  -6.680  1.00  0.00      PROA H  
ATOM   3603 HD12 LEU A 227       4.332  15.212  -8.056  1.00  0.00      PROA H  
ATOM   3604 HD13 LEU A 227       4.132  15.962  -6.438  1.00  0.00      PROA H  
ATOM   3605 HD21 LEU A 227       7.296  17.981  -6.475  1.00  0.00      PROA H  
ATOM   3606 HD22 LEU A 227       7.127  16.354  -5.714  1.00  0.00      PROA H  
ATOM   3607 HD23 LEU A 227       5.809  17.569  -5.540  1.00  0.00      PROA H  
ATOM   3608  N   GLU A 228       6.613  17.682 -11.305  1.00  1.83      PROA N  
ATOM   3609  CA  GLU A 228       6.122  18.811 -12.079  1.00  1.80      PROA C  
ATOM   3610  C   GLU A 228       5.391  18.428 -13.358  1.00  1.87      PROA C  
ATOM   3611  O   GLU A 228       4.549  19.183 -13.835  1.00  1.55      PROA O  
ATOM   3612  CB  GLU A 228       7.231  19.862 -12.362  1.00  1.80      PROA C  
ATOM   3613  CG  GLU A 228       7.613  20.699 -11.111  1.00  1.80      PROA C  
ATOM   3614  CD  GLU A 228       8.664  21.750 -11.410  1.00  1.87      PROA C  
ATOM   3615  OE1 GLU A 228       8.423  22.644 -12.263  1.00  1.66      PROA O  
ATOM   3616  OE2 GLU A 228       9.759  21.724 -10.787  1.00  1.66      PROA O1-
ATOM   3617  HN  GLU A 228       7.610  17.586 -11.256  1.00  0.00      PROA H  
ATOM   3618  HA  GLU A 228       5.375  19.309 -11.483  1.00  0.00      PROA H  
ATOM   3619  HB1 GLU A 228       6.879  20.570 -13.149  1.00  0.00      PROA H  
ATOM   3620  HB2 GLU A 228       8.126  19.342 -12.764  1.00  0.00      PROA H  
ATOM   3621  HG1 GLU A 228       7.996  20.026 -10.317  1.00  0.00      PROA H  
ATOM   3622  HG2 GLU A 228       6.713  21.221 -10.724  1.00  0.00      PROA H  
ATOM   3623  N   ALA A 229       5.614  17.220 -13.919  1.00  1.83      PROA N  
ATOM   3624  CA  ALA A 229       4.869  16.708 -15.058  1.00  1.80      PROA C  
ATOM   3625  C   ALA A 229       3.363  16.651 -14.794  1.00  1.87      PROA C  
ATOM   3626  O   ALA A 229       2.546  17.065 -15.613  1.00  1.55      PROA O  
ATOM   3627  CB  ALA A 229       5.397  15.312 -15.445  1.00  1.80      PROA C  
ATOM   3628  HN  ALA A 229       6.340  16.630 -13.566  1.00  0.00      PROA H  
ATOM   3629  HA  ALA A 229       5.018  17.386 -15.887  1.00  0.00      PROA H  
ATOM   3630  HB1 ALA A 229       5.242  14.583 -14.621  1.00  0.00      PROA H  
ATOM   3631  HB2 ALA A 229       6.486  15.362 -15.660  1.00  0.00      PROA H  
ATOM   3632  HB3 ALA A 229       4.886  14.931 -16.355  1.00  0.00      PROA H  
ATOM   3633  N   PHE A 230       2.971  16.242 -13.572  1.00  1.83      PROA N  
ATOM   3634  CA  PHE A 230       1.597  16.237 -13.096  1.00  1.80      PROA C  
ATOM   3635  C   PHE A 230       1.091  17.619 -12.660  1.00  1.87      PROA C  
ATOM   3636  O   PHE A 230       0.233  17.748 -11.787  1.00  1.55      PROA O  
ATOM   3637  CB  PHE A 230       1.438  15.243 -11.912  1.00  1.80      PROA C  
ATOM   3638  CG  PHE A 230       1.730  13.835 -12.361  1.00  2.04      PROA C  
ATOM   3639  CD1 PHE A 230       2.922  13.186 -11.995  1.00  2.04      PROA C  
ATOM   3640  CD2 PHE A 230       0.774  13.126 -13.109  1.00  2.04      PROA C  
ATOM   3641  CE1 PHE A 230       3.156  11.857 -12.373  1.00  2.04      PROA C  
ATOM   3642  CE2 PHE A 230       1.002  11.796 -13.486  1.00  2.04      PROA C  
ATOM   3643  CZ  PHE A 230       2.194  11.161 -13.115  1.00  2.04      PROA C  
ATOM   3644  HN  PHE A 230       3.662  15.936 -12.921  1.00  0.00      PROA H  
ATOM   3645  HA  PHE A 230       0.957  15.922 -13.910  1.00  0.00      PROA H  
ATOM   3646  HB1 PHE A 230       0.401  15.249 -11.514  1.00  0.00      PROA H  
ATOM   3647  HB2 PHE A 230       2.133  15.516 -11.087  1.00  0.00      PROA H  
ATOM   3648  HD1 PHE A 230       3.666  13.716 -11.418  1.00  0.00      PROA H  
ATOM   3649  HD2 PHE A 230      -0.150  13.610 -13.388  1.00  0.00      PROA H  
ATOM   3650  HE1 PHE A 230       4.076  11.368 -12.088  1.00  0.00      PROA H  
ATOM   3651  HE2 PHE A 230       0.256  11.259 -14.056  1.00  0.00      PROA H  
ATOM   3652  HZ  PHE A 230       2.370  10.133 -13.399  1.00  0.00      PROA H  
ATOM   3653  N   GLY A 231       1.564  18.708 -13.291  1.00  1.83      PROA N  
ATOM   3654  CA  GLY A 231       1.265  20.059 -12.831  1.00  1.80      PROA C  
ATOM   3655  C   GLY A 231       1.731  21.160 -13.745  1.00  1.87      PROA C  
ATOM   3656  O   GLY A 231       1.394  22.320 -13.528  1.00  1.55      PROA O  
ATOM   3657  HN  GLY A 231       2.209  18.563 -14.040  1.00  0.00      PROA H  
ATOM   3658  HA1 GLY A 231       1.765  20.203 -11.885  1.00  0.00      PROA H  
ATOM   3659  HA2 GLY A 231       0.192  20.161 -12.757  1.00  0.00      PROA H  
ATOM   3660  N   ASN A 232       2.538  20.858 -14.773  1.00  1.83      PROA N  
ATOM   3661  CA  ASN A 232       2.847  21.743 -15.883  1.00  1.80      PROA C  
ATOM   3662  C   ASN A 232       1.648  22.127 -16.761  1.00  1.87      PROA C  
ATOM   3663  O   ASN A 232       0.870  21.282 -17.205  1.00  1.55      PROA O  
ATOM   3664  CB  ASN A 232       3.924  21.100 -16.797  1.00  1.80      PROA C  
ATOM   3665  CG  ASN A 232       5.300  21.105 -16.134  1.00  1.87      PROA C  
ATOM   3666  ND2 ASN A 232       6.155  20.142 -16.549  1.00  1.83      PROA N  
ATOM   3667  OD1 ASN A 232       5.614  21.920 -15.262  1.00  1.55      PROA O  
ATOM   3668  HN  ASN A 232       3.009  19.976 -14.785  1.00  0.00      PROA H  
ATOM   3669  HA  ASN A 232       3.228  22.665 -15.470  1.00  0.00      PROA H  
ATOM   3670  HB1 ASN A 232       4.023  21.667 -17.743  1.00  0.00      PROA H  
ATOM   3671  HB2 ASN A 232       3.621  20.060 -17.042  1.00  0.00      PROA H  
ATOM   3672 HD21 ASN A 232       7.006  19.995 -16.035  1.00  0.00      PROA H  
ATOM   3673 HD22 ASN A 232       5.884  19.506 -17.265  1.00  0.00      PROA H  
ATOM   3674  N   ALA A 233       1.516  23.426 -17.079  1.00  1.83      PROA N  
ATOM   3675  CA  ALA A 233       0.564  23.937 -18.041  1.00  1.80      PROA C  
ATOM   3676  C   ALA A 233       1.083  25.267 -18.567  1.00  1.87      PROA C  
ATOM   3677  O   ALA A 233       1.939  25.901 -17.949  1.00  1.55      PROA O  
ATOM   3678  CB  ALA A 233      -0.825  24.152 -17.398  1.00  1.80      PROA C  
ATOM   3679  HN  ALA A 233       2.086  24.117 -16.627  1.00  0.00      PROA H  
ATOM   3680  HA  ALA A 233       0.497  23.254 -18.877  1.00  0.00      PROA H  
ATOM   3681  HB1 ALA A 233      -0.764  24.890 -16.570  1.00  0.00      PROA H  
ATOM   3682  HB2 ALA A 233      -1.201  23.196 -16.983  1.00  0.00      PROA H  
ATOM   3683  HB3 ALA A 233      -1.559  24.520 -18.149  1.00  0.00      PROA H  
ATOM   3684  N   LYS A 234       0.601  25.736 -19.735  1.00  1.83      PROA N  
ATOM   3685  CA  LYS A 234       0.803  27.113 -20.164  1.00  1.80      PROA C  
ATOM   3686  C   LYS A 234       0.150  28.122 -19.218  1.00  1.87      PROA C  
ATOM   3687  O   LYS A 234      -0.926  27.886 -18.679  1.00  1.55      PROA O  
ATOM   3688  CB  LYS A 234       0.377  27.340 -21.649  1.00  1.80      PROA C  
ATOM   3689  CG  LYS A 234       0.393  28.804 -22.142  1.00  1.80      PROA C  
ATOM   3690  CD  LYS A 234      -0.060  28.994 -23.606  1.00  1.80      PROA C  
ATOM   3691  CE  LYS A 234      -0.153  30.482 -23.995  1.00  1.80      PROA C  
ATOM   3692  NZ  LYS A 234      -0.957  30.699 -25.215  1.00  1.65      PROA N1+
ATOM   3693  HN  LYS A 234       0.000  25.168 -20.293  1.00  0.00      PROA H  
ATOM   3694  HA  LYS A 234       1.866  27.309 -20.112  1.00  0.00      PROA H  
ATOM   3695  HB1 LYS A 234      -0.652  26.939 -21.765  1.00  0.00      PROA H  
ATOM   3696  HB2 LYS A 234       1.047  26.724 -22.290  1.00  0.00      PROA H  
ATOM   3697  HG1 LYS A 234       1.422  29.215 -22.018  1.00  0.00      PROA H  
ATOM   3698  HG2 LYS A 234      -0.291  29.412 -21.506  1.00  0.00      PROA H  
ATOM   3699  HD1 LYS A 234      -1.049  28.502 -23.725  1.00  0.00      PROA H  
ATOM   3700  HD2 LYS A 234       0.651  28.474 -24.286  1.00  0.00      PROA H  
ATOM   3701  HE1 LYS A 234       0.863  30.901 -24.163  1.00  0.00      PROA H  
ATOM   3702  HE2 LYS A 234      -0.641  31.057 -23.175  1.00  0.00      PROA H  
ATOM   3703  HZ1 LYS A 234      -1.952  30.413 -25.072  1.00  0.00      PROA H  
ATOM   3704  HZ2 LYS A 234      -0.542  30.231 -26.057  1.00  0.00      PROA H  
ATOM   3705  HZ3 LYS A 234      -0.982  31.730 -25.431  1.00  0.00      PROA H  
ATOM   3706  N   THR A 235       0.792  29.282 -19.000  1.00  1.83      PROA N  
ATOM   3707  CA  THR A 235       0.237  30.386 -18.227  1.00  1.80      PROA C  
ATOM   3708  C   THR A 235       0.481  31.638 -19.040  1.00  1.87      PROA C  
ATOM   3709  O   THR A 235       1.216  31.626 -20.030  1.00  1.55      PROA O  
ATOM   3710  CB  THR A 235       0.791  30.508 -16.796  1.00  1.80      PROA C  
ATOM   3711  CG2 THR A 235       2.302  30.777 -16.791  1.00  1.80      PROA C  
ATOM   3712  OG1 THR A 235       0.189  31.564 -16.054  1.00  1.55      PROA O  
ATOM   3713  HN  THR A 235       1.678  29.456 -19.443  1.00  0.00      PROA H  
ATOM   3714  HA  THR A 235      -0.835  30.268 -18.157  1.00  0.00      PROA H  
ATOM   3715  HB  THR A 235       0.579  29.544 -16.276  1.00  0.00      PROA H  
ATOM   3716  HG1 THR A 235       0.661  31.614 -15.193  1.00  0.00      PROA H  
ATOM   3717 HG21 THR A 235       2.524  31.793 -17.173  1.00  0.00      PROA H  
ATOM   3718 HG22 THR A 235       2.836  30.031 -17.413  1.00  0.00      PROA H  
ATOM   3719 HG23 THR A 235       2.697  30.719 -15.753  1.00  0.00      PROA H  
ATOM   3720  N   VAL A 236      -0.140  32.772 -18.671  1.00  1.83      PROA N  
ATOM   3721  CA  VAL A 236      -0.015  34.056 -19.352  1.00  1.80      PROA C  
ATOM   3722  C   VAL A 236       1.437  34.523 -19.474  1.00  1.87      PROA C  
ATOM   3723  O   VAL A 236       1.892  34.954 -20.536  1.00  1.55      PROA O  
ATOM   3724  CB  VAL A 236      -0.880  35.111 -18.660  1.00  1.80      PROA C  
ATOM   3725  CG1 VAL A 236      -0.674  36.515 -19.270  1.00  1.80      PROA C  
ATOM   3726  CG2 VAL A 236      -2.361  34.696 -18.787  1.00  1.80      PROA C  
ATOM   3727  HN  VAL A 236      -0.748  32.728 -17.878  1.00  0.00      PROA H  
ATOM   3728  HA  VAL A 236      -0.381  33.932 -20.361  1.00  0.00      PROA H  
ATOM   3729  HB  VAL A 236      -0.621  35.159 -17.576  1.00  0.00      PROA H  
ATOM   3730 HG11 VAL A 236      -0.841  36.494 -20.367  1.00  0.00      PROA H  
ATOM   3731 HG12 VAL A 236       0.345  36.909 -19.071  1.00  0.00      PROA H  
ATOM   3732 HG13 VAL A 236      -1.400  37.230 -18.825  1.00  0.00      PROA H  
ATOM   3733 HG21 VAL A 236      -2.561  33.714 -18.309  1.00  0.00      PROA H  
ATOM   3734 HG22 VAL A 236      -2.656  34.635 -19.857  1.00  0.00      PROA H  
ATOM   3735 HG23 VAL A 236      -3.009  35.453 -18.294  1.00  0.00      PROA H  
ATOM   3736  N   ARG A 237       2.243  34.380 -18.407  1.00  1.83      PROA N  
ATOM   3737  CA  ARG A 237       3.655  34.706 -18.452  1.00  1.80      PROA C  
ATOM   3738  C   ARG A 237       4.576  33.681 -19.142  1.00  1.87      PROA C  
ATOM   3739  O   ARG A 237       5.661  34.033 -19.602  1.00  1.55      PROA O  
ATOM   3740  CB  ARG A 237       4.139  35.010 -17.007  1.00  1.80      PROA C  
ATOM   3741  CG  ARG A 237       5.617  35.436 -16.871  1.00  1.80      PROA C  
ATOM   3742  CD  ARG A 237       6.003  36.686 -17.670  1.00  1.80      PROA C  
ATOM   3743  NE  ARG A 237       5.541  37.885 -16.905  1.00  1.83      PROA N  
ATOM   3744  CZ  ARG A 237       5.354  39.050 -17.497  1.00  1.87      PROA C  
ATOM   3745  NH1 ARG A 237       4.944  39.228 -18.729  1.00  1.83      PROA N1+
ATOM   3746  NH2 ARG A 237       5.661  40.131 -16.815  1.00  1.83      PROA N  
ATOM   3747  HN  ARG A 237       1.861  34.131 -17.512  1.00  0.00      PROA H  
ATOM   3748  HA  ARG A 237       3.761  35.617 -19.018  1.00  0.00      PROA H  
ATOM   3749  HB1 ARG A 237       3.976  34.105 -16.379  1.00  0.00      PROA H  
ATOM   3750  HB2 ARG A 237       3.494  35.817 -16.591  1.00  0.00      PROA H  
ATOM   3751  HG1 ARG A 237       6.264  34.607 -17.229  1.00  0.00      PROA H  
ATOM   3752  HG2 ARG A 237       5.860  35.576 -15.795  1.00  0.00      PROA H  
ATOM   3753  HD1 ARG A 237       5.575  36.662 -18.697  1.00  0.00      PROA H  
ATOM   3754  HD2 ARG A 237       7.111  36.740 -17.762  1.00  0.00      PROA H  
ATOM   3755  HE  ARG A 237       5.897  38.025 -15.961  1.00  0.00      PROA H  
ATOM   3756 HH11 ARG A 237       4.946  40.199 -19.019  1.00  0.00      PROA H  
ATOM   3757 HH12 ARG A 237       4.448  38.511 -19.229  1.00  0.00      PROA H  
ATOM   3758 HH21 ARG A 237       6.074  39.986 -15.907  1.00  0.00      PROA H  
ATOM   3759 HH22 ARG A 237       5.683  40.987 -17.357  1.00  0.00      PROA H  
ATOM   3760  N   ASN A 238       4.201  32.385 -19.246  1.00  1.83      PROA N  
ATOM   3761  CA  ASN A 238       5.168  31.348 -19.595  1.00  1.80      PROA C  
ATOM   3762  C   ASN A 238       4.541  30.163 -20.335  1.00  1.87      PROA C  
ATOM   3763  O   ASN A 238       3.447  29.706 -20.008  1.00  1.55      PROA O  
ATOM   3764  CB  ASN A 238       5.916  30.931 -18.285  1.00  1.80      PROA C  
ATOM   3765  CG  ASN A 238       6.941  29.798 -18.370  1.00  1.87      PROA C  
ATOM   3766  ND2 ASN A 238       7.326  29.287 -17.176  1.00  1.83      PROA N  
ATOM   3767  OD1 ASN A 238       7.398  29.352 -19.426  1.00  1.55      PROA O  
ATOM   3768  HN  ASN A 238       3.274  32.095 -19.017  1.00  0.00      PROA H  
ATOM   3769  HA  ASN A 238       5.891  31.764 -20.285  1.00  0.00      PROA H  
ATOM   3770  HB1 ASN A 238       5.155  30.666 -17.522  1.00  0.00      PROA H  
ATOM   3771  HB2 ASN A 238       6.454  31.832 -17.924  1.00  0.00      PROA H  
ATOM   3772 HD21 ASN A 238       6.958  29.666 -16.327  1.00  0.00      PROA H  
ATOM   3773 HD22 ASN A 238       7.977  28.530 -17.180  1.00  0.00      PROA H  
ATOM   3774  N   ASP A 239       5.258  29.624 -21.346  1.00  1.83      PROA N  
ATOM   3775  CA  ASP A 239       4.893  28.464 -22.144  1.00  1.80      PROA C  
ATOM   3776  C   ASP A 239       4.697  27.178 -21.346  1.00  1.87      PROA C  
ATOM   3777  O   ASP A 239       3.761  26.419 -21.591  1.00  1.55      PROA O  
ATOM   3778  CB  ASP A 239       6.002  28.196 -23.209  1.00  1.80      PROA C  
ATOM   3779  CG  ASP A 239       6.038  29.265 -24.272  1.00  1.87      PROA C  
ATOM   3780  OD1 ASP A 239       7.027  29.320 -25.052  1.00  1.66      PROA O  
ATOM   3781  OD2 ASP A 239       5.043  30.012 -24.427  1.00  1.66      PROA O1-
ATOM   3782  HN  ASP A 239       6.137  30.024 -21.583  1.00  0.00      PROA H  
ATOM   3783  HA  ASP A 239       3.943  28.669 -22.621  1.00  0.00      PROA H  
ATOM   3784  HB1 ASP A 239       5.823  27.231 -23.733  1.00  0.00      PROA H  
ATOM   3785  HB2 ASP A 239       6.996  28.148 -22.719  1.00  0.00      PROA H  
ATOM   3786  N   ASN A 240       5.590  26.894 -20.377  1.00  1.83      PROA N  
ATOM   3787  CA  ASN A 240       5.517  25.671 -19.603  1.00  1.80      PROA C  
ATOM   3788  C   ASN A 240       5.740  26.017 -18.136  1.00  1.87      PROA C  
ATOM   3789  O   ASN A 240       6.864  26.244 -17.688  1.00  1.55      PROA O  
ATOM   3790  CB  ASN A 240       6.579  24.661 -20.136  1.00  1.80      PROA C  
ATOM   3791  CG  ASN A 240       6.251  23.220 -19.755  1.00  1.87      PROA C  
ATOM   3792  ND2 ASN A 240       7.273  22.333 -19.753  1.00  1.83      PROA N  
ATOM   3793  OD1 ASN A 240       5.100  22.890 -19.467  1.00  1.55      PROA O  
ATOM   3794  HN  ASN A 240       6.328  27.537 -20.171  1.00  0.00      PROA H  
ATOM   3795  HA  ASN A 240       4.520  25.254 -19.681  1.00  0.00      PROA H  
ATOM   3796  HB1 ASN A 240       7.600  24.936 -19.806  1.00  0.00      PROA H  
ATOM   3797  HB2 ASN A 240       6.553  24.704 -21.248  1.00  0.00      PROA H  
ATOM   3798 HD21 ASN A 240       7.080  21.375 -19.553  1.00  0.00      PROA H  
ATOM   3799 HD22 ASN A 240       8.196  22.613 -19.998  1.00  0.00      PROA H  
ATOM   3800  N   SER A 241       4.656  26.083 -17.343  1.00  1.83      PROA N  
ATOM   3801  CA  SER A 241       4.692  26.489 -15.949  1.00  1.80      PROA C  
ATOM   3802  C   SER A 241       4.085  25.420 -15.085  1.00  1.87      PROA C  
ATOM   3803  O   SER A 241       2.908  25.099 -15.220  1.00  1.55      PROA O  
ATOM   3804  CB  SER A 241       3.845  27.772 -15.691  1.00  1.80      PROA C  
ATOM   3805  OG  SER A 241       3.878  28.220 -14.325  1.00  1.55      PROA O  
ATOM   3806  HN  SER A 241       3.736  25.908 -17.716  1.00  0.00      PROA H  
ATOM   3807  HA  SER A 241       5.703  26.659 -15.618  1.00  0.00      PROA H  
ATOM   3808  HB1 SER A 241       2.791  27.608 -16.017  1.00  0.00      PROA H  
ATOM   3809  HB2 SER A 241       4.264  28.576 -16.337  1.00  0.00      PROA H  
ATOM   3810  HG1 SER A 241       3.677  27.460 -13.748  1.00  0.00      PROA H  
ATOM   3811  N   SER A 242       4.831  24.892 -14.100  1.00  1.83      PROA N  
ATOM   3812  CA  SER A 242       4.223  24.192 -12.980  1.00  1.80      PROA C  
ATOM   3813  C   SER A 242       3.292  25.092 -12.173  1.00  1.87      PROA C  
ATOM   3814  O   SER A 242       3.529  26.292 -12.007  1.00  1.55      PROA O  
ATOM   3815  CB  SER A 242       5.251  23.467 -12.074  1.00  1.80      PROA C  
ATOM   3816  OG  SER A 242       6.371  24.302 -11.781  1.00  1.55      PROA O  
ATOM   3817  HN  SER A 242       5.813  25.052 -14.004  1.00  0.00      PROA H  
ATOM   3818  HA  SER A 242       3.602  23.416 -13.398  1.00  0.00      PROA H  
ATOM   3819  HB1 SER A 242       5.620  22.579 -12.638  1.00  0.00      PROA H  
ATOM   3820  HB2 SER A 242       4.790  23.098 -11.131  1.00  0.00      PROA H  
ATOM   3821  HG1 SER A 242       7.170  23.735 -11.871  1.00  0.00      PROA H  
ATOM   3822  N   ARG A 243       2.150  24.543 -11.726  1.00  1.83      PROA N  
ATOM   3823  CA  ARG A 243       1.077  25.291 -11.090  1.00  1.80      PROA C  
ATOM   3824  C   ARG A 243       0.981  24.985  -9.597  1.00  1.87      PROA C  
ATOM   3825  O   ARG A 243      -0.102  24.951  -9.013  1.00  1.55      PROA O  
ATOM   3826  CB  ARG A 243      -0.275  25.046 -11.808  1.00  1.80      PROA C  
ATOM   3827  CG  ARG A 243      -0.287  25.388 -13.321  1.00  1.80      PROA C  
ATOM   3828  CD  ARG A 243       0.253  26.770 -13.729  1.00  1.80      PROA C  
ATOM   3829  NE  ARG A 243      -0.537  27.817 -13.011  1.00  1.83      PROA N  
ATOM   3830  CZ  ARG A 243      -0.172  29.082 -12.870  1.00  1.87      PROA C  
ATOM   3831  NH1 ARG A 243       0.962  29.578 -13.318  1.00  1.83      PROA N1+
ATOM   3832  NH2 ARG A 243      -0.950  29.921 -12.225  1.00  1.83      PROA N  
ATOM   3833  HN  ARG A 243       1.916  23.610 -12.004  1.00  0.00      PROA H  
ATOM   3834  HA  ARG A 243       1.286  26.351 -11.150  1.00  0.00      PROA H  
ATOM   3835  HB1 ARG A 243      -1.056  25.668 -11.316  1.00  0.00      PROA H  
ATOM   3836  HB2 ARG A 243      -0.573  23.981 -11.688  1.00  0.00      PROA H  
ATOM   3837  HG1 ARG A 243      -1.330  25.290 -13.690  1.00  0.00      PROA H  
ATOM   3838  HG2 ARG A 243       0.317  24.626 -13.864  1.00  0.00      PROA H  
ATOM   3839  HD1 ARG A 243       0.137  26.918 -14.828  1.00  0.00      PROA H  
ATOM   3840  HD2 ARG A 243       1.329  26.851 -13.460  1.00  0.00      PROA H  
ATOM   3841  HE  ARG A 243      -1.471  27.612 -12.669  1.00  0.00      PROA H  
ATOM   3842 HH11 ARG A 243       1.601  29.018 -13.817  1.00  0.00      PROA H  
ATOM   3843 HH12 ARG A 243       1.091  30.579 -13.195  1.00  0.00      PROA H  
ATOM   3844 HH21 ARG A 243      -1.749  29.588 -11.698  1.00  0.00      PROA H  
ATOM   3845 HH22 ARG A 243      -0.538  30.837 -12.033  1.00  0.00      PROA H  
ATOM   3846  N   PHE A 244       2.133  24.727  -8.949  1.00  1.83      PROA N  
ATOM   3847  CA  PHE A 244       2.235  24.482  -7.525  1.00  1.80      PROA C  
ATOM   3848  C   PHE A 244       3.628  24.927  -7.098  1.00  1.87      PROA C  
ATOM   3849  O   PHE A 244       4.510  25.100  -7.937  1.00  1.55      PROA O  
ATOM   3850  CB  PHE A 244       1.988  22.984  -7.152  1.00  1.80      PROA C  
ATOM   3851  CG  PHE A 244       3.013  22.028  -7.720  1.00  2.04      PROA C  
ATOM   3852  CD1 PHE A 244       2.855  21.491  -9.009  1.00  2.04      PROA C  
ATOM   3853  CD2 PHE A 244       4.107  21.609  -6.942  1.00  2.04      PROA C  
ATOM   3854  CE1 PHE A 244       3.778  20.570  -9.517  1.00  2.04      PROA C  
ATOM   3855  CE2 PHE A 244       5.038  20.694  -7.447  1.00  2.04      PROA C  
ATOM   3856  CZ  PHE A 244       4.874  20.178  -8.737  1.00  2.04      PROA C  
ATOM   3857  HN  PHE A 244       3.011  24.766  -9.423  1.00  0.00      PROA H  
ATOM   3858  HA  PHE A 244       1.521  25.112  -7.010  1.00  0.00      PROA H  
ATOM   3859  HB1 PHE A 244       0.996  22.680  -7.541  1.00  0.00      PROA H  
ATOM   3860  HB2 PHE A 244       1.965  22.868  -6.046  1.00  0.00      PROA H  
ATOM   3861  HD1 PHE A 244       2.008  21.788  -9.608  1.00  0.00      PROA H  
ATOM   3862  HD2 PHE A 244       4.227  21.997  -5.942  1.00  0.00      PROA H  
ATOM   3863  HE1 PHE A 244       3.637  20.149 -10.501  1.00  0.00      PROA H  
ATOM   3864  HE2 PHE A 244       5.871  20.376  -6.837  1.00  0.00      PROA H  
ATOM   3865  HZ  PHE A 244       5.584  19.464  -9.129  1.00  0.00      PROA H  
ATOM   3866  N   GLY A 245       3.850  25.130  -5.782  1.00  1.83      PROA N  
ATOM   3867  CA  GLY A 245       5.162  25.446  -5.221  1.00  1.80      PROA C  
ATOM   3868  C   GLY A 245       5.670  24.315  -4.374  1.00  1.87      PROA C  
ATOM   3869  O   GLY A 245       4.918  23.421  -3.993  1.00  1.55      PROA O  
ATOM   3870  HN  GLY A 245       3.103  24.995  -5.128  1.00  0.00      PROA H  
ATOM   3871  HA1 GLY A 245       5.033  26.294  -4.569  1.00  0.00      PROA H  
ATOM   3872  HA2 GLY A 245       5.886  25.624  -6.005  1.00  0.00      PROA H  
ATOM   3873  N   LYS A 246       6.967  24.319  -4.026  1.00  1.83      PROA N  
ATOM   3874  CA  LYS A 246       7.554  23.248  -3.243  1.00  1.80      PROA C  
ATOM   3875  C   LYS A 246       8.746  23.698  -2.406  1.00  1.87      PROA C  
ATOM   3876  O   LYS A 246       9.428  24.676  -2.708  1.00  1.55      PROA O  
ATOM   3877  CB  LYS A 246       7.883  21.960  -4.069  1.00  1.80      PROA C  
ATOM   3878  CG  LYS A 246       8.787  22.087  -5.321  1.00  1.80      PROA C  
ATOM   3879  CD  LYS A 246       8.176  22.884  -6.493  1.00  1.80      PROA C  
ATOM   3880  CE  LYS A 246       8.490  22.377  -7.910  1.00  1.80      PROA C  
ATOM   3881  NZ  LYS A 246       9.931  22.365  -8.218  1.00  1.65      PROA N1+
ATOM   3882  HN  LYS A 246       7.591  25.026  -4.376  1.00  0.00      PROA H  
ATOM   3883  HA  LYS A 246       6.816  22.962  -2.505  1.00  0.00      PROA H  
ATOM   3884  HB1 LYS A 246       6.907  21.540  -4.403  1.00  0.00      PROA H  
ATOM   3885  HB2 LYS A 246       8.329  21.203  -3.386  1.00  0.00      PROA H  
ATOM   3886  HG1 LYS A 246       8.985  21.047  -5.673  1.00  0.00      PROA H  
ATOM   3887  HG2 LYS A 246       9.765  22.529  -5.034  1.00  0.00      PROA H  
ATOM   3888  HD1 LYS A 246       8.468  23.953  -6.408  1.00  0.00      PROA H  
ATOM   3889  HD2 LYS A 246       7.065  22.843  -6.399  1.00  0.00      PROA H  
ATOM   3890  HE1 LYS A 246       7.991  23.036  -8.656  1.00  0.00      PROA H  
ATOM   3891  HE2 LYS A 246       8.105  21.342  -8.042  1.00  0.00      PROA H  
ATOM   3892  HZ1 LYS A 246      10.445  21.626  -7.689  1.00  0.00      PROA H  
ATOM   3893  HZ2 LYS A 246      10.391  23.302  -8.035  1.00  0.00      PROA H  
ATOM   3894  HZ3 LYS A 246      10.021  22.154  -9.252  1.00  0.00      PROA H  
ATOM   3895  N   PHE A 247       9.007  22.991  -1.291  1.00  1.83      PROA N  
ATOM   3896  CA  PHE A 247      10.157  23.206  -0.429  1.00  1.80      PROA C  
ATOM   3897  C   PHE A 247      10.880  21.878  -0.305  1.00  1.87      PROA C  
ATOM   3898  O   PHE A 247      10.259  20.845  -0.059  1.00  1.55      PROA O  
ATOM   3899  CB  PHE A 247       9.741  23.768   0.967  1.00  1.80      PROA C  
ATOM   3900  CG  PHE A 247      10.878  23.999   1.939  1.00  2.04      PROA C  
ATOM   3901  CD1 PHE A 247      11.983  24.785   1.576  1.00  2.04      PROA C  
ATOM   3902  CD2 PHE A 247      10.803  23.514   3.257  1.00  2.04      PROA C  
ATOM   3903  CE1 PHE A 247      13.004  25.065   2.494  1.00  2.04      PROA C  
ATOM   3904  CE2 PHE A 247      11.813  23.801   4.184  1.00  2.04      PROA C  
ATOM   3905  CZ  PHE A 247      12.918  24.571   3.802  1.00  2.04      PROA C  
ATOM   3906  HN  PHE A 247       8.414  22.215  -1.052  1.00  0.00      PROA H  
ATOM   3907  HA  PHE A 247      10.843  23.893  -0.905  1.00  0.00      PROA H  
ATOM   3908  HB1 PHE A 247       9.007  23.073   1.433  1.00  0.00      PROA H  
ATOM   3909  HB2 PHE A 247       9.242  24.749   0.823  1.00  0.00      PROA H  
ATOM   3910  HD1 PHE A 247      12.040  25.194   0.582  1.00  0.00      PROA H  
ATOM   3911  HD2 PHE A 247       9.944  22.934   3.563  1.00  0.00      PROA H  
ATOM   3912  HE1 PHE A 247      13.845  25.673   2.195  1.00  0.00      PROA H  
ATOM   3913  HE2 PHE A 247      11.733  23.434   5.197  1.00  0.00      PROA H  
ATOM   3914  HZ  PHE A 247      13.695  24.796   4.518  1.00  0.00      PROA H  
ATOM   3915  N   ILE A 248      12.206  21.878  -0.521  1.00  1.83      PROA N  
ATOM   3916  CA  ILE A 248      13.024  20.682  -0.559  1.00  1.80      PROA C  
ATOM   3917  C   ILE A 248      14.052  20.791   0.552  1.00  1.87      PROA C  
ATOM   3918  O   ILE A 248      14.755  21.794   0.663  1.00  1.55      PROA O  
ATOM   3919  CB  ILE A 248      13.736  20.518  -1.911  1.00  1.80      PROA C  
ATOM   3920  CG1 ILE A 248      12.742  20.459  -3.103  1.00  1.80      PROA C  
ATOM   3921  CG2 ILE A 248      14.627  19.253  -1.893  1.00  1.80      PROA C  
ATOM   3922  CD  ILE A 248      12.430  21.818  -3.748  1.00  1.80      PROA C  
ATOM   3923  HN  ILE A 248      12.688  22.735  -0.722  1.00  0.00      PROA H  
ATOM   3924  HA  ILE A 248      12.422  19.805  -0.363  1.00  0.00      PROA H  
ATOM   3925  HB  ILE A 248      14.400  21.396  -2.082  1.00  0.00      PROA H  
ATOM   3926 HG11 ILE A 248      11.803  19.961  -2.781  1.00  0.00      PROA H  
ATOM   3927 HG12 ILE A 248      13.203  19.817  -3.888  1.00  0.00      PROA H  
ATOM   3928 HG21 ILE A 248      14.033  18.350  -1.644  1.00  0.00      PROA H  
ATOM   3929 HG22 ILE A 248      15.444  19.345  -1.148  1.00  0.00      PROA H  
ATOM   3930 HG23 ILE A 248      15.100  19.102  -2.886  1.00  0.00      PROA H  
ATOM   3931  HD1 ILE A 248      13.366  22.371  -3.977  1.00  0.00      PROA H  
ATOM   3932  HD2 ILE A 248      11.815  22.453  -3.078  1.00  0.00      PROA H  
ATOM   3933  HD3 ILE A 248      11.870  21.675  -4.697  1.00  0.00      PROA H  
ATOM   3934  N   ARG A 249      14.174  19.761   1.411  1.00  1.83      PROA N  
ATOM   3935  CA  ARG A 249      15.135  19.754   2.496  1.00  1.80      PROA C  
ATOM   3936  C   ARG A 249      16.199  18.704   2.220  1.00  1.87      PROA C  
ATOM   3937  O   ARG A 249      15.926  17.505   2.208  1.00  1.55      PROA O  
ATOM   3938  CB  ARG A 249      14.432  19.463   3.847  1.00  1.80      PROA C  
ATOM   3939  CG  ARG A 249      13.256  20.423   4.128  1.00  1.80      PROA C  
ATOM   3940  CD  ARG A 249      12.767  20.439   5.583  1.00  1.80      PROA C  
ATOM   3941  NE  ARG A 249      12.128  19.124   5.890  1.00  1.83      PROA N  
ATOM   3942  CZ  ARG A 249      11.735  18.783   7.107  1.00  1.87      PROA C  
ATOM   3943  NH1 ARG A 249      11.733  19.612   8.130  1.00  1.83      PROA N1+
ATOM   3944  NH2 ARG A 249      11.327  17.556   7.337  1.00  1.83      PROA N  
ATOM   3945  HN  ARG A 249      13.568  18.959   1.355  1.00  0.00      PROA H  
ATOM   3946  HA  ARG A 249      15.633  20.710   2.572  1.00  0.00      PROA H  
ATOM   3947  HB1 ARG A 249      15.178  19.546   4.669  1.00  0.00      PROA H  
ATOM   3948  HB2 ARG A 249      14.046  18.419   3.851  1.00  0.00      PROA H  
ATOM   3949  HG1 ARG A 249      12.404  20.182   3.453  1.00  0.00      PROA H  
ATOM   3950  HG2 ARG A 249      13.590  21.455   3.878  1.00  0.00      PROA H  
ATOM   3951  HD1 ARG A 249      12.008  21.239   5.722  1.00  0.00      PROA H  
ATOM   3952  HD2 ARG A 249      13.625  20.613   6.275  1.00  0.00      PROA H  
ATOM   3953  HE  ARG A 249      12.155  18.359   5.218  1.00  0.00      PROA H  
ATOM   3954 HH11 ARG A 249      11.811  20.596   7.962  1.00  0.00      PROA H  
ATOM   3955 HH12 ARG A 249      11.345  19.270   8.975  1.00  0.00      PROA H  
ATOM   3956 HH21 ARG A 249      11.273  16.898   6.571  1.00  0.00      PROA H  
ATOM   3957 HH22 ARG A 249      11.210  17.272   8.293  1.00  0.00      PROA H  
ATOM   3958  N   ILE A 250      17.454  19.135   1.974  1.00  1.83      PROA N  
ATOM   3959  CA  ILE A 250      18.558  18.248   1.638  1.00  1.80      PROA C  
ATOM   3960  C   ILE A 250      19.479  18.151   2.837  1.00  1.87      PROA C  
ATOM   3961  O   ILE A 250      20.034  19.153   3.283  1.00  1.55      PROA O  
ATOM   3962  CB  ILE A 250      19.352  18.750   0.427  1.00  1.80      PROA C  
ATOM   3963  CG1 ILE A 250      18.460  18.898  -0.834  1.00  1.80      PROA C  
ATOM   3964  CG2 ILE A 250      20.561  17.827   0.145  1.00  1.80      PROA C  
ATOM   3965  CD  ILE A 250      17.762  17.605  -1.280  1.00  1.80      PROA C  
ATOM   3966  HN  ILE A 250      17.688  20.111   1.984  1.00  0.00      PROA H  
ATOM   3967  HA  ILE A 250      18.191  17.253   1.432  1.00  0.00      PROA H  
ATOM   3968  HB  ILE A 250      19.748  19.770   0.658  1.00  0.00      PROA H  
ATOM   3969 HG11 ILE A 250      19.102  19.268  -1.665  1.00  0.00      PROA H  
ATOM   3970 HG12 ILE A 250      17.694  19.682  -0.644  1.00  0.00      PROA H  
ATOM   3971 HG21 ILE A 250      20.227  16.775   0.030  1.00  0.00      PROA H  
ATOM   3972 HG22 ILE A 250      21.310  17.870   0.963  1.00  0.00      PROA H  
ATOM   3973 HG23 ILE A 250      21.069  18.141  -0.791  1.00  0.00      PROA H  
ATOM   3974  HD1 ILE A 250      17.042  17.261  -0.508  1.00  0.00      PROA H  
ATOM   3975  HD2 ILE A 250      18.497  16.793  -1.462  1.00  0.00      PROA H  
ATOM   3976  HD3 ILE A 250      17.199  17.776  -2.222  1.00  0.00      PROA H  
ATOM   3977  N   HSD A 251      19.660  16.941   3.408  1.00  1.83      PROA N  
ATOM   3978  CA  HSD A 251      20.467  16.763   4.603  1.00  1.80      PROA C  
ATOM   3979  C   HSD A 251      21.801  16.112   4.322  1.00  1.87      PROA C  
ATOM   3980  O   HSD A 251      22.014  15.455   3.304  1.00  1.55      PROA O  
ATOM   3981  CB  HSD A 251      19.745  15.970   5.717  1.00  1.80      PROA C  
ATOM   3982  CG  HSD A 251      18.489  16.674   6.139  1.00  2.04      PROA C  
ATOM   3983  CD2 HSD A 251      17.337  16.892   5.452  1.00  2.04      PROA C  
ATOM   3984  ND1 HSD A 251      18.313  17.271   7.367  1.00  1.72      PROA N  
ATOM   3985  CE1 HSD A 251      17.089  17.849   7.357  1.00  2.04      PROA C  
ATOM   3986  NE2 HSD A 251      16.460  17.641   6.217  1.00  1.72      PROA N  
ATOM   3987  HN  HSD A 251      19.225  16.122   3.044  1.00  0.00      PROA H  
ATOM   3988  HA  HSD A 251      20.693  17.731   5.018  1.00  0.00      PROA H  
ATOM   3989  HB1 HSD A 251      20.401  15.870   6.609  1.00  0.00      PROA H  
ATOM   3990  HB2 HSD A 251      19.503  14.949   5.366  1.00  0.00      PROA H  
ATOM   3991  HD1 HSD A 251      18.954  17.254   8.144  1.00  0.00      PROA H  
ATOM   3992  HD2 HSD A 251      17.059  16.576   4.454  1.00  0.00      PROA H  
ATOM   3993  HE1 HSD A 251      16.680  18.402   8.206  1.00  0.00      PROA H  
ATOM   3994  N   PHE A 252      22.739  16.294   5.263  1.00  1.83      PROA N  
ATOM   3995  CA  PHE A 252      24.084  15.774   5.212  1.00  1.80      PROA C  
ATOM   3996  C   PHE A 252      24.420  15.198   6.579  1.00  1.87      PROA C  
ATOM   3997  O   PHE A 252      23.920  15.657   7.605  1.00  1.55      PROA O  
ATOM   3998  CB  PHE A 252      25.126  16.874   4.860  1.00  1.80      PROA C  
ATOM   3999  CG  PHE A 252      24.811  17.516   3.531  1.00  2.04      PROA C  
ATOM   4000  CD1 PHE A 252      25.382  17.019   2.347  1.00  2.04      PROA C  
ATOM   4001  CD2 PHE A 252      23.980  18.649   3.454  1.00  2.04      PROA C  
ATOM   4002  CE1 PHE A 252      25.124  17.630   1.113  1.00  2.04      PROA C  
ATOM   4003  CE2 PHE A 252      23.704  19.252   2.222  1.00  2.04      PROA C  
ATOM   4004  CZ  PHE A 252      24.281  18.747   1.051  1.00  2.04      PROA C  
ATOM   4005  HN  PHE A 252      22.520  16.858   6.066  1.00  0.00      PROA H  
ATOM   4006  HA  PHE A 252      24.131  14.966   4.495  1.00  0.00      PROA H  
ATOM   4007  HB1 PHE A 252      26.150  16.444   4.811  1.00  0.00      PROA H  
ATOM   4008  HB2 PHE A 252      25.119  17.670   5.636  1.00  0.00      PROA H  
ATOM   4009  HD1 PHE A 252      26.034  16.160   2.395  1.00  0.00      PROA H  
ATOM   4010  HD2 PHE A 252      23.539  19.048   4.356  1.00  0.00      PROA H  
ATOM   4011  HE1 PHE A 252      25.584  17.249   0.215  1.00  0.00      PROA H  
ATOM   4012  HE2 PHE A 252      23.045  20.108   2.177  1.00  0.00      PROA H  
ATOM   4013  HZ  PHE A 252      24.078  19.224   0.103  1.00  0.00      PROA H  
ATOM   4014  N   GLY A 253      25.267  14.149   6.611  1.00  1.83      PROA N  
ATOM   4015  CA  GLY A 253      25.827  13.557   7.823  1.00  1.80      PROA C  
ATOM   4016  C   GLY A 253      26.884  14.414   8.478  1.00  1.87      PROA C  
ATOM   4017  O   GLY A 253      27.286  15.455   7.965  1.00  1.55      PROA O  
ATOM   4018  HN  GLY A 253      25.610  13.799   5.734  1.00  0.00      PROA H  
ATOM   4019  HA1 GLY A 253      26.301  12.629   7.541  1.00  0.00      PROA H  
ATOM   4020  HA2 GLY A 253      25.028  13.413   8.537  1.00  0.00      PROA H  
ATOM   4021  N   ALA A 254      27.428  13.961   9.624  1.00  1.83      PROA N  
ATOM   4022  CA  ALA A 254      28.432  14.700  10.373  1.00  1.80      PROA C  
ATOM   4023  C   ALA A 254      29.807  14.656   9.714  1.00  1.87      PROA C  
ATOM   4024  O   ALA A 254      30.651  15.534   9.908  1.00  1.55      PROA O  
ATOM   4025  CB  ALA A 254      28.531  14.150  11.808  1.00  1.80      PROA C  
ATOM   4026  HN  ALA A 254      27.150  13.062   9.990  1.00  0.00      PROA H  
ATOM   4027  HA  ALA A 254      28.128  15.736  10.417  1.00  0.00      PROA H  
ATOM   4028  HB1 ALA A 254      28.850  13.088  11.797  1.00  0.00      PROA H  
ATOM   4029  HB2 ALA A 254      27.545  14.201  12.315  1.00  0.00      PROA H  
ATOM   4030  HB3 ALA A 254      29.257  14.733  12.414  1.00  0.00      PROA H  
ATOM   4031  N   THR A 255      30.036  13.636   8.871  1.00  1.83      PROA N  
ATOM   4032  CA  THR A 255      31.120  13.525   7.902  1.00  1.80      PROA C  
ATOM   4033  C   THR A 255      31.081  14.610   6.840  1.00  1.87      PROA C  
ATOM   4034  O   THR A 255      32.109  15.123   6.399  1.00  1.55      PROA O  
ATOM   4035  CB  THR A 255      31.080  12.171   7.196  1.00  1.80      PROA C  
ATOM   4036  CG2 THR A 255      31.517  11.098   8.200  1.00  1.80      PROA C  
ATOM   4037  OG1 THR A 255      29.749  11.855   6.792  1.00  1.55      PROA O  
ATOM   4038  HN  THR A 255      29.360  12.904   8.797  1.00  0.00      PROA H  
ATOM   4039  HA  THR A 255      32.060  13.631   8.424  1.00  0.00      PROA H  
ATOM   4040  HB  THR A 255      31.773  12.137   6.321  1.00  0.00      PROA H  
ATOM   4041  HG1 THR A 255      29.716  10.881   6.658  1.00  0.00      PROA H  
ATOM   4042 HG21 THR A 255      30.815  11.044   9.058  1.00  0.00      PROA H  
ATOM   4043 HG22 THR A 255      32.533  11.316   8.592  1.00  0.00      PROA H  
ATOM   4044 HG23 THR A 255      31.545  10.098   7.716  1.00  0.00      PROA H  
ATOM   4045  N   GLY A 256      29.857  14.958   6.397  1.00  1.83      PROA N  
ATOM   4046  CA  GLY A 256      29.573  15.884   5.312  1.00  1.80      PROA C  
ATOM   4047  C   GLY A 256      28.907  15.191   4.156  1.00  1.87      PROA C  
ATOM   4048  O   GLY A 256      28.448  15.843   3.220  1.00  1.55      PROA O  
ATOM   4049  HN  GLY A 256      29.065  14.585   6.882  1.00  0.00      PROA H  
ATOM   4050  HA1 GLY A 256      30.488  16.325   4.940  1.00  0.00      PROA H  
ATOM   4051  HA2 GLY A 256      28.875  16.617   5.690  1.00  0.00      PROA H  
ATOM   4052  N   LYS A 257      28.839  13.843   4.182  1.00  1.83      PROA N  
ATOM   4053  CA  LYS A 257      28.198  13.023   3.164  1.00  1.80      PROA C  
ATOM   4054  C   LYS A 257      26.689  13.238   3.056  1.00  1.87      PROA C  
ATOM   4055  O   LYS A 257      25.995  13.376   4.061  1.00  1.55      PROA O  
ATOM   4056  CB  LYS A 257      28.448  11.510   3.411  1.00  1.80      PROA C  
ATOM   4057  CG  LYS A 257      29.925  11.085   3.495  1.00  1.80      PROA C  
ATOM   4058  CD  LYS A 257      30.751  11.327   2.221  1.00  1.80      PROA C  
ATOM   4059  CE  LYS A 257      32.186  10.803   2.382  1.00  1.80      PROA C  
ATOM   4060  NZ  LYS A 257      33.004  11.117   1.205  1.00  1.65      PROA N1+
ATOM   4061  HN  LYS A 257      29.222  13.347   4.961  1.00  0.00      PROA H  
ATOM   4062  HA  LYS A 257      28.628  13.300   2.211  1.00  0.00      PROA H  
ATOM   4063  HB1 LYS A 257      27.964  10.910   2.606  1.00  0.00      PROA H  
ATOM   4064  HB2 LYS A 257      27.966  11.220   4.376  1.00  0.00      PROA H  
ATOM   4065  HG1 LYS A 257      29.950   9.996   3.741  1.00  0.00      PROA H  
ATOM   4066  HG2 LYS A 257      30.417  11.614   4.339  1.00  0.00      PROA H  
ATOM   4067  HD1 LYS A 257      30.775  12.420   2.008  1.00  0.00      PROA H  
ATOM   4068  HD2 LYS A 257      30.261  10.816   1.363  1.00  0.00      PROA H  
ATOM   4069  HE1 LYS A 257      32.185   9.700   2.522  1.00  0.00      PROA H  
ATOM   4070  HE2 LYS A 257      32.665  11.277   3.268  1.00  0.00      PROA H  
ATOM   4071  HZ1 LYS A 257      33.058  12.157   1.055  1.00  0.00      PROA H  
ATOM   4072  HZ2 LYS A 257      32.607  10.685   0.327  1.00  0.00      PROA H  
ATOM   4073  HZ3 LYS A 257      33.963  10.712   1.323  1.00  0.00      PROA H  
ATOM   4074  N   LEU A 258      26.135  13.230   1.827  1.00  1.83      PROA N  
ATOM   4075  CA  LEU A 258      24.711  13.370   1.541  1.00  1.80      PROA C  
ATOM   4076  C   LEU A 258      23.811  12.337   2.240  1.00  1.87      PROA C  
ATOM   4077  O   LEU A 258      24.149  11.157   2.332  1.00  1.55      PROA O  
ATOM   4078  CB  LEU A 258      24.533  13.296  -0.000  1.00  1.80      PROA C  
ATOM   4079  CG  LEU A 258      23.122  13.566  -0.561  1.00  1.80      PROA C  
ATOM   4080  CD1 LEU A 258      22.645  14.993  -0.259  1.00  1.80      PROA C  
ATOM   4081  CD2 LEU A 258      23.087  13.312  -2.077  1.00  1.80      PROA C  
ATOM   4082  HN  LEU A 258      26.728  13.155   1.030  1.00  0.00      PROA H  
ATOM   4083  HA  LEU A 258      24.407  14.345   1.895  1.00  0.00      PROA H  
ATOM   4084  HB1 LEU A 258      24.853  12.282  -0.334  1.00  0.00      PROA H  
ATOM   4085  HB2 LEU A 258      25.233  14.028  -0.456  1.00  0.00      PROA H  
ATOM   4086  HG  LEU A 258      22.401  12.853  -0.090  1.00  0.00      PROA H  
ATOM   4087 HD11 LEU A 258      23.325  15.747  -0.705  1.00  0.00      PROA H  
ATOM   4088 HD12 LEU A 258      22.592  15.175   0.835  1.00  0.00      PROA H  
ATOM   4089 HD13 LEU A 258      21.628  15.145  -0.678  1.00  0.00      PROA H  
ATOM   4090 HD21 LEU A 258      23.384  12.265  -2.301  1.00  0.00      PROA H  
ATOM   4091 HD22 LEU A 258      23.775  13.999  -2.611  1.00  0.00      PROA H  
ATOM   4092 HD23 LEU A 258      22.058  13.470  -2.466  1.00  0.00      PROA H  
ATOM   4093  N   ALA A 259      22.655  12.768   2.787  1.00  1.83      PROA N  
ATOM   4094  CA  ALA A 259      21.817  11.952   3.645  1.00  1.80      PROA C  
ATOM   4095  C   ALA A 259      20.340  11.972   3.240  1.00  1.87      PROA C  
ATOM   4096  O   ALA A 259      19.972  12.313   2.117  1.00  1.55      PROA O  
ATOM   4097  CB  ALA A 259      21.988  12.409   5.109  1.00  1.80      PROA C  
ATOM   4098  HN  ALA A 259      22.380  13.733   2.722  1.00  0.00      PROA H  
ATOM   4099  HA  ALA A 259      22.128  10.920   3.569  1.00  0.00      PROA H  
ATOM   4100  HB1 ALA A 259      21.576  13.427   5.265  1.00  0.00      PROA H  
ATOM   4101  HB2 ALA A 259      23.067  12.439   5.370  1.00  0.00      PROA H  
ATOM   4102  HB3 ALA A 259      21.501  11.715   5.824  1.00  0.00      PROA H  
ATOM   4103  N   SER A 260      19.449  11.529   4.154  1.00  1.83      PROA N  
ATOM   4104  CA  SER A 260      18.002  11.456   3.947  1.00  1.80      PROA C  
ATOM   4105  C   SER A 260      17.341  12.814   3.703  1.00  1.87      PROA C  
ATOM   4106  O   SER A 260      17.740  13.822   4.279  1.00  1.55      PROA O  
ATOM   4107  CB  SER A 260      17.269  10.744   5.117  1.00  1.80      PROA C  
ATOM   4108  OG  SER A 260      17.836   9.455   5.378  1.00  1.55      PROA O  
ATOM   4109  HN  SER A 260      19.774  11.248   5.052  1.00  0.00      PROA H  
ATOM   4110  HA  SER A 260      17.847  10.866   3.056  1.00  0.00      PROA H  
ATOM   4111  HB1 SER A 260      16.190  10.616   4.867  1.00  0.00      PROA H  
ATOM   4112  HB2 SER A 260      17.339  11.363   6.041  1.00  0.00      PROA H  
ATOM   4113  HG1 SER A 260      18.584   9.603   5.989  1.00  0.00      PROA H  
ATOM   4114  N   ALA A 261      16.315  12.888   2.834  1.00  1.83      PROA N  
ATOM   4115  CA  ALA A 261      15.743  14.155   2.411  1.00  1.80      PROA C  
ATOM   4116  C   ALA A 261      14.229  14.063   2.273  1.00  1.87      PROA C  
ATOM   4117  O   ALA A 261      13.671  12.970   2.216  1.00  1.55      PROA O  
ATOM   4118  CB  ALA A 261      16.375  14.571   1.063  1.00  1.80      PROA C  
ATOM   4119  HN  ALA A 261      15.941  12.076   2.384  1.00  0.00      PROA H  
ATOM   4120  HA  ALA A 261      15.931  14.919   3.154  1.00  0.00      PROA H  
ATOM   4121  HB1 ALA A 261      16.221  13.786   0.294  1.00  0.00      PROA H  
ATOM   4122  HB2 ALA A 261      17.469  14.709   1.193  1.00  0.00      PROA H  
ATOM   4123  HB3 ALA A 261      15.944  15.523   0.689  1.00  0.00      PROA H  
ATOM   4124  N   ASP A 262      13.523  15.214   2.223  1.00  1.83      PROA N  
ATOM   4125  CA  ASP A 262      12.086  15.243   2.005  1.00  1.80      PROA C  
ATOM   4126  C   ASP A 262      11.639  16.522   1.289  1.00  1.87      PROA C  
ATOM   4127  O   ASP A 262      12.331  17.543   1.257  1.00  1.55      PROA O  
ATOM   4128  CB  ASP A 262      11.254  14.923   3.292  1.00  1.80      PROA C  
ATOM   4129  CG  ASP A 262      11.525  15.785   4.505  1.00  1.87      PROA C  
ATOM   4130  OD1 ASP A 262      12.243  16.811   4.457  1.00  1.66      PROA O  
ATOM   4131  OD2 ASP A 262      11.031  15.418   5.608  1.00  1.66      PROA O1-
ATOM   4132  HN  ASP A 262      13.965  16.105   2.329  1.00  0.00      PROA H  
ATOM   4133  HA  ASP A 262      11.861  14.455   1.297  1.00  0.00      PROA H  
ATOM   4134  HB1 ASP A 262      11.496  13.876   3.581  1.00  0.00      PROA H  
ATOM   4135  HB2 ASP A 262      10.168  14.964   3.071  1.00  0.00      PROA H  
ATOM   4136  N   ILE A 263      10.474  16.440   0.610  1.00  1.83      PROA N  
ATOM   4137  CA  ILE A 263       9.879  17.498  -0.190  1.00  1.80      PROA C  
ATOM   4138  C   ILE A 263       8.446  17.744   0.270  1.00  1.87      PROA C  
ATOM   4139  O   ILE A 263       7.665  16.812   0.451  1.00  1.55      PROA O  
ATOM   4140  CB  ILE A 263       9.898  17.175  -1.695  1.00  1.80      PROA C  
ATOM   4141  CG1 ILE A 263      11.358  16.937  -2.166  1.00  1.80      PROA C  
ATOM   4142  CG2 ILE A 263       9.205  18.301  -2.506  1.00  1.80      PROA C  
ATOM   4143  CD  ILE A 263      11.512  16.632  -3.663  1.00  1.80      PROA C  
ATOM   4144  HN  ILE A 263       9.975  15.566   0.588  1.00  0.00      PROA H  
ATOM   4145  HA  ILE A 263      10.428  18.413  -0.025  1.00  0.00      PROA H  
ATOM   4146  HB  ILE A 263       9.336  16.224  -1.861  1.00  0.00      PROA H  
ATOM   4147 HG11 ILE A 263      11.784  16.080  -1.598  1.00  0.00      PROA H  
ATOM   4148 HG12 ILE A 263      11.953  17.836  -1.903  1.00  0.00      PROA H  
ATOM   4149 HG21 ILE A 263       9.691  19.278  -2.303  1.00  0.00      PROA H  
ATOM   4150 HG22 ILE A 263       8.128  18.384  -2.248  1.00  0.00      PROA H  
ATOM   4151 HG23 ILE A 263       9.255  18.096  -3.594  1.00  0.00      PROA H  
ATOM   4152  HD1 ILE A 263      11.240  17.513  -4.280  1.00  0.00      PROA H  
ATOM   4153  HD2 ILE A 263      10.857  15.782  -3.948  1.00  0.00      PROA H  
ATOM   4154  HD3 ILE A 263      12.564  16.357  -3.891  1.00  0.00      PROA H  
ATOM   4155  N   GLU A 264       8.056  19.022   0.451  1.00  1.83      PROA N  
ATOM   4156  CA  GLU A 264       6.682  19.416   0.729  1.00  1.80      PROA C  
ATOM   4157  C   GLU A 264       6.159  20.289  -0.402  1.00  1.87      PROA C  
ATOM   4158  O   GLU A 264       6.922  20.961  -1.098  1.00  1.55      PROA O  
ATOM   4159  CB  GLU A 264       6.561  20.129   2.101  1.00  1.80      PROA C  
ATOM   4160  CG  GLU A 264       5.144  20.628   2.505  1.00  1.80      PROA C  
ATOM   4161  CD  GLU A 264       4.089  19.530   2.556  1.00  1.87      PROA C  
ATOM   4162  OE1 GLU A 264       3.758  19.088   3.690  1.00  1.66      PROA O  
ATOM   4163  OE2 GLU A 264       3.565  19.127   1.487  1.00  1.66      PROA O1-
ATOM   4164  HN  GLU A 264       8.721  19.760   0.316  1.00  0.00      PROA H  
ATOM   4165  HA  GLU A 264       6.048  18.539   0.754  1.00  0.00      PROA H  
ATOM   4166  HB1 GLU A 264       7.255  21.000   2.106  1.00  0.00      PROA H  
ATOM   4167  HB2 GLU A 264       6.922  19.407   2.868  1.00  0.00      PROA H  
ATOM   4168  HG1 GLU A 264       4.784  21.415   1.811  1.00  0.00      PROA H  
ATOM   4169  HG2 GLU A 264       5.205  21.089   3.512  1.00  0.00      PROA H  
ATOM   4170  N   THR A 265       4.834  20.264  -0.638  1.00  1.83      PROA N  
ATOM   4171  CA  THR A 265       4.163  20.930  -1.750  1.00  1.80      PROA C  
ATOM   4172  C   THR A 265       3.171  21.955  -1.247  1.00  1.87      PROA C  
ATOM   4173  O   THR A 265       2.485  21.761  -0.246  1.00  1.55      PROA O  
ATOM   4174  CB  THR A 265       3.431  19.994  -2.715  1.00  1.80      PROA C  
ATOM   4175  CG2 THR A 265       4.443  19.039  -3.362  1.00  1.80      PROA C  
ATOM   4176  OG1 THR A 265       2.430  19.205  -2.078  1.00  1.55      PROA O  
ATOM   4177  HN  THR A 265       4.253  19.811   0.060  1.00  0.00      PROA H  
ATOM   4178  HA  THR A 265       4.899  21.471  -2.325  1.00  0.00      PROA H  
ATOM   4179  HB  THR A 265       2.948  20.584  -3.532  1.00  0.00      PROA H  
ATOM   4180  HG1 THR A 265       2.820  18.917  -1.238  1.00  0.00      PROA H  
ATOM   4181 HG21 THR A 265       4.911  18.379  -2.600  1.00  0.00      PROA H  
ATOM   4182 HG22 THR A 265       5.244  19.611  -3.874  1.00  0.00      PROA H  
ATOM   4183 HG23 THR A 265       3.934  18.396  -4.111  1.00  0.00      PROA H  
ATOM   4184  N   TYR A 266       3.077  23.101  -1.944  1.00  1.83      PROA N  
ATOM   4185  CA  TYR A 266       2.226  24.208  -1.553  1.00  1.80      PROA C  
ATOM   4186  C   TYR A 266       1.234  24.522  -2.654  1.00  1.87      PROA C  
ATOM   4187  O   TYR A 266       1.605  24.739  -3.809  1.00  1.55      PROA O  
ATOM   4188  CB  TYR A 266       3.044  25.472  -1.177  1.00  1.80      PROA C  
ATOM   4189  CG  TYR A 266       3.962  25.108  -0.041  1.00  2.04      PROA C  
ATOM   4190  CD1 TYR A 266       3.462  24.979   1.267  1.00  2.04      PROA C  
ATOM   4191  CD2 TYR A 266       5.314  24.816  -0.283  1.00  2.04      PROA C  
ATOM   4192  CE1 TYR A 266       4.288  24.526   2.307  1.00  2.04      PROA C  
ATOM   4193  CE2 TYR A 266       6.133  24.351   0.753  1.00  2.04      PROA C  
ATOM   4194  CZ  TYR A 266       5.623  24.203   2.045  1.00  2.04      PROA C  
ATOM   4195  OH  TYR A 266       6.448  23.710   3.075  1.00  1.55      PROA O  
ATOM   4196  HN  TYR A 266       3.663  23.252  -2.746  1.00  0.00      PROA H  
ATOM   4197  HA  TYR A 266       1.638  23.927  -0.691  1.00  0.00      PROA H  
ATOM   4198  HB1 TYR A 266       2.381  26.298  -0.839  1.00  0.00      PROA H  
ATOM   4199  HB2 TYR A 266       3.649  25.826  -2.040  1.00  0.00      PROA H  
ATOM   4200  HD1 TYR A 266       2.419  25.185   1.463  1.00  0.00      PROA H  
ATOM   4201  HD2 TYR A 266       5.709  24.897  -1.284  1.00  0.00      PROA H  
ATOM   4202  HE1 TYR A 266       3.883  24.402   3.300  1.00  0.00      PROA H  
ATOM   4203  HE2 TYR A 266       7.153  24.086   0.547  1.00  0.00      PROA H  
ATOM   4204  HH  TYR A 266       5.911  23.666   3.870  1.00  0.00      PROA H  
ATOM   4205  N   LEU A 267      -0.061  24.540  -2.277  1.00  1.83      PROA N  
ATOM   4206  CA  LEU A 267      -1.269  24.794  -3.056  1.00  1.80      PROA C  
ATOM   4207  C   LEU A 267      -1.233  24.630  -4.579  1.00  1.87      PROA C  
ATOM   4208  O   LEU A 267      -1.044  25.582  -5.337  1.00  1.55      PROA O  
ATOM   4209  CB  LEU A 267      -1.892  26.154  -2.644  1.00  1.80      PROA C  
ATOM   4210  CG  LEU A 267      -3.314  26.447  -3.179  1.00  1.80      PROA C  
ATOM   4211  CD1 LEU A 267      -4.345  25.418  -2.687  1.00  1.80      PROA C  
ATOM   4212  CD2 LEU A 267      -3.751  27.860  -2.765  1.00  1.80      PROA C  
ATOM   4213  HN  LEU A 267      -0.245  24.348  -1.314  1.00  0.00      PROA H  
ATOM   4214  HA  LEU A 267      -1.956  24.032  -2.718  1.00  0.00      PROA H  
ATOM   4215  HB1 LEU A 267      -1.212  26.969  -2.980  1.00  0.00      PROA H  
ATOM   4216  HB2 LEU A 267      -1.927  26.202  -1.533  1.00  0.00      PROA H  
ATOM   4217  HG  LEU A 267      -3.299  26.420  -4.295  1.00  0.00      PROA H  
ATOM   4218 HD11 LEU A 267      -4.374  25.402  -1.577  1.00  0.00      PROA H  
ATOM   4219 HD12 LEU A 267      -4.100  24.400  -3.052  1.00  0.00      PROA H  
ATOM   4220 HD13 LEU A 267      -5.358  25.683  -3.059  1.00  0.00      PROA H  
ATOM   4221 HD21 LEU A 267      -3.070  28.619  -3.206  1.00  0.00      PROA H  
ATOM   4222 HD22 LEU A 267      -3.725  27.969  -1.660  1.00  0.00      PROA H  
ATOM   4223 HD23 LEU A 267      -4.785  28.061  -3.112  1.00  0.00      PROA H  
ATOM   4224  N   LEU A 268      -1.430  23.389  -5.070  1.00  1.83      PROA N  
ATOM   4225  CA  LEU A 268      -1.678  23.100  -6.476  1.00  1.80      PROA C  
ATOM   4226  C   LEU A 268      -2.978  23.708  -7.009  1.00  1.87      PROA C  
ATOM   4227  O   LEU A 268      -4.013  23.682  -6.338  1.00  1.55      PROA O  
ATOM   4228  CB  LEU A 268      -1.658  21.557  -6.691  1.00  1.80      PROA C  
ATOM   4229  CG  LEU A 268      -2.060  21.007  -8.081  1.00  1.80      PROA C  
ATOM   4230  CD1 LEU A 268      -1.079  21.421  -9.188  1.00  1.80      PROA C  
ATOM   4231  CD2 LEU A 268      -2.152  19.473  -8.030  1.00  1.80      PROA C  
ATOM   4232  HN  LEU A 268      -1.488  22.613  -4.436  1.00  0.00      PROA H  
ATOM   4233  HA  LEU A 268      -0.879  23.550  -7.045  1.00  0.00      PROA H  
ATOM   4234  HB1 LEU A 268      -2.351  21.105  -5.946  1.00  0.00      PROA H  
ATOM   4235  HB2 LEU A 268      -0.638  21.184  -6.447  1.00  0.00      PROA H  
ATOM   4236  HG  LEU A 268      -3.074  21.383  -8.349  1.00  0.00      PROA H  
ATOM   4237 HD11 LEU A 268      -0.075  20.993  -8.981  1.00  0.00      PROA H  
ATOM   4238 HD12 LEU A 268      -0.989  22.523  -9.259  1.00  0.00      PROA H  
ATOM   4239 HD13 LEU A 268      -1.423  21.036 -10.172  1.00  0.00      PROA H  
ATOM   4240 HD21 LEU A 268      -2.876  19.147  -7.253  1.00  0.00      PROA H  
ATOM   4241 HD22 LEU A 268      -1.158  19.038  -7.789  1.00  0.00      PROA H  
ATOM   4242 HD23 LEU A 268      -2.479  19.073  -9.012  1.00  0.00      PROA H  
ATOM   4243  N   GLU A 269      -2.985  24.238  -8.253  1.00  1.83      PROA N  
ATOM   4244  CA  GLU A 269      -4.191  24.716  -8.917  1.00  1.80      PROA C  
ATOM   4245  C   GLU A 269      -5.150  23.602  -9.350  1.00  1.87      PROA C  
ATOM   4246  O   GLU A 269      -5.324  23.288 -10.528  1.00  1.55      PROA O  
ATOM   4247  CB  GLU A 269      -3.874  25.617 -10.135  1.00  1.80      PROA C  
ATOM   4248  CG  GLU A 269      -3.211  26.960  -9.754  1.00  1.80      PROA C  
ATOM   4249  CD  GLU A 269      -3.111  27.897 -10.938  1.00  1.87      PROA C  
ATOM   4250  OE1 GLU A 269      -3.053  29.133 -10.725  1.00  1.66      PROA O  
ATOM   4251  OE2 GLU A 269      -3.104  27.454 -12.118  1.00  1.66      PROA O1-
ATOM   4252  HN  GLU A 269      -2.121  24.364  -8.747  1.00  0.00      PROA H  
ATOM   4253  HA  GLU A 269      -4.731  25.329  -8.207  1.00  0.00      PROA H  
ATOM   4254  HB1 GLU A 269      -4.823  25.860 -10.670  1.00  0.00      PROA H  
ATOM   4255  HB2 GLU A 269      -3.217  25.072 -10.846  1.00  0.00      PROA H  
ATOM   4256  HG1 GLU A 269      -2.191  26.798  -9.349  1.00  0.00      PROA H  
ATOM   4257  HG2 GLU A 269      -3.818  27.466  -8.972  1.00  0.00      PROA H  
ATOM   4258  N   LYS A 270      -5.834  22.976  -8.377  1.00  1.83      PROA N  
ATOM   4259  CA  LYS A 270      -6.793  21.905  -8.577  1.00  1.80      PROA C  
ATOM   4260  C   LYS A 270      -8.022  22.310  -9.392  1.00  1.87      PROA C  
ATOM   4261  O   LYS A 270      -8.559  21.532 -10.174  1.00  1.55      PROA O  
ATOM   4262  CB  LYS A 270      -7.182  21.309  -7.203  1.00  1.80      PROA C  
ATOM   4263  CG  LYS A 270      -8.083  20.063  -7.266  1.00  1.80      PROA C  
ATOM   4264  CD  LYS A 270      -8.218  19.361  -5.900  1.00  1.80      PROA C  
ATOM   4265  CE  LYS A 270      -8.804  20.264  -4.809  1.00  1.80      PROA C  
ATOM   4266  NZ  LYS A 270      -8.985  19.532  -3.550  1.00  1.65      PROA N1+
ATOM   4267  HN  LYS A 270      -5.582  23.197  -7.432  1.00  0.00      PROA H  
ATOM   4268  HA  LYS A 270      -6.297  21.131  -9.149  1.00  0.00      PROA H  
ATOM   4269  HB1 LYS A 270      -7.666  22.102  -6.592  1.00  0.00      PROA H  
ATOM   4270  HB2 LYS A 270      -6.235  21.026  -6.686  1.00  0.00      PROA H  
ATOM   4271  HG1 LYS A 270      -7.644  19.337  -7.989  1.00  0.00      PROA H  
ATOM   4272  HG2 LYS A 270      -9.092  20.340  -7.645  1.00  0.00      PROA H  
ATOM   4273  HD1 LYS A 270      -7.208  19.018  -5.577  1.00  0.00      PROA H  
ATOM   4274  HD2 LYS A 270      -8.855  18.455  -6.025  1.00  0.00      PROA H  
ATOM   4275  HE1 LYS A 270      -9.799  20.647  -5.125  1.00  0.00      PROA H  
ATOM   4276  HE2 LYS A 270      -8.137  21.129  -4.599  1.00  0.00      PROA H  
ATOM   4277  HZ1 LYS A 270      -8.066  19.211  -3.141  1.00  0.00      PROA H  
ATOM   4278  HZ2 LYS A 270      -9.569  18.671  -3.695  1.00  0.00      PROA H  
ATOM   4279  HZ3 LYS A 270      -9.478  20.186  -2.878  1.00  0.00      PROA H  
ATOM   4280  N   SER A 271      -8.494  23.569  -9.250  1.00  1.83      PROA N  
ATOM   4281  CA  SER A 271      -9.605  24.120 -10.031  1.00  1.80      PROA C  
ATOM   4282  C   SER A 271      -9.341  24.147 -11.538  1.00  1.87      PROA C  
ATOM   4283  O   SER A 271     -10.234  23.880 -12.343  1.00  1.55      PROA O  
ATOM   4284  CB  SER A 271     -10.039  25.525  -9.525  1.00  1.80      PROA C  
ATOM   4285  OG  SER A 271     -11.219  25.996 -10.181  1.00  1.55      PROA O  
ATOM   4286  HN  SER A 271      -8.049  24.179  -8.601  1.00  0.00      PROA H  
ATOM   4287  HA  SER A 271     -10.449  23.458  -9.894  1.00  0.00      PROA H  
ATOM   4288  HB1 SER A 271      -9.214  26.261  -9.660  1.00  0.00      PROA H  
ATOM   4289  HB2 SER A 271     -10.250  25.453  -8.434  1.00  0.00      PROA H  
ATOM   4290  HG1 SER A 271     -10.911  26.383 -11.030  1.00  0.00      PROA H  
ATOM   4291  N   ARG A 272      -8.080  24.419 -11.949  1.00  1.83      PROA N  
ATOM   4292  CA  ARG A 272      -7.627  24.448 -13.336  1.00  1.80      PROA C  
ATOM   4293  C   ARG A 272      -7.824  23.128 -14.085  1.00  1.87      PROA C  
ATOM   4294  O   ARG A 272      -7.956  23.102 -15.304  1.00  1.55      PROA O  
ATOM   4295  CB  ARG A 272      -6.148  24.936 -13.414  1.00  1.80      PROA C  
ATOM   4296  CG  ARG A 272      -5.504  24.931 -14.821  1.00  1.80      PROA C  
ATOM   4297  CD  ARG A 272      -4.007  25.281 -14.852  1.00  1.80      PROA C  
ATOM   4298  NE  ARG A 272      -3.836  26.754 -14.652  1.00  1.83      PROA N  
ATOM   4299  CZ  ARG A 272      -3.693  27.627 -15.643  1.00  1.87      PROA C  
ATOM   4300  NH1 ARG A 272      -3.816  27.297 -16.904  1.00  1.83      PROA N1+
ATOM   4301  NH2 ARG A 272      -3.488  28.904 -15.393  1.00  1.83      PROA N  
ATOM   4302  HN  ARG A 272      -7.370  24.610 -11.278  1.00  0.00      PROA H  
ATOM   4303  HA  ARG A 272      -8.232  25.173 -13.860  1.00  0.00      PROA H  
ATOM   4304  HB1 ARG A 272      -5.529  24.288 -12.759  1.00  0.00      PROA H  
ATOM   4305  HB2 ARG A 272      -6.097  25.968 -13.000  1.00  0.00      PROA H  
ATOM   4306  HG1 ARG A 272      -6.075  25.613 -15.487  1.00  0.00      PROA H  
ATOM   4307  HG2 ARG A 272      -5.578  23.911 -15.261  1.00  0.00      PROA H  
ATOM   4308  HD1 ARG A 272      -3.543  24.957 -15.812  1.00  0.00      PROA H  
ATOM   4309  HD2 ARG A 272      -3.481  24.754 -14.025  1.00  0.00      PROA H  
ATOM   4310  HE  ARG A 272      -3.637  27.103 -13.720  1.00  0.00      PROA H  
ATOM   4311 HH11 ARG A 272      -4.308  26.458 -17.132  1.00  0.00      PROA H  
ATOM   4312 HH12 ARG A 272      -3.986  28.103 -17.497  1.00  0.00      PROA H  
ATOM   4313 HH21 ARG A 272      -3.814  29.245 -14.513  1.00  0.00      PROA H  
ATOM   4314 HH22 ARG A 272      -3.423  29.534 -16.192  1.00  0.00      PROA H  
ATOM   4315  N   VAL A 273      -7.887  21.989 -13.355  1.00  1.83      PROA N  
ATOM   4316  CA  VAL A 273      -8.152  20.659 -13.899  1.00  1.80      PROA C  
ATOM   4317  C   VAL A 273      -9.496  20.591 -14.617  1.00  1.87      PROA C  
ATOM   4318  O   VAL A 273      -9.640  19.929 -15.642  1.00  1.55      PROA O  
ATOM   4319  CB  VAL A 273      -8.075  19.575 -12.812  1.00  1.80      PROA C  
ATOM   4320  CG1 VAL A 273      -8.328  18.166 -13.393  1.00  1.80      PROA C  
ATOM   4321  CG2 VAL A 273      -6.684  19.591 -12.145  1.00  1.80      PROA C  
ATOM   4322  HN  VAL A 273      -7.799  22.033 -12.363  1.00  0.00      PROA H  
ATOM   4323  HA  VAL A 273      -7.402  20.453 -14.647  1.00  0.00      PROA H  
ATOM   4324  HB  VAL A 273      -8.844  19.777 -12.030  1.00  0.00      PROA H  
ATOM   4325 HG11 VAL A 273      -7.618  17.959 -14.223  1.00  0.00      PROA H  
ATOM   4326 HG12 VAL A 273      -9.361  18.058 -13.780  1.00  0.00      PROA H  
ATOM   4327 HG13 VAL A 273      -8.177  17.396 -12.607  1.00  0.00      PROA H  
ATOM   4328 HG21 VAL A 273      -6.473  20.560 -11.650  1.00  0.00      PROA H  
ATOM   4329 HG22 VAL A 273      -5.891  19.391 -12.897  1.00  0.00      PROA H  
ATOM   4330 HG23 VAL A 273      -6.625  18.795 -11.372  1.00  0.00      PROA H  
ATOM   4331  N   ILE A 274     -10.519  21.292 -14.085  1.00  1.83      PROA N  
ATOM   4332  CA  ILE A 274     -11.861  21.276 -14.647  1.00  1.80      PROA C  
ATOM   4333  C   ILE A 274     -12.156  22.571 -15.384  1.00  1.87      PROA C  
ATOM   4334  O   ILE A 274     -12.741  22.553 -16.465  1.00  1.55      PROA O  
ATOM   4335  CB  ILE A 274     -12.911  21.034 -13.559  1.00  1.80      PROA C  
ATOM   4336  CG1 ILE A 274     -12.597  19.757 -12.738  1.00  1.80      PROA C  
ATOM   4337  CG2 ILE A 274     -14.327  20.953 -14.178  1.00  1.80      PROA C  
ATOM   4338  CD  ILE A 274     -12.411  18.484 -13.575  1.00  1.80      PROA C  
ATOM   4339  HN  ILE A 274     -10.359  21.863 -13.285  1.00  0.00      PROA H  
ATOM   4340  HA  ILE A 274     -11.947  20.491 -15.386  1.00  0.00      PROA H  
ATOM   4341  HB  ILE A 274     -12.899  21.890 -12.843  1.00  0.00      PROA H  
ATOM   4342 HG11 ILE A 274     -13.430  19.597 -12.017  1.00  0.00      PROA H  
ATOM   4343 HG12 ILE A 274     -11.675  19.928 -12.139  1.00  0.00      PROA H  
ATOM   4344 HG21 ILE A 274     -14.365  20.176 -14.971  1.00  0.00      PROA H  
ATOM   4345 HG22 ILE A 274     -14.628  21.922 -14.629  1.00  0.00      PROA H  
ATOM   4346 HG23 ILE A 274     -15.075  20.701 -13.398  1.00  0.00      PROA H  
ATOM   4347  HD1 ILE A 274     -11.539  18.576 -14.256  1.00  0.00      PROA H  
ATOM   4348  HD2 ILE A 274     -13.307  18.280 -14.197  1.00  0.00      PROA H  
ATOM   4349  HD3 ILE A 274     -12.235  17.615 -12.908  1.00  0.00      PROA H  
ATOM   4350  N   PHE A 275     -11.744  23.736 -14.843  1.00  1.83      PROA N  
ATOM   4351  CA  PHE A 275     -12.092  25.024 -15.421  1.00  1.80      PROA C  
ATOM   4352  C   PHE A 275     -10.839  25.751 -15.872  1.00  1.87      PROA C  
ATOM   4353  O   PHE A 275     -10.074  26.278 -15.061  1.00  1.55      PROA O  
ATOM   4354  CB  PHE A 275     -12.864  25.911 -14.405  1.00  1.80      PROA C  
ATOM   4355  CG  PHE A 275     -14.110  25.198 -13.953  1.00  2.04      PROA C  
ATOM   4356  CD1 PHE A 275     -14.161  24.558 -12.702  1.00  2.04      PROA C  
ATOM   4357  CD2 PHE A 275     -15.247  25.170 -14.778  1.00  2.04      PROA C  
ATOM   4358  CE1 PHE A 275     -15.318  23.884 -12.293  1.00  2.04      PROA C  
ATOM   4359  CE2 PHE A 275     -16.407  24.500 -14.371  1.00  2.04      PROA C  
ATOM   4360  CZ  PHE A 275     -16.440  23.856 -13.129  1.00  2.04      PROA C  
ATOM   4361  HN  PHE A 275     -11.223  23.752 -13.988  1.00  0.00      PROA H  
ATOM   4362  HA  PHE A 275     -12.712  24.891 -16.299  1.00  0.00      PROA H  
ATOM   4363  HB1 PHE A 275     -13.163  26.879 -14.861  1.00  0.00      PROA H  
ATOM   4364  HB2 PHE A 275     -12.241  26.119 -13.510  1.00  0.00      PROA H  
ATOM   4365  HD1 PHE A 275     -13.291  24.570 -12.063  1.00  0.00      PROA H  
ATOM   4366  HD2 PHE A 275     -15.222  25.660 -15.740  1.00  0.00      PROA H  
ATOM   4367  HE1 PHE A 275     -15.346  23.383 -11.336  1.00  0.00      PROA H  
ATOM   4368  HE2 PHE A 275     -17.275  24.480 -15.016  1.00  0.00      PROA H  
ATOM   4369  HZ  PHE A 275     -17.331  23.332 -12.819  1.00  0.00      PROA H  
ATOM   4370  N   GLN A 276     -10.620  25.813 -17.198  1.00  1.83      PROA N  
ATOM   4371  CA  GLN A 276      -9.400  26.289 -17.821  1.00  1.80      PROA C  
ATOM   4372  C   GLN A 276      -9.663  27.489 -18.737  1.00  1.87      PROA C  
ATOM   4373  O   GLN A 276     -10.643  27.535 -19.482  1.00  1.55      PROA O  
ATOM   4374  CB  GLN A 276      -8.747  25.073 -18.544  1.00  1.80      PROA C  
ATOM   4375  CG  GLN A 276      -7.587  25.309 -19.537  1.00  1.80      PROA C  
ATOM   4376  CD  GLN A 276      -6.415  26.039 -18.885  1.00  1.87      PROA C  
ATOM   4377  NE2 GLN A 276      -6.182  27.280 -19.354  1.00  1.83      PROA N  
ATOM   4378  OE1 GLN A 276      -5.740  25.547 -17.979  1.00  1.55      PROA O  
ATOM   4379  HN  GLN A 276     -11.267  25.372 -17.825  1.00  0.00      PROA H  
ATOM   4380  HA  GLN A 276      -8.709  26.630 -17.060  1.00  0.00      PROA H  
ATOM   4381  HB1 GLN A 276      -9.547  24.543 -19.100  1.00  0.00      PROA H  
ATOM   4382  HB2 GLN A 276      -8.403  24.369 -17.750  1.00  0.00      PROA H  
ATOM   4383  HG1 GLN A 276      -7.953  25.867 -20.425  1.00  0.00      PROA H  
ATOM   4384  HG2 GLN A 276      -7.213  24.328 -19.898  1.00  0.00      PROA H  
ATOM   4385 HE21 GLN A 276      -5.547  27.900 -18.869  1.00  0.00      PROA H  
ATOM   4386 HE22 GLN A 276      -6.734  27.637 -20.111  1.00  0.00      PROA H  
ATOM   4387  N   LEU A 277      -8.821  28.543 -18.669  1.00  1.83      PROA N  
ATOM   4388  CA  LEU A 277      -8.856  29.701 -19.553  1.00  1.80      PROA C  
ATOM   4389  C   LEU A 277      -8.587  29.391 -21.031  1.00  1.87      PROA C  
ATOM   4390  O   LEU A 277      -7.768  28.538 -21.372  1.00  1.55      PROA O  
ATOM   4391  CB  LEU A 277      -7.881  30.812 -19.081  1.00  1.80      PROA C  
ATOM   4392  CG  LEU A 277      -8.068  31.277 -17.618  1.00  1.80      PROA C  
ATOM   4393  CD1 LEU A 277      -6.983  32.298 -17.239  1.00  1.80      PROA C  
ATOM   4394  CD2 LEU A 277      -9.467  31.864 -17.366  1.00  1.80      PROA C  
ATOM   4395  HN  LEU A 277      -8.056  28.542 -18.029  1.00  0.00      PROA H  
ATOM   4396  HA  LEU A 277      -9.855  30.100 -19.504  1.00  0.00      PROA H  
ATOM   4397  HB1 LEU A 277      -7.990  31.707 -19.731  1.00  0.00      PROA H  
ATOM   4398  HB2 LEU A 277      -6.837  30.441 -19.185  1.00  0.00      PROA H  
ATOM   4399  HG  LEU A 277      -7.934  30.397 -16.942  1.00  0.00      PROA H  
ATOM   4400 HD11 LEU A 277      -7.054  33.200 -17.881  1.00  0.00      PROA H  
ATOM   4401 HD12 LEU A 277      -5.973  31.849 -17.368  1.00  0.00      PROA H  
ATOM   4402 HD13 LEU A 277      -7.090  32.604 -16.177  1.00  0.00      PROA H  
ATOM   4403 HD21 LEU A 277     -10.252  31.099 -17.543  1.00  0.00      PROA H  
ATOM   4404 HD22 LEU A 277      -9.652  32.726 -18.040  1.00  0.00      PROA H  
ATOM   4405 HD23 LEU A 277      -9.550  32.211 -16.314  1.00  0.00      PROA H  
ATOM   4406  N   LYS A 278      -9.264  30.104 -21.955  1.00  1.83      PROA N  
ATOM   4407  CA  LYS A 278      -9.232  29.806 -23.382  1.00  1.80      PROA C  
ATOM   4408  C   LYS A 278      -7.944  30.202 -24.112  1.00  1.87      PROA C  
ATOM   4409  O   LYS A 278      -7.662  29.719 -25.208  1.00  1.55      PROA O  
ATOM   4410  CB  LYS A 278     -10.431  30.473 -24.118  1.00  1.80      PROA C  
ATOM   4411  CG  LYS A 278     -11.837  30.021 -23.664  1.00  1.80      PROA C  
ATOM   4412  CD  LYS A 278     -12.043  28.495 -23.689  1.00  1.80      PROA C  
ATOM   4413  CE  LYS A 278     -13.516  28.071 -23.595  1.00  1.80      PROA C  
ATOM   4414  NZ  LYS A 278     -13.654  26.608 -23.450  1.00  1.65      PROA N1+
ATOM   4415  HN  LYS A 278      -9.925  30.805 -21.659  1.00  0.00      PROA H  
ATOM   4416  HA  LYS A 278      -9.314  28.735 -23.500  1.00  0.00      PROA H  
ATOM   4417  HB1 LYS A 278     -10.356  30.239 -25.206  1.00  0.00      PROA H  
ATOM   4418  HB2 LYS A 278     -10.361  31.578 -24.008  1.00  0.00      PROA H  
ATOM   4419  HG1 LYS A 278     -12.580  30.498 -24.344  1.00  0.00      PROA H  
ATOM   4420  HG2 LYS A 278     -12.043  30.397 -22.638  1.00  0.00      PROA H  
ATOM   4421  HD1 LYS A 278     -11.467  28.056 -22.843  1.00  0.00      PROA H  
ATOM   4422  HD2 LYS A 278     -11.612  28.097 -24.635  1.00  0.00      PROA H  
ATOM   4423  HE1 LYS A 278     -14.066  28.384 -24.508  1.00  0.00      PROA H  
ATOM   4424  HE2 LYS A 278     -13.986  28.544 -22.707  1.00  0.00      PROA H  
ATOM   4425  HZ1 LYS A 278     -13.252  26.320 -22.521  1.00  0.00      PROA H  
ATOM   4426  HZ2 LYS A 278     -13.167  26.086 -24.218  1.00  0.00      PROA H  
ATOM   4427  HZ3 LYS A 278     -14.670  26.341 -23.443  1.00  0.00      PROA H  
ATOM   4428  N   ALA A 279      -7.118  31.099 -23.535  1.00  1.83      PROA N  
ATOM   4429  CA  ALA A 279      -5.929  31.603 -24.205  1.00  1.80      PROA C  
ATOM   4430  C   ALA A 279      -4.646  30.886 -23.787  1.00  1.87      PROA C  
ATOM   4431  O   ALA A 279      -3.583  31.061 -24.388  1.00  1.55      PROA O  
ATOM   4432  CB  ALA A 279      -5.793  33.108 -23.892  1.00  1.80      PROA C  
ATOM   4433  HN  ALA A 279      -7.363  31.503 -22.661  1.00  0.00      PROA H  
ATOM   4434  HA  ALA A 279      -6.023  31.483 -25.278  1.00  0.00      PROA H  
ATOM   4435  HB1 ALA A 279      -5.661  33.282 -22.803  1.00  0.00      PROA H  
ATOM   4436  HB2 ALA A 279      -6.707  33.646 -24.223  1.00  0.00      PROA H  
ATOM   4437  HB3 ALA A 279      -4.925  33.549 -24.429  1.00  0.00      PROA H  
ATOM   4438  N   GLU A 280      -4.711  30.015 -22.764  1.00  1.83      PROA N  
ATOM   4439  CA  GLU A 280      -3.568  29.248 -22.309  1.00  1.80      PROA C  
ATOM   4440  C   GLU A 280      -3.637  27.855 -22.946  1.00  1.87      PROA C  
ATOM   4441  O   GLU A 280      -3.979  27.697 -24.117  1.00  1.55      PROA O  
ATOM   4442  CB  GLU A 280      -3.535  29.133 -20.764  1.00  1.80      PROA C  
ATOM   4443  CG  GLU A 280      -3.590  30.459 -19.958  1.00  1.80      PROA C  
ATOM   4444  CD  GLU A 280      -3.857  30.147 -18.490  1.00  1.87      PROA C  
ATOM   4445  OE1 GLU A 280      -4.799  29.353 -18.232  1.00  1.66      PROA O  
ATOM   4446  OE2 GLU A 280      -3.134  30.626 -17.586  1.00  1.66      PROA O1-
ATOM   4447  HN  GLU A 280      -5.580  29.838 -22.310  1.00  0.00      PROA H  
ATOM   4448  HA  GLU A 280      -2.653  29.720 -22.628  1.00  0.00      PROA H  
ATOM   4449  HB1 GLU A 280      -2.625  28.586 -20.430  1.00  0.00      PROA H  
ATOM   4450  HB2 GLU A 280      -4.422  28.533 -20.487  1.00  0.00      PROA H  
ATOM   4451  HG1 GLU A 280      -4.425  31.099 -20.307  1.00  0.00      PROA H  
ATOM   4452  HG2 GLU A 280      -2.641  31.023 -20.042  1.00  0.00      PROA H  
ATOM   4453  N   ARG A 281      -3.306  26.798 -22.184  1.00  1.83      PROA N  
ATOM   4454  CA  ARG A 281      -3.495  25.433 -22.609  1.00  1.80      PROA C  
ATOM   4455  C   ARG A 281      -3.750  24.606 -21.365  1.00  1.87      PROA C  
ATOM   4456  O   ARG A 281      -3.188  24.879 -20.306  1.00  1.55      PROA O  
ATOM   4457  CB  ARG A 281      -2.290  24.885 -23.419  1.00  1.80      PROA C  
ATOM   4458  CG  ARG A 281      -2.547  23.474 -23.981  1.00  1.80      PROA C  
ATOM   4459  CD  ARG A 281      -1.591  23.005 -25.083  1.00  1.80      PROA C  
ATOM   4460  NE  ARG A 281      -0.266  22.699 -24.463  1.00  1.83      PROA N  
ATOM   4461  CZ  ARG A 281       0.560  21.764 -24.920  1.00  1.87      PROA C  
ATOM   4462  NH1 ARG A 281       0.386  21.147 -26.064  1.00  1.83      PROA N1+
ATOM   4463  NH2 ARG A 281       1.591  21.428 -24.176  1.00  1.83      PROA N  
ATOM   4464  HN  ARG A 281      -3.019  26.903 -21.232  1.00  0.00      PROA H  
ATOM   4465  HA  ARG A 281      -4.383  25.366 -23.218  1.00  0.00      PROA H  
ATOM   4466  HB1 ARG A 281      -1.371  24.891 -22.795  1.00  0.00      PROA H  
ATOM   4467  HB2 ARG A 281      -2.126  25.577 -24.277  1.00  0.00      PROA H  
ATOM   4468  HG1 ARG A 281      -3.569  23.471 -24.430  1.00  0.00      PROA H  
ATOM   4469  HG2 ARG A 281      -2.549  22.733 -23.152  1.00  0.00      PROA H  
ATOM   4470  HD1 ARG A 281      -1.461  23.781 -25.869  1.00  0.00      PROA H  
ATOM   4471  HD2 ARG A 281      -2.022  22.081 -25.537  1.00  0.00      PROA H  
ATOM   4472  HE  ARG A 281      -0.030  23.070 -23.559  1.00  0.00      PROA H  
ATOM   4473 HH11 ARG A 281      -0.376  21.386 -26.658  1.00  0.00      PROA H  
ATOM   4474 HH12 ARG A 281       0.991  20.340 -26.261  1.00  0.00      PROA H  
ATOM   4475 HH21 ARG A 281       2.130  20.592 -24.438  1.00  0.00      PROA H  
ATOM   4476 HH22 ARG A 281       1.719  21.866 -23.296  1.00  0.00      PROA H  
ATOM   4477  N   ASP A 282      -4.635  23.595 -21.468  1.00  1.83      PROA N  
ATOM   4478  CA  ASP A 282      -4.967  22.605 -20.465  1.00  1.80      PROA C  
ATOM   4479  C   ASP A 282      -3.727  21.830 -19.996  1.00  1.87      PROA C  
ATOM   4480  O   ASP A 282      -2.771  21.676 -20.754  1.00  1.55      PROA O  
ATOM   4481  CB  ASP A 282      -6.104  21.611 -20.932  1.00  1.80      PROA C  
ATOM   4482  CG  ASP A 282      -6.927  21.955 -22.180  1.00  1.87      PROA C  
ATOM   4483  OD1 ASP A 282      -8.049  21.399 -22.297  1.00  1.66      PROA O  
ATOM   4484  OD2 ASP A 282      -6.444  22.654 -23.110  1.00  1.66      PROA O1-
ATOM   4485  HN  ASP A 282      -5.150  23.426 -22.320  1.00  0.00      PROA H  
ATOM   4486  HA  ASP A 282      -5.322  23.161 -19.608  1.00  0.00      PROA H  
ATOM   4487  HB1 ASP A 282      -6.819  21.486 -20.091  1.00  0.00      PROA H  
ATOM   4488  HB2 ASP A 282      -5.680  20.606 -21.143  1.00  0.00      PROA H  
ATOM   4489  N   TYR A 283      -3.699  21.349 -18.725  1.00  1.83      PROA N  
ATOM   4490  CA  TYR A 283      -2.622  20.538 -18.149  1.00  1.80      PROA C  
ATOM   4491  C   TYR A 283      -1.855  19.600 -19.086  1.00  1.87      PROA C  
ATOM   4492  O   TYR A 283      -2.418  18.741 -19.766  1.00  1.55      PROA O  
ATOM   4493  CB  TYR A 283      -3.080  19.753 -16.885  1.00  1.80      PROA C  
ATOM   4494  CG  TYR A 283      -3.134  20.639 -15.668  1.00  2.04      PROA C  
ATOM   4495  CD1 TYR A 283      -1.933  21.116 -15.115  1.00  2.04      PROA C  
ATOM   4496  CD2 TYR A 283      -4.341  20.913 -15.000  1.00  2.04      PROA C  
ATOM   4497  CE1 TYR A 283      -1.938  21.860 -13.930  1.00  2.04      PROA C  
ATOM   4498  CE2 TYR A 283      -4.338  21.642 -13.799  1.00  2.04      PROA C  
ATOM   4499  CZ  TYR A 283      -3.135  22.104 -13.262  1.00  2.04      PROA C  
ATOM   4500  OH  TYR A 283      -3.097  22.815 -12.049  1.00  1.55      PROA O  
ATOM   4501  HN  TYR A 283      -4.469  21.528 -18.123  1.00  0.00      PROA H  
ATOM   4502  HA  TYR A 283      -1.875  21.257 -17.845  1.00  0.00      PROA H  
ATOM   4503  HB1 TYR A 283      -2.373  18.933 -16.631  1.00  0.00      PROA H  
ATOM   4504  HB2 TYR A 283      -4.077  19.297 -17.067  1.00  0.00      PROA H  
ATOM   4505  HD1 TYR A 283      -0.994  20.887 -15.595  1.00  0.00      PROA H  
ATOM   4506  HD2 TYR A 283      -5.270  20.535 -15.399  1.00  0.00      PROA H  
ATOM   4507  HE1 TYR A 283      -1.019  22.231 -13.510  1.00  0.00      PROA H  
ATOM   4508  HE2 TYR A 283      -5.261  21.836 -13.281  1.00  0.00      PROA H  
ATOM   4509  HH  TYR A 283      -3.988  22.837 -11.667  1.00  0.00      PROA H  
ATOM   4510  N   HSD A 284      -0.515  19.754 -19.134  1.00  1.83      PROA N  
ATOM   4511  CA  HSD A 284       0.296  19.239 -20.222  1.00  1.80      PROA C  
ATOM   4512  C   HSD A 284       0.443  17.734 -20.245  1.00  1.87      PROA C  
ATOM   4513  O   HSD A 284       0.636  17.156 -21.307  1.00  1.55      PROA O  
ATOM   4514  CB  HSD A 284       1.674  19.949 -20.287  1.00  1.80      PROA C  
ATOM   4515  CG  HSD A 284       1.553  21.378 -20.768  1.00  2.04      PROA C  
ATOM   4516  CD2 HSD A 284       0.496  22.010 -21.352  1.00  2.04      PROA C  
ATOM   4517  ND1 HSD A 284       2.583  22.298 -20.774  1.00  1.72      PROA N  
ATOM   4518  CE1 HSD A 284       2.117  23.423 -21.369  1.00  2.04      PROA C  
ATOM   4519  NE2 HSD A 284       0.858  23.289 -21.749  1.00  1.72      PROA N  
ATOM   4520  HN  HSD A 284      -0.050  20.379 -18.497  1.00  0.00      PROA H  
ATOM   4521  HA  HSD A 284      -0.217  19.465 -21.147  1.00  0.00      PROA H  
ATOM   4522  HB1 HSD A 284       2.342  19.425 -21.008  1.00  0.00      PROA H  
ATOM   4523  HB2 HSD A 284       2.158  19.918 -19.287  1.00  0.00      PROA H  
ATOM   4524  HD1 HSD A 284       3.501  22.192 -20.368  1.00  0.00      PROA H  
ATOM   4525  HD2 HSD A 284      -0.499  21.640 -21.564  1.00  0.00      PROA H  
ATOM   4526  HE1 HSD A 284       2.721  24.327 -21.497  1.00  0.00      PROA H  
ATOM   4527  N   ILE A 285       0.243  17.043 -19.105  1.00  1.83      PROA N  
ATOM   4528  CA  ILE A 285       0.269  15.589 -19.016  1.00  1.80      PROA C  
ATOM   4529  C   ILE A 285      -0.719  14.898 -19.964  1.00  1.87      PROA C  
ATOM   4530  O   ILE A 285      -0.405  13.894 -20.603  1.00  1.55      PROA O  
ATOM   4531  CB  ILE A 285       0.102  15.124 -17.564  1.00  1.80      PROA C  
ATOM   4532  CG1 ILE A 285       0.276  13.595 -17.378  1.00  1.80      PROA C  
ATOM   4533  CG2 ILE A 285      -1.239  15.604 -16.954  1.00  1.80      PROA C  
ATOM   4534  CD  ILE A 285       1.645  13.069 -17.830  1.00  1.80      PROA C  
ATOM   4535  HN  ILE A 285       0.110  17.533 -18.251  1.00  0.00      PROA H  
ATOM   4536  HA  ILE A 285       1.254  15.291 -19.345  1.00  0.00      PROA H  
ATOM   4537  HB  ILE A 285       0.921  15.611 -16.979  1.00  0.00      PROA H  
ATOM   4538 HG11 ILE A 285      -0.531  13.051 -17.915  1.00  0.00      PROA H  
ATOM   4539 HG12 ILE A 285       0.154  13.370 -16.293  1.00  0.00      PROA H  
ATOM   4540 HG21 ILE A 285      -2.101  15.102 -17.440  1.00  0.00      PROA H  
ATOM   4541 HG22 ILE A 285      -1.364  16.701 -17.043  1.00  0.00      PROA H  
ATOM   4542 HG23 ILE A 285      -1.268  15.350 -15.872  1.00  0.00      PROA H  
ATOM   4543  HD1 ILE A 285       2.462  13.631 -17.329  1.00  0.00      PROA H  
ATOM   4544  HD2 ILE A 285       1.768  13.171 -18.929  1.00  0.00      PROA H  
ATOM   4545  HD3 ILE A 285       1.750  11.994 -17.570  1.00  0.00      PROA H  
ATOM   4546  N   PHE A 286      -1.936  15.457 -20.130  1.00  1.83      PROA N  
ATOM   4547  CA  PHE A 286      -2.922  15.004 -21.098  1.00  1.80      PROA C  
ATOM   4548  C   PHE A 286      -2.475  15.132 -22.556  1.00  1.87      PROA C  
ATOM   4549  O   PHE A 286      -2.640  14.219 -23.365  1.00  1.55      PROA O  
ATOM   4550  CB  PHE A 286      -4.272  15.737 -20.878  1.00  1.80      PROA C  
ATOM   4551  CG  PHE A 286      -4.759  15.496 -19.470  1.00  2.04      PROA C  
ATOM   4552  CD1 PHE A 286      -5.053  14.191 -19.035  1.00  2.04      PROA C  
ATOM   4553  CD2 PHE A 286      -4.927  16.563 -18.571  1.00  2.04      PROA C  
ATOM   4554  CE1 PHE A 286      -5.477  13.953 -17.722  1.00  2.04      PROA C  
ATOM   4555  CE2 PHE A 286      -5.354  16.330 -17.257  1.00  2.04      PROA C  
ATOM   4556  CZ  PHE A 286      -5.624  15.024 -16.831  1.00  2.04      PROA C  
ATOM   4557  HN  PHE A 286      -2.174  16.275 -19.610  1.00  0.00      PROA H  
ATOM   4558  HA  PHE A 286      -3.072  13.948 -20.929  1.00  0.00      PROA H  
ATOM   4559  HB1 PHE A 286      -5.048  15.349 -21.569  1.00  0.00      PROA H  
ATOM   4560  HB2 PHE A 286      -4.154  16.831 -21.045  1.00  0.00      PROA H  
ATOM   4561  HD1 PHE A 286      -4.935  13.360 -19.714  1.00  0.00      PROA H  
ATOM   4562  HD2 PHE A 286      -4.713  17.572 -18.896  1.00  0.00      PROA H  
ATOM   4563  HE1 PHE A 286      -5.690  12.943 -17.399  1.00  0.00      PROA H  
ATOM   4564  HE2 PHE A 286      -5.473  17.158 -16.572  1.00  0.00      PROA H  
ATOM   4565  HZ  PHE A 286      -5.952  14.843 -15.818  1.00  0.00      PROA H  
ATOM   4566  N   TYR A 287      -1.855  16.270 -22.919  1.00  1.83      PROA N  
ATOM   4567  CA  TYR A 287      -1.202  16.478 -24.203  1.00  1.80      PROA C  
ATOM   4568  C   TYR A 287      -0.001  15.562 -24.444  1.00  1.87      PROA C  
ATOM   4569  O   TYR A 287       0.195  15.024 -25.537  1.00  1.55      PROA O  
ATOM   4570  CB  TYR A 287      -0.831  17.971 -24.404  1.00  1.80      PROA C  
ATOM   4571  CG  TYR A 287      -2.088  18.795 -24.555  1.00  2.04      PROA C  
ATOM   4572  CD1 TYR A 287      -2.730  18.849 -25.805  1.00  2.04      PROA C  
ATOM   4573  CD2 TYR A 287      -2.623  19.544 -23.491  1.00  2.04      PROA C  
ATOM   4574  CE1 TYR A 287      -3.883  19.625 -25.985  1.00  2.04      PROA C  
ATOM   4575  CE2 TYR A 287      -3.779  20.319 -23.674  1.00  2.04      PROA C  
ATOM   4576  CZ  TYR A 287      -4.405  20.372 -24.923  1.00  2.04      PROA C  
ATOM   4577  OH  TYR A 287      -5.533  21.190 -25.151  1.00  1.55      PROA O  
ATOM   4578  HN  TYR A 287      -1.737  17.000 -22.253  1.00  0.00      PROA H  
ATOM   4579  HA  TYR A 287      -1.914  16.202 -24.970  1.00  0.00      PROA H  
ATOM   4580  HB1 TYR A 287      -0.232  18.105 -25.332  1.00  0.00      PROA H  
ATOM   4581  HB2 TYR A 287      -0.230  18.356 -23.553  1.00  0.00      PROA H  
ATOM   4582  HD1 TYR A 287      -2.323  18.288 -26.634  1.00  0.00      PROA H  
ATOM   4583  HD2 TYR A 287      -2.144  19.528 -22.523  1.00  0.00      PROA H  
ATOM   4584  HE1 TYR A 287      -4.367  19.655 -26.948  1.00  0.00      PROA H  
ATOM   4585  HE2 TYR A 287      -4.167  20.902 -22.854  1.00  0.00      PROA H  
ATOM   4586  HH  TYR A 287      -5.793  21.650 -24.322  1.00  0.00      PROA H  
ATOM   4587  N   GLN A 288       0.822  15.324 -23.402  1.00  1.83      PROA N  
ATOM   4588  CA  GLN A 288       1.912  14.367 -23.421  1.00  1.80      PROA C  
ATOM   4589  C   GLN A 288       1.481  12.931 -23.713  1.00  1.87      PROA C  
ATOM   4590  O   GLN A 288       2.024  12.301 -24.614  1.00  1.55      PROA O  
ATOM   4591  CB  GLN A 288       2.714  14.419 -22.089  1.00  1.80      PROA C  
ATOM   4592  CG  GLN A 288       3.509  15.734 -21.878  1.00  1.80      PROA C  
ATOM   4593  CD  GLN A 288       4.052  15.861 -20.451  1.00  1.87      PROA C  
ATOM   4594  NE2 GLN A 288       4.990  14.956 -20.087  1.00  1.83      PROA N  
ATOM   4595  OE1 GLN A 288       3.661  16.735 -19.677  1.00  1.55      PROA O  
ATOM   4596  HN  GLN A 288       0.704  15.852 -22.554  1.00  0.00      PROA H  
ATOM   4597  HA  GLN A 288       2.583  14.640 -24.223  1.00  0.00      PROA H  
ATOM   4598  HB1 GLN A 288       3.436  13.574 -22.051  1.00  0.00      PROA H  
ATOM   4599  HB2 GLN A 288       1.996  14.284 -21.251  1.00  0.00      PROA H  
ATOM   4600  HG1 GLN A 288       2.869  16.620 -22.063  1.00  0.00      PROA H  
ATOM   4601  HG2 GLN A 288       4.355  15.796 -22.586  1.00  0.00      PROA H  
ATOM   4602 HE21 GLN A 288       5.322  14.299 -20.753  1.00  0.00      PROA H  
ATOM   4603 HE22 GLN A 288       5.364  15.009 -19.163  1.00  0.00      PROA H  
ATOM   4604  N   ILE A 289       0.447  12.390 -23.024  1.00  1.83      PROA N  
ATOM   4605  CA  ILE A 289      -0.067  11.044 -23.299  1.00  1.80      PROA C  
ATOM   4606  C   ILE A 289      -0.687  10.894 -24.688  1.00  1.87      PROA C  
ATOM   4607  O   ILE A 289      -0.495   9.888 -25.368  1.00  1.55      PROA O  
ATOM   4608  CB  ILE A 289      -0.955  10.477 -22.183  1.00  1.80      PROA C  
ATOM   4609  CG1 ILE A 289      -1.301   8.977 -22.366  1.00  1.80      PROA C  
ATOM   4610  CG2 ILE A 289      -2.245  11.301 -22.015  1.00  1.80      PROA C  
ATOM   4611  CD  ILE A 289      -0.079   8.054 -22.415  1.00  1.80      PROA C  
ATOM   4612  HN  ILE A 289       0.018  12.904 -22.276  1.00  0.00      PROA H  
ATOM   4613  HA  ILE A 289       0.810  10.412 -23.328  1.00  0.00      PROA H  
ATOM   4614  HB  ILE A 289      -0.375  10.567 -21.232  1.00  0.00      PROA H  
ATOM   4615 HG11 ILE A 289      -1.908   8.839 -23.288  1.00  0.00      PROA H  
ATOM   4616 HG12 ILE A 289      -1.942   8.669 -21.507  1.00  0.00      PROA H  
ATOM   4617 HG21 ILE A 289      -2.880  11.252 -22.924  1.00  0.00      PROA H  
ATOM   4618 HG22 ILE A 289      -1.997  12.359 -21.810  1.00  0.00      PROA H  
ATOM   4619 HG23 ILE A 289      -2.837  10.916 -21.157  1.00  0.00      PROA H  
ATOM   4620  HD1 ILE A 289       0.558   8.194 -21.514  1.00  0.00      PROA H  
ATOM   4621  HD2 ILE A 289       0.536   8.256 -23.317  1.00  0.00      PROA H  
ATOM   4622  HD3 ILE A 289      -0.396   6.990 -22.455  1.00  0.00      PROA H  
ATOM   4623  N   LEU A 290      -1.386  11.938 -25.191  1.00  1.83      PROA N  
ATOM   4624  CA  LEU A 290      -1.898  12.030 -26.558  1.00  1.80      PROA C  
ATOM   4625  C   LEU A 290      -0.776  11.942 -27.597  1.00  1.87      PROA C  
ATOM   4626  O   LEU A 290      -0.921  11.422 -28.704  1.00  1.55      PROA O  
ATOM   4627  CB  LEU A 290      -2.720  13.348 -26.688  1.00  1.80      PROA C  
ATOM   4628  CG  LEU A 290      -3.519  13.606 -27.994  1.00  1.80      PROA C  
ATOM   4629  CD1 LEU A 290      -2.680  14.226 -29.127  1.00  1.80      PROA C  
ATOM   4630  CD2 LEU A 290      -4.286  12.369 -28.484  1.00  1.80      PROA C  
ATOM   4631  HN  LEU A 290      -1.564  12.731 -24.607  1.00  0.00      PROA H  
ATOM   4632  HA  LEU A 290      -2.543  11.178 -26.722  1.00  0.00      PROA H  
ATOM   4633  HB1 LEU A 290      -2.059  14.219 -26.496  1.00  0.00      PROA H  
ATOM   4634  HB2 LEU A 290      -3.464  13.321 -25.858  1.00  0.00      PROA H  
ATOM   4635  HG  LEU A 290      -4.288  14.379 -27.733  1.00  0.00      PROA H  
ATOM   4636 HD11 LEU A 290      -1.915  13.516 -29.498  1.00  0.00      PROA H  
ATOM   4637 HD12 LEU A 290      -2.166  15.146 -28.778  1.00  0.00      PROA H  
ATOM   4638 HD13 LEU A 290      -3.329  14.485 -29.989  1.00  0.00      PROA H  
ATOM   4639 HD21 LEU A 290      -4.928  11.956 -27.678  1.00  0.00      PROA H  
ATOM   4640 HD22 LEU A 290      -3.581  11.576 -28.817  1.00  0.00      PROA H  
ATOM   4641 HD23 LEU A 290      -4.930  12.629 -29.351  1.00  0.00      PROA H  
ATOM   4642  N   SER A 291       0.427  12.414 -27.229  1.00  1.83      PROA N  
ATOM   4643  CA  SER A 291       1.575  12.459 -28.114  1.00  1.80      PROA C  
ATOM   4644  C   SER A 291       2.410  11.183 -28.073  1.00  1.87      PROA C  
ATOM   4645  O   SER A 291       3.451  11.104 -28.719  1.00  1.55      PROA O  
ATOM   4646  CB  SER A 291       2.495  13.659 -27.774  1.00  1.80      PROA C  
ATOM   4647  OG  SER A 291       1.774  14.891 -27.873  1.00  1.55      PROA O  
ATOM   4648  HN  SER A 291       0.548  12.790 -26.310  1.00  0.00      PROA H  
ATOM   4649  HA  SER A 291       1.238  12.594 -29.130  1.00  0.00      PROA H  
ATOM   4650  HB1 SER A 291       3.345  13.696 -28.490  1.00  0.00      PROA H  
ATOM   4651  HB2 SER A 291       2.912  13.555 -26.746  1.00  0.00      PROA H  
ATOM   4652  HG1 SER A 291       1.202  14.948 -27.081  1.00  0.00      PROA H  
ATOM   4653  N   ASN A 292       1.962  10.135 -27.346  1.00  1.83      PROA N  
ATOM   4654  CA  ASN A 292       2.606   8.829 -27.270  1.00  1.80      PROA C  
ATOM   4655  C   ASN A 292       2.749   8.084 -28.605  1.00  1.87      PROA C  
ATOM   4656  O   ASN A 292       1.801   7.981 -29.383  1.00  1.55      PROA O  
ATOM   4657  CB  ASN A 292       1.846   7.934 -26.236  1.00  1.80      PROA C  
ATOM   4658  CG  ASN A 292       2.366   6.497 -26.207  1.00  1.87      PROA C  
ATOM   4659  ND2 ASN A 292       1.526   5.519 -26.611  1.00  1.83      PROA N  
ATOM   4660  OD1 ASN A 292       3.539   6.263 -25.922  1.00  1.55      PROA O  
ATOM   4661  HN  ASN A 292       1.113  10.232 -26.826  1.00  0.00      PROA H  
ATOM   4662  HA  ASN A 292       3.614   8.993 -26.912  1.00  0.00      PROA H  
ATOM   4663  HB1 ASN A 292       0.766   7.941 -26.491  1.00  0.00      PROA H  
ATOM   4664  HB2 ASN A 292       1.961   8.371 -25.224  1.00  0.00      PROA H  
ATOM   4665 HD21 ASN A 292       1.909   4.609 -26.766  1.00  0.00      PROA H  
ATOM   4666 HD22 ASN A 292       0.603   5.752 -26.899  1.00  0.00      PROA H  
ATOM   4667  N   LYS A 293       3.929   7.480 -28.861  1.00  1.83      PROA N  
ATOM   4668  CA  LYS A 293       4.146   6.625 -30.019  1.00  1.80      PROA C  
ATOM   4669  C   LYS A 293       4.353   5.159 -29.614  1.00  1.87      PROA C  
ATOM   4670  O   LYS A 293       4.386   4.274 -30.471  1.00  1.55      PROA O  
ATOM   4671  CB  LYS A 293       5.408   7.094 -30.800  1.00  1.80      PROA C  
ATOM   4672  CG  LYS A 293       5.521   8.617 -31.021  1.00  1.80      PROA C  
ATOM   4673  CD  LYS A 293       4.319   9.274 -31.718  1.00  1.80      PROA C  
ATOM   4674  CE  LYS A 293       4.465  10.800 -31.791  1.00  1.80      PROA C  
ATOM   4675  NZ  LYS A 293       3.207  11.445 -32.215  1.00  1.65      PROA N1+
ATOM   4676  HN  LYS A 293       4.729   7.656 -28.273  1.00  0.00      PROA H  
ATOM   4677  HA  LYS A 293       3.291   6.658 -30.681  1.00  0.00      PROA H  
ATOM   4678  HB1 LYS A 293       5.430   6.582 -31.789  1.00  0.00      PROA H  
ATOM   4679  HB2 LYS A 293       6.324   6.787 -30.244  1.00  0.00      PROA H  
ATOM   4680  HG1 LYS A 293       6.440   8.826 -31.614  1.00  0.00      PROA H  
ATOM   4681  HG2 LYS A 293       5.661   9.113 -30.033  1.00  0.00      PROA H  
ATOM   4682  HD1 LYS A 293       3.402   9.031 -31.143  1.00  0.00      PROA H  
ATOM   4683  HD2 LYS A 293       4.207   8.849 -32.740  1.00  0.00      PROA H  
ATOM   4684  HE1 LYS A 293       5.261  11.073 -32.517  1.00  0.00      PROA H  
ATOM   4685  HE2 LYS A 293       4.745  11.215 -30.800  1.00  0.00      PROA H  
ATOM   4686  HZ1 LYS A 293       2.432  11.262 -31.537  1.00  0.00      PROA H  
ATOM   4687  HZ2 LYS A 293       2.917  11.059 -33.144  1.00  0.00      PROA H  
ATOM   4688  HZ3 LYS A 293       3.376  12.477 -32.272  1.00  0.00      PROA H  
ATOM   4689  N   LYS A 294       4.489   4.841 -28.304  1.00  1.83      PROA N  
ATOM   4690  CA  LYS A 294       4.758   3.489 -27.824  1.00  1.80      PROA C  
ATOM   4691  C   LYS A 294       3.615   2.493 -28.099  1.00  1.87      PROA C  
ATOM   4692  O   LYS A 294       2.467   2.811 -27.773  1.00  1.55      PROA O  
ATOM   4693  CB  LYS A 294       5.055   3.453 -26.298  1.00  1.80      PROA C  
ATOM   4694  CG  LYS A 294       6.224   4.329 -25.809  1.00  1.80      PROA C  
ATOM   4695  CD  LYS A 294       7.604   3.897 -26.331  1.00  1.80      PROA C  
ATOM   4696  CE  LYS A 294       8.765   4.724 -25.755  1.00  1.80      PROA C  
ATOM   4697  NZ  LYS A 294       8.998   4.428 -24.329  1.00  1.65      PROA N1+
ATOM   4698  HN  LYS A 294       4.397   5.542 -27.593  1.00  0.00      PROA H  
ATOM   4699  HA  LYS A 294       5.647   3.171 -28.344  1.00  0.00      PROA H  
ATOM   4700  HB1 LYS A 294       5.260   2.407 -25.977  1.00  0.00      PROA H  
ATOM   4701  HB2 LYS A 294       4.147   3.799 -25.757  1.00  0.00      PROA H  
ATOM   4702  HG1 LYS A 294       6.221   4.286 -24.694  1.00  0.00      PROA H  
ATOM   4703  HG2 LYS A 294       6.036   5.392 -26.087  1.00  0.00      PROA H  
ATOM   4704  HD1 LYS A 294       7.616   4.028 -27.438  1.00  0.00      PROA H  
ATOM   4705  HD2 LYS A 294       7.772   2.817 -26.124  1.00  0.00      PROA H  
ATOM   4706  HE1 LYS A 294       8.549   5.811 -25.855  1.00  0.00      PROA H  
ATOM   4707  HE2 LYS A 294       9.706   4.498 -26.304  1.00  0.00      PROA H  
ATOM   4708  HZ1 LYS A 294       9.417   3.472 -24.211  1.00  0.00      PROA H  
ATOM   4709  HZ2 LYS A 294       8.135   4.442 -23.733  1.00  0.00      PROA H  
ATOM   4710  HZ3 LYS A 294       9.690   5.128 -23.953  1.00  0.00      PROA H  
ATOM   4711  N   PRO A 295       3.839   1.286 -28.639  1.00  1.83      PROA N  
ATOM   4712  CA  PRO A 295       2.763   0.440 -29.161  1.00  1.80      PROA C  
ATOM   4713  C   PRO A 295       1.930  -0.190 -28.060  1.00  1.87      PROA C  
ATOM   4714  O   PRO A 295       0.705  -0.146 -28.130  1.00  1.55      PROA O  
ATOM   4715  CB  PRO A 295       3.496  -0.621 -30.008  1.00  1.80      PROA C  
ATOM   4716  CG  PRO A 295       4.920  -0.666 -29.442  1.00  1.80      PROA C  
ATOM   4717  CD  PRO A 295       5.162   0.782 -29.020  1.00  1.80      PROA C  
ATOM   4718  HA  PRO A 295       2.087   1.039 -29.756  1.00  0.00      PROA H  
ATOM   4719  HB1 PRO A 295       3.556  -0.262 -31.058  1.00  0.00      PROA H  
ATOM   4720  HB2 PRO A 295       3.002  -1.615 -30.006  1.00  0.00      PROA H  
ATOM   4721  HG1 PRO A 295       4.957  -1.338 -28.556  1.00  0.00      PROA H  
ATOM   4722  HG2 PRO A 295       5.657  -1.020 -30.191  1.00  0.00      PROA H  
ATOM   4723  HD1 PRO A 295       5.883   0.843 -28.174  1.00  0.00      PROA H  
ATOM   4724  HD2 PRO A 295       5.536   1.376 -29.886  1.00  0.00      PROA H  
ATOM   4725  N   GLU A 296       2.568  -0.764 -27.024  1.00  1.83      PROA N  
ATOM   4726  CA  GLU A 296       1.903  -1.376 -25.888  1.00  1.80      PROA C  
ATOM   4727  C   GLU A 296       0.997  -0.410 -25.135  1.00  1.87      PROA C  
ATOM   4728  O   GLU A 296      -0.141  -0.716 -24.793  1.00  1.55      PROA O  
ATOM   4729  CB  GLU A 296       2.983  -1.967 -24.940  1.00  1.80      PROA C  
ATOM   4730  CG  GLU A 296       3.658  -3.235 -25.526  1.00  1.80      PROA C  
ATOM   4731  CD  GLU A 296       5.061  -3.491 -24.991  1.00  1.87      PROA C  
ATOM   4732  OE1 GLU A 296       5.234  -3.619 -23.749  1.00  1.66      PROA O  
ATOM   4733  OE2 GLU A 296       5.999  -3.585 -25.827  1.00  1.66      PROA O1-
ATOM   4734  HN  GLU A 296       3.558  -0.847 -27.046  1.00  0.00      PROA H  
ATOM   4735  HA  GLU A 296       1.270  -2.175 -26.251  1.00  0.00      PROA H  
ATOM   4736  HB1 GLU A 296       2.542  -2.247 -23.960  1.00  0.00      PROA H  
ATOM   4737  HB2 GLU A 296       3.749  -1.182 -24.748  1.00  0.00      PROA H  
ATOM   4738  HG1 GLU A 296       3.732  -3.138 -26.629  1.00  0.00      PROA H  
ATOM   4739  HG2 GLU A 296       3.034  -4.128 -25.311  1.00  0.00      PROA H  
ATOM   4740  N   LEU A 297       1.484   0.821 -24.899  1.00  1.83      PROA N  
ATOM   4741  CA  LEU A 297       0.725   1.918 -24.332  1.00  1.80      PROA C  
ATOM   4742  C   LEU A 297      -0.437   2.408 -25.207  1.00  1.87      PROA C  
ATOM   4743  O   LEU A 297      -1.531   2.694 -24.721  1.00  1.55      PROA O  
ATOM   4744  CB  LEU A 297       1.721   3.045 -23.972  1.00  1.80      PROA C  
ATOM   4745  CG  LEU A 297       1.152   4.270 -23.231  1.00  1.80      PROA C  
ATOM   4746  CD1 LEU A 297       0.283   3.877 -22.032  1.00  1.80      PROA C  
ATOM   4747  CD2 LEU A 297       2.304   5.166 -22.748  1.00  1.80      PROA C  
ATOM   4748  HN  LEU A 297       2.415   1.027 -25.176  1.00  0.00      PROA H  
ATOM   4749  HA  LEU A 297       0.278   1.549 -23.420  1.00  0.00      PROA H  
ATOM   4750  HB1 LEU A 297       2.226   3.396 -24.896  1.00  0.00      PROA H  
ATOM   4751  HB2 LEU A 297       2.502   2.596 -23.315  1.00  0.00      PROA H  
ATOM   4752  HG  LEU A 297       0.520   4.857 -23.940  1.00  0.00      PROA H  
ATOM   4753 HD11 LEU A 297       0.870   3.282 -21.301  1.00  0.00      PROA H  
ATOM   4754 HD12 LEU A 297      -0.600   3.284 -22.345  1.00  0.00      PROA H  
ATOM   4755 HD13 LEU A 297      -0.082   4.797 -21.531  1.00  0.00      PROA H  
ATOM   4756 HD21 LEU A 297       2.947   5.481 -23.596  1.00  0.00      PROA H  
ATOM   4757 HD22 LEU A 297       2.941   4.618 -22.021  1.00  0.00      PROA H  
ATOM   4758 HD23 LEU A 297       1.916   6.074 -22.244  1.00  0.00      PROA H  
ATOM   4759  N   LEU A 298      -0.241   2.485 -26.542  1.00  1.83      PROA N  
ATOM   4760  CA  LEU A 298      -1.268   2.865 -27.503  1.00  1.80      PROA C  
ATOM   4761  C   LEU A 298      -2.497   1.960 -27.499  1.00  1.87      PROA C  
ATOM   4762  O   LEU A 298      -3.629   2.438 -27.405  1.00  1.55      PROA O  
ATOM   4763  CB  LEU A 298      -0.617   2.928 -28.916  1.00  1.80      PROA C  
ATOM   4764  CG  LEU A 298      -1.538   2.959 -30.158  1.00  1.80      PROA C  
ATOM   4765  CD1 LEU A 298      -2.438   4.198 -30.195  1.00  1.80      PROA C  
ATOM   4766  CD2 LEU A 298      -0.688   2.897 -31.438  1.00  1.80      PROA C  
ATOM   4767  HN  LEU A 298       0.649   2.252 -26.936  1.00  0.00      PROA H  
ATOM   4768  HA  LEU A 298      -1.625   3.850 -27.242  1.00  0.00      PROA H  
ATOM   4769  HB1 LEU A 298       0.022   2.027 -29.032  1.00  0.00      PROA H  
ATOM   4770  HB2 LEU A 298       0.062   3.808 -28.948  1.00  0.00      PROA H  
ATOM   4771  HG  LEU A 298      -2.188   2.051 -30.156  1.00  0.00      PROA H  
ATOM   4772 HD11 LEU A 298      -1.827   5.126 -30.199  1.00  0.00      PROA H  
ATOM   4773 HD12 LEU A 298      -3.117   4.219 -29.320  1.00  0.00      PROA H  
ATOM   4774 HD13 LEU A 298      -3.065   4.194 -31.112  1.00  0.00      PROA H  
ATOM   4775 HD21 LEU A 298      -0.079   1.968 -31.455  1.00  0.00      PROA H  
ATOM   4776 HD22 LEU A 298      -0.006   3.772 -31.493  1.00  0.00      PROA H  
ATOM   4777 HD23 LEU A 298      -1.341   2.905 -32.336  1.00  0.00      PROA H  
ATOM   4778  N   ASP A 299      -2.300   0.627 -27.523  1.00  1.83      PROA N  
ATOM   4779  CA  ASP A 299      -3.391  -0.334 -27.524  1.00  1.80      PROA C  
ATOM   4780  C   ASP A 299      -3.924  -0.638 -26.120  1.00  1.87      PROA C  
ATOM   4781  O   ASP A 299      -5.050  -1.113 -25.950  1.00  1.55      PROA O  
ATOM   4782  CB  ASP A 299      -2.939  -1.627 -28.256  1.00  1.80      PROA C  
ATOM   4783  CG  ASP A 299      -2.888  -1.433 -29.760  1.00  1.87      PROA C  
ATOM   4784  OD1 ASP A 299      -2.403  -2.353 -30.468  1.00  1.66      PROA O  
ATOM   4785  OD2 ASP A 299      -3.404  -0.413 -30.288  1.00  1.66      PROA O1-
ATOM   4786  HN  ASP A 299      -1.377   0.258 -27.646  1.00  0.00      PROA H  
ATOM   4787  HA  ASP A 299      -4.234   0.092 -28.055  1.00  0.00      PROA H  
ATOM   4788  HB1 ASP A 299      -3.644  -2.461 -28.061  1.00  0.00      PROA H  
ATOM   4789  HB2 ASP A 299      -1.931  -1.931 -27.905  1.00  0.00      PROA H  
ATOM   4790  N   MET A 300      -3.147  -0.323 -25.059  1.00  1.83      PROA N  
ATOM   4791  CA  MET A 300      -3.618  -0.300 -23.683  1.00  1.80      PROA C  
ATOM   4792  C   MET A 300      -4.721   0.724 -23.429  1.00  1.87      PROA C  
ATOM   4793  O   MET A 300      -5.730   0.422 -22.794  1.00  1.55      PROA O  
ATOM   4794  CB  MET A 300      -2.425  -0.034 -22.723  1.00  1.80      PROA C  
ATOM   4795  CG  MET A 300      -2.735   0.017 -21.210  1.00  1.80      PROA C  
ATOM   4796  SD  MET A 300      -1.410   0.777 -20.209  1.00  1.97      PROA S  
ATOM   4797  CE  MET A 300      -0.064  -0.367 -20.622  1.00  1.80      PROA C  
ATOM   4798  HN  MET A 300      -2.192  -0.065 -25.207  1.00  0.00      PROA H  
ATOM   4799  HA  MET A 300      -4.030  -1.270 -23.453  1.00  0.00      PROA H  
ATOM   4800  HB1 MET A 300      -1.947   0.924 -23.020  1.00  0.00      PROA H  
ATOM   4801  HB2 MET A 300      -1.684  -0.845 -22.895  1.00  0.00      PROA H  
ATOM   4802  HG1 MET A 300      -2.939  -1.020 -20.860  1.00  0.00      PROA H  
ATOM   4803  HG2 MET A 300      -3.664   0.596 -21.032  1.00  0.00      PROA H  
ATOM   4804  HE1 MET A 300       0.196  -0.310 -21.700  1.00  0.00      PROA H  
ATOM   4805  HE2 MET A 300      -0.342  -1.417 -20.386  1.00  0.00      PROA H  
ATOM   4806  HE3 MET A 300       0.855  -0.121 -20.047  1.00  0.00      PROA H  
ATOM   4807  N   LEU A 301      -4.555   1.967 -23.935  1.00  1.83      PROA N  
ATOM   4808  CA  LEU A 301      -5.469   3.057 -23.621  1.00  1.80      PROA C  
ATOM   4809  C   LEU A 301      -6.382   3.444 -24.776  1.00  1.87      PROA C  
ATOM   4810  O   LEU A 301      -7.311   4.229 -24.585  1.00  1.55      PROA O  
ATOM   4811  CB  LEU A 301      -4.677   4.331 -23.216  1.00  1.80      PROA C  
ATOM   4812  CG  LEU A 301      -3.650   4.155 -22.077  1.00  1.80      PROA C  
ATOM   4813  CD1 LEU A 301      -2.986   5.501 -21.750  1.00  1.80      PROA C  
ATOM   4814  CD2 LEU A 301      -4.270   3.567 -20.805  1.00  1.80      PROA C  
ATOM   4815  HN  LEU A 301      -3.711   2.198 -24.420  1.00  0.00      PROA H  
ATOM   4816  HA  LEU A 301      -6.118   2.779 -22.802  1.00  0.00      PROA H  
ATOM   4817  HB1 LEU A 301      -5.394   5.125 -22.910  1.00  0.00      PROA H  
ATOM   4818  HB2 LEU A 301      -4.114   4.703 -24.100  1.00  0.00      PROA H  
ATOM   4819  HG  LEU A 301      -2.856   3.453 -22.428  1.00  0.00      PROA H  
ATOM   4820 HD11 LEU A 301      -3.744   6.237 -21.411  1.00  0.00      PROA H  
ATOM   4821 HD12 LEU A 301      -2.475   5.908 -22.648  1.00  0.00      PROA H  
ATOM   4822 HD13 LEU A 301      -2.238   5.377 -20.940  1.00  0.00      PROA H  
ATOM   4823 HD21 LEU A 301      -4.753   2.591 -21.017  1.00  0.00      PROA H  
ATOM   4824 HD22 LEU A 301      -5.030   4.259 -20.390  1.00  0.00      PROA H  
ATOM   4825 HD23 LEU A 301      -3.482   3.408 -20.038  1.00  0.00      PROA H  
ATOM   4826  N   LEU A 302      -6.148   2.898 -25.988  1.00  1.83      PROA N  
ATOM   4827  CA  LEU A 302      -6.841   3.264 -27.219  1.00  1.80      PROA C  
ATOM   4828  C   LEU A 302      -6.660   4.734 -27.609  1.00  1.87      PROA C  
ATOM   4829  O   LEU A 302      -7.598   5.526 -27.715  1.00  1.55      PROA O  
ATOM   4830  CB  LEU A 302      -8.316   2.784 -27.264  1.00  1.80      PROA C  
ATOM   4831  CG  LEU A 302      -8.497   1.258 -27.079  1.00  1.80      PROA C  
ATOM   4832  CD1 LEU A 302      -9.989   0.892 -27.051  1.00  1.80      PROA C  
ATOM   4833  CD2 LEU A 302      -7.783   0.447 -28.173  1.00  1.80      PROA C  
ATOM   4834  HN  LEU A 302      -5.394   2.254 -26.096  1.00  0.00      PROA H  
ATOM   4835  HA  LEU A 302      -6.324   2.730 -28.002  1.00  0.00      PROA H  
ATOM   4836  HB1 LEU A 302      -8.763   3.064 -28.244  1.00  0.00      PROA H  
ATOM   4837  HB2 LEU A 302      -8.887   3.312 -26.470  1.00  0.00      PROA H  
ATOM   4838  HG  LEU A 302      -8.055   0.970 -26.096  1.00  0.00      PROA H  
ATOM   4839 HD11 LEU A 302     -10.473   1.192 -28.005  1.00  0.00      PROA H  
ATOM   4840 HD12 LEU A 302     -10.503   1.412 -26.219  1.00  0.00      PROA H  
ATOM   4841 HD13 LEU A 302     -10.123  -0.203 -26.933  1.00  0.00      PROA H  
ATOM   4842 HD21 LEU A 302      -6.685   0.602 -28.136  1.00  0.00      PROA H  
ATOM   4843 HD22 LEU A 302      -8.152   0.752 -29.175  1.00  0.00      PROA H  
ATOM   4844 HD23 LEU A 302      -7.982  -0.636 -28.046  1.00  0.00      PROA H  
ATOM   4845  N   ILE A 303      -5.384   5.132 -27.795  1.00  1.83      PROA N  
ATOM   4846  CA  ILE A 303      -4.984   6.508 -28.054  1.00  1.80      PROA C  
ATOM   4847  C   ILE A 303      -5.292   6.960 -29.485  1.00  1.87      PROA C  
ATOM   4848  O   ILE A 303      -4.923   6.335 -30.481  1.00  1.55      PROA O  
ATOM   4849  CB  ILE A 303      -3.530   6.796 -27.659  1.00  1.80      PROA C  
ATOM   4850  CG1 ILE A 303      -3.234   6.225 -26.245  1.00  1.80      PROA C  
ATOM   4851  CG2 ILE A 303      -3.256   8.319 -27.731  1.00  1.80      PROA C  
ATOM   4852  CD  ILE A 303      -1.805   6.476 -25.755  1.00  1.80      PROA C  
ATOM   4853  HN  ILE A 303      -4.654   4.456 -27.724  1.00  0.00      PROA H  
ATOM   4854  HA  ILE A 303      -5.587   7.124 -27.402  1.00  0.00      PROA H  
ATOM   4855  HB  ILE A 303      -2.844   6.290 -28.375  1.00  0.00      PROA H  
ATOM   4856 HG11 ILE A 303      -3.390   5.123 -26.248  1.00  0.00      PROA H  
ATOM   4857 HG12 ILE A 303      -3.955   6.667 -25.522  1.00  0.00      PROA H  
ATOM   4858 HG21 ILE A 303      -3.927   8.870 -27.041  1.00  0.00      PROA H  
ATOM   4859 HG22 ILE A 303      -3.400   8.713 -28.759  1.00  0.00      PROA H  
ATOM   4860 HG23 ILE A 303      -2.206   8.548 -27.449  1.00  0.00      PROA H  
ATOM   4861  HD1 ILE A 303      -1.641   7.552 -25.531  1.00  0.00      PROA H  
ATOM   4862  HD2 ILE A 303      -1.082   6.163 -26.534  1.00  0.00      PROA H  
ATOM   4863  HD3 ILE A 303      -1.602   5.895 -24.829  1.00  0.00      PROA H  
ATOM   4864  N   THR A 304      -6.020   8.084 -29.601  1.00  1.83      PROA N  
ATOM   4865  CA  THR A 304      -6.451   8.697 -30.853  1.00  1.80      PROA C  
ATOM   4866  C   THR A 304      -5.387   9.616 -31.453  1.00  1.87      PROA C  
ATOM   4867  O   THR A 304      -4.394   9.956 -30.817  1.00  1.55      PROA O  
ATOM   4868  CB  THR A 304      -7.739   9.472 -30.612  1.00  1.80      PROA C  
ATOM   4869  CG2 THR A 304      -7.456  10.738 -29.788  1.00  1.80      PROA C  
ATOM   4870  OG1 THR A 304      -8.409   9.828 -31.816  1.00  1.55      PROA O  
ATOM   4871  HN  THR A 304      -6.316   8.544 -28.767  1.00  0.00      PROA H  
ATOM   4872  HA  THR A 304      -6.648   7.909 -31.567  1.00  0.00      PROA H  
ATOM   4873  HB  THR A 304      -8.426   8.810 -30.028  1.00  0.00      PROA H  
ATOM   4874  HG1 THR A 304      -9.363   9.757 -31.580  1.00  0.00      PROA H  
ATOM   4875 HG21 THR A 304      -6.899  11.489 -30.379  1.00  0.00      PROA H  
ATOM   4876 HG22 THR A 304      -6.850  10.502 -28.890  1.00  0.00      PROA H  
ATOM   4877 HG23 THR A 304      -8.394  11.206 -29.437  1.00  0.00      PROA H  
ATOM   4878  N   ASN A 305      -5.556  10.057 -32.720  1.00  1.83      PROA N  
ATOM   4879  CA  ASN A 305      -4.589  10.913 -33.394  1.00  1.80      PROA C  
ATOM   4880  C   ASN A 305      -4.642  12.388 -32.975  1.00  1.87      PROA C  
ATOM   4881  O   ASN A 305      -3.644  13.099 -33.085  1.00  1.55      PROA O  
ATOM   4882  CB  ASN A 305      -4.796  10.803 -34.933  1.00  1.80      PROA C  
ATOM   4883  CG  ASN A 305      -3.606  11.329 -35.738  1.00  1.87      PROA C  
ATOM   4884  ND2 ASN A 305      -2.610  10.444 -35.956  1.00  1.83      PROA N  
ATOM   4885  OD1 ASN A 305      -3.565  12.470 -36.208  1.00  1.55      PROA O  
ATOM   4886  HN  ASN A 305      -6.364   9.776 -33.233  1.00  0.00      PROA H  
ATOM   4887  HA  ASN A 305      -3.599  10.551 -33.140  1.00  0.00      PROA H  
ATOM   4888  HB1 ASN A 305      -5.707  11.349 -35.253  1.00  0.00      PROA H  
ATOM   4889  HB2 ASN A 305      -4.942   9.732 -35.187  1.00  0.00      PROA H  
ATOM   4890 HD21 ASN A 305      -1.864  10.724 -36.564  1.00  0.00      PROA H  
ATOM   4891 HD22 ASN A 305      -2.674   9.518 -35.596  1.00  0.00      PROA H  
ATOM   4892  N   ASN A 306      -5.797  12.886 -32.486  1.00  1.83      PROA N  
ATOM   4893  CA  ASN A 306      -5.989  14.305 -32.229  1.00  1.80      PROA C  
ATOM   4894  C   ASN A 306      -6.910  14.507 -31.027  1.00  1.87      PROA C  
ATOM   4895  O   ASN A 306      -7.816  13.699 -30.823  1.00  1.55      PROA O  
ATOM   4896  CB  ASN A 306      -6.533  15.045 -33.494  1.00  1.80      PROA C  
ATOM   4897  CG  ASN A 306      -7.822  14.452 -34.074  1.00  1.87      PROA C  
ATOM   4898  ND2 ASN A 306      -7.717  13.823 -35.266  1.00  1.83      PROA N  
ATOM   4899  OD1 ASN A 306      -8.924  14.597 -33.534  1.00  1.55      PROA O  
ATOM   4900  HN  ASN A 306      -6.578  12.289 -32.317  1.00  0.00      PROA H  
ATOM   4901  HA  ASN A 306      -5.027  14.726 -31.969  1.00  0.00      PROA H  
ATOM   4902  HB1 ASN A 306      -5.733  15.006 -34.262  1.00  0.00      PROA H  
ATOM   4903  HB2 ASN A 306      -6.721  16.115 -33.278  1.00  0.00      PROA H  
ATOM   4904 HD21 ASN A 306      -8.556  13.532 -35.727  1.00  0.00      PROA H  
ATOM   4905 HD22 ASN A 306      -6.859  13.888 -35.783  1.00  0.00      PROA H  
ATOM   4906  N   PRO A 307      -6.758  15.543 -30.192  1.00  1.83      PROA N  
ATOM   4907  CA  PRO A 307      -7.473  15.650 -28.918  1.00  1.80      PROA C  
ATOM   4908  C   PRO A 307      -8.945  15.949 -29.125  1.00  1.87      PROA C  
ATOM   4909  O   PRO A 307      -9.741  15.679 -28.232  1.00  1.55      PROA O  
ATOM   4910  CB  PRO A 307      -6.742  16.785 -28.177  1.00  1.80      PROA C  
ATOM   4911  CG  PRO A 307      -6.153  17.650 -29.295  1.00  1.80      PROA C  
ATOM   4912  CD  PRO A 307      -5.774  16.620 -30.359  1.00  1.80      PROA C  
ATOM   4913  HA  PRO A 307      -7.419  14.703 -28.399  1.00  0.00      PROA H  
ATOM   4914  HB1 PRO A 307      -5.911  16.348 -27.580  1.00  0.00      PROA H  
ATOM   4915  HB2 PRO A 307      -7.400  17.364 -27.494  1.00  0.00      PROA H  
ATOM   4916  HG1 PRO A 307      -6.946  18.328 -29.686  1.00  0.00      PROA H  
ATOM   4917  HG2 PRO A 307      -5.290  18.257 -28.956  1.00  0.00      PROA H  
ATOM   4918  HD1 PRO A 307      -5.809  17.060 -31.380  1.00  0.00      PROA H  
ATOM   4919  HD2 PRO A 307      -4.757  16.219 -30.156  1.00  0.00      PROA H  
ATOM   4920  N   TYR A 308      -9.319  16.479 -30.304  1.00  1.83      PROA N  
ATOM   4921  CA  TYR A 308     -10.667  16.841 -30.710  1.00  1.80      PROA C  
ATOM   4922  C   TYR A 308     -11.561  15.619 -30.934  1.00  1.87      PROA C  
ATOM   4923  O   TYR A 308     -12.785  15.711 -31.038  1.00  1.55      PROA O  
ATOM   4924  CB  TYR A 308     -10.621  17.687 -32.014  1.00  1.80      PROA C  
ATOM   4925  CG  TYR A 308      -9.739  18.901 -31.844  1.00  2.04      PROA C  
ATOM   4926  CD1 TYR A 308     -10.267  20.097 -31.327  1.00  2.04      PROA C  
ATOM   4927  CD2 TYR A 308      -8.391  18.878 -32.247  1.00  2.04      PROA C  
ATOM   4928  CE1 TYR A 308      -9.462  21.240 -31.205  1.00  2.04      PROA C  
ATOM   4929  CE2 TYR A 308      -7.577  20.010 -32.097  1.00  2.04      PROA C  
ATOM   4930  CZ  TYR A 308      -8.117  21.196 -31.589  1.00  2.04      PROA C  
ATOM   4931  OH  TYR A 308      -7.323  22.356 -31.479  1.00  1.55      PROA O  
ATOM   4932  HN  TYR A 308      -8.610  16.704 -30.961  1.00  0.00      PROA H  
ATOM   4933  HA  TYR A 308     -11.115  17.420 -29.912  1.00  0.00      PROA H  
ATOM   4934  HB1 TYR A 308     -11.643  18.032 -32.288  1.00  0.00      PROA H  
ATOM   4935  HB2 TYR A 308     -10.222  17.081 -32.854  1.00  0.00      PROA H  
ATOM   4936  HD1 TYR A 308     -11.304  20.131 -31.029  1.00  0.00      PROA H  
ATOM   4937  HD2 TYR A 308      -7.982  17.978 -32.679  1.00  0.00      PROA H  
ATOM   4938  HE1 TYR A 308      -9.873  22.157 -30.809  1.00  0.00      PROA H
[truncated: 2,904,260 more chars]
