# Supplementary material for: Hypertrophic cardiomyopathy disease results from disparate impairments of cardiac myosin function and auto-inhibition
Source: Nat Commun. 2018 Oct 1;9:4019. doi: 10.1038/s41467-018-06191-4 (PMC6167380; doi:10.1038/s41467-018-06191-4)
Supplement: Supplementary file 5 — Supplementary Data 2 [file 41467_2018_6191_MOESM5_ESM.txt]

ATOM      1  N   MET A   1     155.420 140.230 101.690  1.00  0.00           N  
ATOM      2  CA  MET A   1     155.140 139.250 100.600  1.00  0.00           C  
ATOM      3  C   MET A   1     155.160 139.920  99.240  1.00  0.00           C  
ATOM      4  O   MET A   1     155.700 141.030  99.130  1.00  0.00           O  
ATOM      5  CB  MET A   1     153.840 138.440 100.910  1.00  0.00           C  
ATOM      6  CG  MET A   1     152.650 139.240 101.510  1.00  0.00           C  
ATOM      7  SD  MET A   1     152.000 140.570 100.440  1.00  0.00           S  
ATOM      8  CE  MET A   1     151.080 139.490  99.300  1.00  0.00           C  
ATOM      9 1H   MET A   1     156.100 140.950 101.380  1.00  0.00           H  
ATOM     10 2H   MET A   1     155.800 139.740 102.530  1.00  0.00           H  
ATOM     11 3H   MET A   1     154.540 140.700 102.000  1.00  0.00           H  
ATOM     12  HA  MET A   1     155.970 138.560 100.590  1.00  0.00           H  
ATOM     13 1HB  MET A   1     153.490 137.850 100.040  1.00  0.00           H  
ATOM     14 2HB  MET A   1     154.110 137.690 101.690  1.00  0.00           H  
ATOM     15 1HG  MET A   1     151.830 138.530 101.730  1.00  0.00           H  
ATOM     16 2HG  MET A   1     152.940 139.670 102.500  1.00  0.00           H  
ATOM     17 1HE  MET A   1     150.310 138.900  99.850  1.00  0.00           H  
ATOM     18 2HE  MET A   1     151.750 138.770  98.770  1.00  0.00           H  
ATOM     19 3HE  MET A   1     150.550 140.090  98.530  1.00  0.00           H  
ATOM     20  N   GLY A   2     154.620 139.300  98.160  1.00  0.00           N  
ATOM     21  CA  GLY A   2     154.580 139.920  96.840  1.00  0.00           C  
ATOM     22  C   GLY A   2     153.420 139.400  96.040  1.00  0.00           C  
ATOM     23  O   GLY A   2     152.900 138.310  96.280  1.00  0.00           O  
ATOM     24  H   GLY A   2     154.200 138.400  98.220  1.00  0.00           H  
ATOM     25 1HA  GLY A   2     154.430 140.980  96.960  1.00  0.00           H  
ATOM     26 2HA  GLY A   2     155.480 139.660  96.320  1.00  0.00           H  
ATOM     27  N   ASP A   3     152.980 140.200  95.040  1.00  0.00           N  
ATOM     28  CA  ASP A   3     151.850 139.920  94.170  1.00  0.00           C  
ATOM     29  C   ASP A   3     152.030 138.620  93.370  1.00  0.00           C  
ATOM     30  O   ASP A   3     152.880 138.500  92.490  1.00  0.00           O  
ATOM     31  CB  ASP A   3     151.540 141.110  93.200  1.00  0.00           C  
ATOM     32  CG  ASP A   3     151.670 142.500  93.810  1.00  0.00           C  
ATOM     33  OD1 ASP A   3     150.740 143.330  93.660  1.00  0.00           O  
ATOM     34  OD2 ASP A   3     152.780 142.830  94.330  1.00  0.00           O1-
ATOM     35  H   ASP A   3     153.350 141.110  94.900  1.00  0.00           H  
ATOM     36  HA  ASP A   3     151.000 139.790  94.820  1.00  0.00           H  
ATOM     37 1HB  ASP A   3     152.270 141.090  92.370  1.00  0.00           H  
ATOM     38 2HB  ASP A   3     150.520 141.000  92.780  1.00  0.00           H  
ATOM     39  N   SER A   4     151.230 137.590  93.700  1.00  0.00           N  
ATOM     40  CA  SER A   4     151.460 136.220  93.250  1.00  0.00           C  
ATOM     41  C   SER A   4     150.160 135.510  92.980  1.00  0.00           C  
ATOM     42  O   SER A   4     149.820 135.200  91.830  1.00  0.00           O  
ATOM     43  CB  SER A   4     152.290 135.420  94.300  1.00  0.00           C  
ATOM     44  OG  SER A   4     151.830 135.660  95.640  1.00  0.00           O  
ATOM     45  H   SER A   4     150.560 137.710  94.430  1.00  0.00           H  
ATOM     46  HA  SER A   4     152.000 136.230  92.320  1.00  0.00           H  
ATOM     47 1HB  SER A   4     152.280 134.330  94.080  1.00  0.00           H  
ATOM     48 2HB  SER A   4     153.350 135.750  94.240  1.00  0.00           H  
ATOM     49  HG1 SER A   4     152.220 136.490  95.910  1.00  0.00           H  
ATOM     50  N   GLU A   5     149.360 135.270  94.030  1.00  0.00           N  
ATOM     51  CA  GLU A   5     148.120 134.500  94.000  1.00  0.00           C  
ATOM     52  C   GLU A   5     146.990 135.130  93.200  1.00  0.00           C  
ATOM     53  O   GLU A   5     146.040 134.470  92.770  1.00  0.00           O  
ATOM     54  CB  GLU A   5     147.720 134.140  95.460  1.00  0.00           C  
ATOM     55  CG  GLU A   5     148.690 133.060  96.050  1.00  0.00           C  
ATOM     56  CD  GLU A   5     148.780 132.950  97.570  1.00  0.00           C  
ATOM     57  OE1 GLU A   5     147.990 133.570  98.310  1.00  0.00           O  
ATOM     58  OE2 GLU A   5     149.700 132.220  98.020  1.00  0.00           O1-
ATOM     59  H   GLU A   5     149.710 135.470  94.940  1.00  0.00           H  
ATOM     60  HA  GLU A   5     148.330 133.560  93.500  1.00  0.00           H  
ATOM     61 1HB  GLU A   5     147.750 135.060  96.080  1.00  0.00           H  
ATOM     62 2HB  GLU A   5     146.690 133.730  95.510  1.00  0.00           H  
ATOM     63 1HG  GLU A   5     148.390 132.070  95.660  1.00  0.00           H  
ATOM     64 2HG  GLU A   5     149.720 133.270  95.690  1.00  0.00           H  
ATOM     65  N   MET A   6     147.110 136.440  92.880  1.00  0.00           N  
ATOM     66  CA  MET A   6     146.260 137.190  91.980  1.00  0.00           C  
ATOM     67  C   MET A   6     146.170 136.620  90.560  1.00  0.00           C  
ATOM     68  O   MET A   6     145.110 136.640  89.930  1.00  0.00           O  
ATOM     69  CB  MET A   6     146.760 138.660  91.850  1.00  0.00           C  
ATOM     70  CG  MET A   6     146.760 139.500  93.160  1.00  0.00           C  
ATOM     71  SD  MET A   6     148.090 139.110  94.340  1.00  0.00           S  
ATOM     72  CE  MET A   6     147.740 140.480  95.470  1.00  0.00           C  
ATOM     73  H   MET A   6     147.860 136.950  93.280  1.00  0.00           H  
ATOM     74  HA  MET A   6     145.260 137.180  92.390  1.00  0.00           H  
ATOM     75 1HB  MET A   6     147.780 138.680  91.410  1.00  0.00           H  
ATOM     76 2HB  MET A   6     146.090 139.200  91.140  1.00  0.00           H  
ATOM     77 1HG  MET A   6     146.860 140.560  92.860  1.00  0.00           H  
ATOM     78 2HG  MET A   6     145.770 139.400  93.640  1.00  0.00           H  
ATOM     79 1HE  MET A   6     146.700 140.420  95.860  1.00  0.00           H  
ATOM     80 2HE  MET A   6     147.860 141.460  94.970  1.00  0.00           H  
ATOM     81 3HE  MET A   6     148.420 140.460  96.350  1.00  0.00           H  
ATOM     82  N   ALA A   7     147.300 136.110  90.040  1.00  0.00           N  
ATOM     83  CA  ALA A   7     147.460 135.690  88.660  1.00  0.00           C  
ATOM     84  C   ALA A   7     146.820 134.340  88.330  1.00  0.00           C  
ATOM     85  O   ALA A   7     146.630 133.990  87.170  1.00  0.00           O  
ATOM     86  CB  ALA A   7     148.970 135.630  88.340  1.00  0.00           C  
ATOM     87  H   ALA A   7     148.130 136.060  90.600  1.00  0.00           H  
ATOM     88  HA  ALA A   7     146.990 136.430  88.020  1.00  0.00           H  
ATOM     89 1HB  ALA A   7     149.490 134.890  88.980  1.00  0.00           H  
ATOM     90 2HB  ALA A   7     149.420 136.630  88.510  1.00  0.00           H  
ATOM     91 3HB  ALA A   7     149.140 135.370  87.270  1.00  0.00           H  
ATOM     92  N   VAL A   8     146.460 133.570  89.380  1.00  0.00           N  
ATOM     93  CA  VAL A   8     145.760 132.290  89.310  1.00  0.00           C  
ATOM     94  C   VAL A   8     144.400 132.410  88.660  1.00  0.00           C  
ATOM     95  O   VAL A   8     143.980 131.570  87.860  1.00  0.00           O  
ATOM     96  CB  VAL A   8     145.630 131.680  90.710  1.00  0.00           C  
ATOM     97  CG1 VAL A   8     144.800 130.380  90.690  1.00  0.00           C  
ATOM     98  CG2 VAL A   8     147.040 131.400  91.280  1.00  0.00           C  
ATOM     99  H   VAL A   8     146.640 133.890  90.300  1.00  0.00           H  
ATOM    100  HA  VAL A   8     146.340 131.620  88.690  1.00  0.00           H  
ATOM    101  HB  VAL A   8     145.120 132.400  91.390  1.00  0.00           H  
ATOM    102 1HG1 VAL A   8     145.180 129.680  89.920  1.00  0.00           H  
ATOM    103 2HG1 VAL A   8     143.730 130.590  90.460  1.00  0.00           H  
ATOM    104 3HG1 VAL A   8     144.840 129.890  91.680  1.00  0.00           H  
ATOM    105 1HG2 VAL A   8     147.620 132.340  91.410  1.00  0.00           H  
ATOM    106 2HG2 VAL A   8     147.600 130.720  90.610  1.00  0.00           H  
ATOM    107 3HG2 VAL A   8     146.950 130.920  92.280  1.00  0.00           H  
ATOM    108  N   PHE A   9     143.670 133.500  88.950  1.00  0.00           N  
ATOM    109  CA  PHE A   9     142.290 133.710  88.540  1.00  0.00           C  
ATOM    110  C   PHE A   9     142.140 134.210  87.100  1.00  0.00           C  
ATOM    111  O   PHE A   9     141.210 134.950  86.790  1.00  0.00           O  
ATOM    112  CB  PHE A   9     141.610 134.710  89.520  1.00  0.00           C  
ATOM    113  CG  PHE A   9     141.630 134.170  90.920  1.00  0.00           C  
ATOM    114  CD1 PHE A   9     142.660 134.510  91.820  1.00  0.00           C  
ATOM    115  CD2 PHE A   9     140.610 133.310  91.350  1.00  0.00           C  
ATOM    116  CE1 PHE A   9     142.690 133.960  93.110  1.00  0.00           C  
ATOM    117  CE2 PHE A   9     140.630 132.770  92.650  1.00  0.00           C  
ATOM    118  CZ  PHE A   9     141.670 133.090  93.520  1.00  0.00           C  
ATOM    119  H   PHE A   9     144.060 134.190  89.550  1.00  0.00           H  
ATOM    120  HA  PHE A   9     141.770 132.760  88.590  1.00  0.00           H  
ATOM    121 1HB  PHE A   9     142.150 135.690  89.500  1.00  0.00           H  
ATOM    122 2HB  PHE A   9     140.550 134.900  89.240  1.00  0.00           H  
ATOM    123  HD1 PHE A   9     143.450 135.170  91.520  1.00  0.00           H  
ATOM    124  HD2 PHE A   9     139.810 133.050  90.680  1.00  0.00           H  
ATOM    125  HE1 PHE A   9     143.490 134.210  93.790  1.00  0.00           H  
ATOM    126  HE2 PHE A   9     139.840 132.110  92.960  1.00  0.00           H  
ATOM    127  HZ  PHE A   9     141.690 132.660  94.510  1.00  0.00           H  
ATOM    128  N   GLY A  10     143.040 133.800  86.190  1.00  0.00           N  
ATOM    129  CA  GLY A  10     143.200 134.330  84.830  1.00  0.00           C  
ATOM    130  C   GLY A  10     141.960 134.380  83.970  1.00  0.00           C  
ATOM    131  O   GLY A  10     141.640 135.410  83.380  1.00  0.00           O  
ATOM    132  H   GLY A  10     143.690 133.100  86.470  1.00  0.00           H  
ATOM    133 1HA  GLY A  10     143.550 135.350  84.910  1.00  0.00           H  
ATOM    134 2HA  GLY A  10     143.900 133.690  84.320  1.00  0.00           H  
ATOM    135  N   ALA A  11     141.210 133.270  83.870  1.00  0.00           N  
ATOM    136  CA  ALA A  11     139.980 133.220  83.100  1.00  0.00           C  
ATOM    137  C   ALA A  11     138.780 133.860  83.800  1.00  0.00           C  
ATOM    138  O   ALA A  11     137.790 134.230  83.170  1.00  0.00           O  
ATOM    139  CB  ALA A  11     139.650 131.750  82.760  1.00  0.00           C  
ATOM    140  H   ALA A  11     141.520 132.400  84.250  1.00  0.00           H  
ATOM    141  HA  ALA A  11     140.120 133.760  82.170  1.00  0.00           H  
ATOM    142 1HB  ALA A  11     139.500 131.160  83.690  1.00  0.00           H  
ATOM    143 2HB  ALA A  11     140.500 131.310  82.200  1.00  0.00           H  
ATOM    144 3HB  ALA A  11     138.740 131.680  82.130  1.00  0.00           H  
ATOM    145  N   ALA A  12     138.840 134.040  85.140  1.00  0.00           N  
ATOM    146  CA  ALA A  12     137.740 134.570  85.910  1.00  0.00           C  
ATOM    147  C   ALA A  12     137.820 136.080  86.090  1.00  0.00           C  
ATOM    148  O   ALA A  12     136.800 136.770  86.150  1.00  0.00           O  
ATOM    149  CB  ALA A  12     137.740 133.910  87.310  1.00  0.00           C  
ATOM    150  H   ALA A  12     139.680 133.790  85.630  1.00  0.00           H  
ATOM    151  HA  ALA A  12     136.800 134.360  85.420  1.00  0.00           H  
ATOM    152 1HB  ALA A  12     138.680 134.130  87.850  1.00  0.00           H  
ATOM    153 2HB  ALA A  12     137.650 132.810  87.190  1.00  0.00           H  
ATOM    154 3HB  ALA A  12     136.880 134.270  87.920  1.00  0.00           H  
ATOM    155  N   ALA A  13     139.040 136.640  86.160  1.00  0.00           N  
ATOM    156  CA  ALA A  13     139.280 138.040  86.430  1.00  0.00           C  
ATOM    157  C   ALA A  13     138.610 139.030  85.470  1.00  0.00           C  
ATOM    158  O   ALA A  13     138.010 139.980  86.000  1.00  0.00           O  
ATOM    159  CB  ALA A  13     140.790 138.330  86.590  1.00  0.00           C  
ATOM    160  H   ALA A  13     139.850 136.060  86.110  1.00  0.00           H  
ATOM    161  HA  ALA A  13     138.830 138.240  87.390  1.00  0.00           H  
ATOM    162 1HB  ALA A  13     141.350 138.120  85.650  1.00  0.00           H  
ATOM    163 2HB  ALA A  13     141.220 137.680  87.380  1.00  0.00           H  
ATOM    164 3HB  ALA A  13     140.970 139.390  86.870  1.00  0.00           H  
ATOM    165  N   PRO A  14     138.550 138.910  84.140  1.00  0.00           N  
ATOM    166  CA  PRO A  14     137.930 139.940  83.300  1.00  0.00           C  
ATOM    167  C   PRO A  14     136.410 139.970  83.370  1.00  0.00           C  
ATOM    168  O   PRO A  14     135.800 140.750  82.640  1.00  0.00           O  
ATOM    169  CB  PRO A  14     138.390 139.580  81.880  1.00  0.00           C  
ATOM    170  CG  PRO A  14     139.680 138.790  82.080  1.00  0.00           C  
ATOM    171  CD  PRO A  14     139.370 137.990  83.340  1.00  0.00           C  
ATOM    172  HA  PRO A  14     138.290 140.910  83.630  1.00  0.00           H  
ATOM    173 1HB  PRO A  14     137.660 138.920  81.360  1.00  0.00           H  
ATOM    174 2HB  PRO A  14     138.560 140.490  81.260  1.00  0.00           H  
ATOM    175 1HG  PRO A  14     139.940 138.140  81.220  1.00  0.00           H  
ATOM    176 2HG  PRO A  14     140.530 139.480  82.280  1.00  0.00           H  
ATOM    177 1HD  PRO A  14     138.760 137.090  83.100  1.00  0.00           H  
ATOM    178 2HD  PRO A  14     140.310 137.680  83.860  1.00  0.00           H  
ATOM    179  N   TYR A  15     135.790 139.140  84.230  1.00  0.00           N  
ATOM    180  CA  TYR A  15     134.350 139.090  84.460  1.00  0.00           C  
ATOM    181  C   TYR A  15     134.040 139.540  85.880  1.00  0.00           C  
ATOM    182  O   TYR A  15     132.890 139.510  86.320  1.00  0.00           O  
ATOM    183  CB  TYR A  15     133.820 137.640  84.300  1.00  0.00           C  
ATOM    184  CG  TYR A  15     134.080 137.150  82.900  1.00  0.00           C  
ATOM    185  CD1 TYR A  15     133.130 137.370  81.890  1.00  0.00           C  
ATOM    186  CD2 TYR A  15     135.270 136.460  82.580  1.00  0.00           C  
ATOM    187  CE1 TYR A  15     133.380 136.930  80.580  1.00  0.00           C  
ATOM    188  CE2 TYR A  15     135.520 136.040  81.270  1.00  0.00           C  
ATOM    189  CZ  TYR A  15     134.570 136.280  80.270  1.00  0.00           C  
ATOM    190  OH  TYR A  15     134.820 135.860  78.950  1.00  0.00           O  
ATOM    191  H   TYR A  15     136.330 138.470  84.740  1.00  0.00           H  
ATOM    192  HA  TYR A  15     133.840 139.760  83.790  1.00  0.00           H  
ATOM    193 1HB  TYR A  15     134.340 136.960  85.010  1.00  0.00           H  
ATOM    194 2HB  TYR A  15     132.730 137.590  84.490  1.00  0.00           H  
ATOM    195  HD1 TYR A  15     132.220 137.900  82.120  1.00  0.00           H  
ATOM    196  HD2 TYR A  15     136.000 136.270  83.350  1.00  0.00           H  
ATOM    197  HE1 TYR A  15     132.650 137.110  79.800  1.00  0.00           H  
ATOM    198  HE2 TYR A  15     136.440 135.520  81.050  1.00  0.00           H  
ATOM    199  HH  TYR A  15     135.770 135.750  78.860  1.00  0.00           H  
ATOM    200  N   LEU A  16     135.060 139.980  86.650  1.00  0.00           N  
ATOM    201  CA  LEU A  16     134.900 140.260  88.070  1.00  0.00           C  
ATOM    202  C   LEU A  16     135.760 141.450  88.510  1.00  0.00           C  
ATOM    203  O   LEU A  16     135.460 142.130  89.490  1.00  0.00           O  
ATOM    204  CB  LEU A  16     135.340 139.020  88.900  1.00  0.00           C  
ATOM    205  CG  LEU A  16     134.570 137.710  88.650  1.00  0.00           C  
ATOM    206  CD1 LEU A  16     135.270 136.530  89.350  1.00  0.00           C  
ATOM    207  CD2 LEU A  16     133.110 137.780  89.120  1.00  0.00           C  
ATOM    208  H   LEU A  16     135.980 139.970  86.270  1.00  0.00           H  
ATOM    209  HA  LEU A  16     133.880 140.520  88.290  1.00  0.00           H  
ATOM    210 1HB  LEU A  16     136.410 138.810  88.670  1.00  0.00           H  
ATOM    211 2HB  LEU A  16     135.260 139.250  89.990  1.00  0.00           H  
ATOM    212  HG  LEU A  16     134.580 137.480  87.560  1.00  0.00           H  
ATOM    213 1HD1 LEU A  16     135.310 136.720  90.440  1.00  0.00           H  
ATOM    214 2HD1 LEU A  16     136.310 136.420  88.970  1.00  0.00           H  
ATOM    215 3HD1 LEU A  16     134.720 135.580  89.170  1.00  0.00           H  
ATOM    216 1HD2 LEU A  16     132.570 138.610  88.610  1.00  0.00           H  
ATOM    217 2HD2 LEU A  16     133.070 137.950  90.220  1.00  0.00           H  
ATOM    218 3HD2 LEU A  16     132.580 136.830  88.900  1.00  0.00           H  
ATOM    219  N   ARG A  17     136.860 141.750  87.800  1.00  0.00           N  
ATOM    220  CA  ARG A  17     137.900 142.660  88.240  1.00  0.00           C  
ATOM    221  C   ARG A  17     138.380 143.520  87.090  1.00  0.00           C  
ATOM    222  O   ARG A  17     138.400 143.110  85.930  1.00  0.00           O  
ATOM    223  CB  ARG A  17     139.040 141.850  88.940  1.00  0.00           C  
ATOM    224  CG  ARG A  17     140.470 142.420  88.890  1.00  0.00           C  
ATOM    225  CD  ARG A  17     141.510 141.610  89.690  1.00  0.00           C  
ATOM    226  NE  ARG A  17     141.170 141.750  91.140  1.00  0.00           N  
ATOM    227  CZ  ARG A  17     141.730 141.060  92.120  1.00  0.00           C  
ATOM    228  NH1 ARG A  17     142.600 140.090  91.920  1.00  0.00           N1+
ATOM    229  NH2 ARG A  17     141.380 141.360  93.360  1.00  0.00           N  
ATOM    230  H   ARG A  17     137.110 141.240  86.980  1.00  0.00           H  
ATOM    231  HA  ARG A  17     137.490 143.350  88.960  1.00  0.00           H  
ATOM    232 1HB  ARG A  17     138.730 141.690  89.990  1.00  0.00           H  
ATOM    233 2HB  ARG A  17     139.080 140.850  88.450  1.00  0.00           H  
ATOM    234 1HG  ARG A  17     140.810 142.440  87.830  1.00  0.00           H  
ATOM    235 2HG  ARG A  17     140.480 143.470  89.250  1.00  0.00           H  
ATOM    236 1HD  ARG A  17     141.470 140.540  89.380  1.00  0.00           H  
ATOM    237 2HD  ARG A  17     142.530 142.010  89.510  1.00  0.00           H  
ATOM    238  HE  ARG A  17     140.510 142.440  91.440  1.00  0.00           H  
ATOM    239 1HH1 ARG A  17     142.850 139.840  90.980  1.00  0.00           H  
ATOM    240 2HH1 ARG A  17     142.870 139.510  92.690  1.00  0.00           H  
ATOM    241 1HH2 ARG A  17     140.800 142.160  93.530  1.00  0.00           H  
ATOM    242 2HH2 ARG A  17     141.860 140.960  94.140  1.00  0.00           H  
ATOM    243  N   LYS A  18     138.750 144.790  87.380  1.00  0.00           N  
ATOM    244  CA  LYS A  18     139.360 145.710  86.440  1.00  0.00           C  
ATOM    245  C   LYS A  18     140.700 145.210  85.920  1.00  0.00           C  
ATOM    246  O   LYS A  18     141.490 144.650  86.680  1.00  0.00           O  
ATOM    247  CB  LYS A  18     139.480 147.100  87.100  1.00  0.00           C  
ATOM    248  CG  LYS A  18     140.260 148.180  86.320  1.00  0.00           C  
ATOM    249  CD  LYS A  18     140.200 149.560  87.010  1.00  0.00           C  
ATOM    250  CE  LYS A  18     140.800 149.570  88.420  1.00  0.00           C  
ATOM    251  NZ  LYS A  18     140.550 150.840  89.130  1.00  0.00           N1+
ATOM    252  H   LYS A  18     138.740 145.080  88.340  1.00  0.00           H  
ATOM    253  HA  LYS A  18     138.700 145.780  85.580  1.00  0.00           H  
ATOM    254 1HB  LYS A  18     138.450 147.470  87.310  1.00  0.00           H  
ATOM    255 2HB  LYS A  18     139.980 146.930  88.080  1.00  0.00           H  
ATOM    256 1HG  LYS A  18     141.320 147.880  86.210  1.00  0.00           H  
ATOM    257 2HG  LYS A  18     139.830 148.270  85.300  1.00  0.00           H  
ATOM    258 1HD  LYS A  18     140.720 150.300  86.370  1.00  0.00           H  
ATOM    259 2HD  LYS A  18     139.130 149.860  87.050  1.00  0.00           H  
ATOM    260 1HE  LYS A  18     140.350 148.770  89.050  1.00  0.00           H  
ATOM    261 2HE  LYS A  18     141.900 149.410  88.380  1.00  0.00           H  
ATOM    262 1HZ  LYS A  18     139.530 151.040  89.130  1.00  0.00           H  
ATOM    263 2HZ  LYS A  18     141.050 151.650  88.700  1.00  0.00           H  
ATOM    264 3HZ  LYS A  18     140.890 150.740  90.110  1.00  0.00           H  
ATOM    265  N   SER A  19     141.010 145.390  84.620  1.00  0.00           N  
ATOM    266  CA  SER A  19     142.230 144.860  84.030  1.00  0.00           C  
ATOM    267  C   SER A  19     143.500 145.440  84.640  1.00  0.00           C  
ATOM    268  O   SER A  19     143.570 146.600  85.040  1.00  0.00           O  
ATOM    269  CB  SER A  19     142.300 145.000  82.480  1.00  0.00           C  
ATOM    270  OG  SER A  19     143.470 144.420  81.890  1.00  0.00           O  
ATOM    271  H   SER A  19     140.430 145.930  84.010  1.00  0.00           H  
ATOM    272  HA  SER A  19     142.240 143.800  84.250  1.00  0.00           H  
ATOM    273 1HB  SER A  19     141.400 144.510  82.040  1.00  0.00           H  
ATOM    274 2HB  SER A  19     142.250 146.080  82.210  1.00  0.00           H  
ATOM    275  HG1 SER A  19     143.230 143.550  81.580  1.00  0.00           H  
ATOM    276  N   GLU A  20     144.560 144.620  84.720  1.00  0.00           N  
ATOM    277  CA  GLU A  20     145.870 144.990  85.210  1.00  0.00           C  
ATOM    278  C   GLU A  20     146.480 146.110  84.370  1.00  0.00           C  
ATOM    279  O   GLU A  20     147.080 147.050  84.880  1.00  0.00           O  
ATOM    280  CB  GLU A  20     146.760 143.730  85.250  1.00  0.00           C  
ATOM    281  CG  GLU A  20     145.990 142.540  85.870  1.00  0.00           C  
ATOM    282  CD  GLU A  20     146.870 141.460  86.470  1.00  0.00           C  
ATOM    283  OE1 GLU A  20     147.460 141.690  87.560  1.00  0.00           O  
ATOM    284  OE2 GLU A  20     146.900 140.350  85.880  1.00  0.00           O1-
ATOM    285  H   GLU A  20     144.460 143.660  84.450  1.00  0.00           H  
ATOM    286  HA  GLU A  20     145.750 145.360  86.220  1.00  0.00           H  
ATOM    287 1HB  GLU A  20     147.100 143.440  84.230  1.00  0.00           H  
ATOM    288 2HB  GLU A  20     147.670 143.960  85.850  1.00  0.00           H  
ATOM    289 1HG  GLU A  20     145.330 142.900  86.690  1.00  0.00           H  
ATOM    290 2HG  GLU A  20     145.350 142.070  85.100  1.00  0.00           H  
ATOM    291  N   LYS A  21     146.260 146.080  83.040  1.00  0.00           N  
ATOM    292  CA  LYS A  21     146.580 147.170  82.140  1.00  0.00           C  
ATOM    293  C   LYS A  21     145.850 148.480  82.440  1.00  0.00           C  
ATOM    294  O   LYS A  21     146.460 149.550  82.490  1.00  0.00           O  
ATOM    295  CB  LYS A  21     146.340 146.710  80.680  1.00  0.00           C  
ATOM    296  CG  LYS A  21     146.550 147.770  79.580  1.00  0.00           C  
ATOM    297  CD  LYS A  21     147.950 148.400  79.590  1.00  0.00           C  
ATOM    298  CE  LYS A  21     148.180 149.300  78.370  1.00  0.00           C  
ATOM    299  NZ  LYS A  21     149.210 150.310  78.650  1.00  0.00           N1+
ATOM    300  H   LYS A  21     145.750 145.310  82.650  1.00  0.00           H  
ATOM    301  HA  LYS A  21     147.640 147.380  82.260  1.00  0.00           H  
ATOM    302 1HB  LYS A  21     147.020 145.850  80.480  1.00  0.00           H  
ATOM    303 2HB  LYS A  21     145.310 146.320  80.600  1.00  0.00           H  
ATOM    304 1HG  LYS A  21     146.380 147.270  78.600  1.00  0.00           H  
ATOM    305 2HG  LYS A  21     145.780 148.560  79.680  1.00  0.00           H  
ATOM    306 1HD  LYS A  21     148.050 148.990  80.530  1.00  0.00           H  
ATOM    307 2HD  LYS A  21     148.720 147.600  79.600  1.00  0.00           H  
ATOM    308 1HE  LYS A  21     148.490 148.710  77.480  1.00  0.00           H  
ATOM    309 2HE  LYS A  21     147.240 149.830  78.120  1.00  0.00           H  
ATOM    310 1HZ  LYS A  21     150.140 149.860  78.740  1.00  0.00           H  
ATOM    311 2HZ  LYS A  21     148.960 150.840  79.510  1.00  0.00           H  
ATOM    312 3HZ  LYS A  21     149.280 151.020  77.890  1.00  0.00           H  
ATOM    313  N   GLU A  22     144.530 148.410  82.720  1.00  0.00           N  
ATOM    314  CA  GLU A  22     143.730 149.540  83.180  1.00  0.00           C  
ATOM    315  C   GLU A  22     144.220 150.110  84.500  1.00  0.00           C  
ATOM    316  O   GLU A  22     144.380 151.320  84.660  1.00  0.00           O  
ATOM    317  CB  GLU A  22     142.220 149.150  83.310  1.00  0.00           C  
ATOM    318  CG  GLU A  22     141.530 148.830  81.960  1.00  0.00           C  
ATOM    319  CD  GLU A  22     140.110 148.310  82.150  1.00  0.00           C  
ATOM    320  OE1 GLU A  22     139.160 149.030  81.730  1.00  0.00           O  
ATOM    321  OE2 GLU A  22     139.910 147.180  82.680  1.00  0.00           O1-
ATOM    322  H   GLU A  22     144.060 147.530  82.680  1.00  0.00           H  
ATOM    323  HA  GLU A  22     143.820 150.330  82.440  1.00  0.00           H  
ATOM    324 1HB  GLU A  22     142.140 148.260  83.970  1.00  0.00           H  
ATOM    325 2HB  GLU A  22     141.660 149.980  83.780  1.00  0.00           H  
ATOM    326 1HG  GLU A  22     141.490 149.750  81.340  1.00  0.00           H  
ATOM    327 2HG  GLU A  22     142.090 148.070  81.390  1.00  0.00           H  
ATOM    328  N   ARG A  23     144.530 149.230  85.470  1.00  0.00           N  
ATOM    329  CA  ARG A  23     145.130 149.560  86.760  1.00  0.00           C  
ATOM    330  C   ARG A  23     146.470 150.270  86.650  1.00  0.00           C  
ATOM    331  O   ARG A  23     146.710 151.280  87.300  1.00  0.00           O  
ATOM    332  CB  ARG A  23     145.260 148.250  87.600  1.00  0.00           C  
ATOM    333  CG  ARG A  23     146.140 148.260  88.870  1.00  0.00           C  
ATOM    334  CD  ARG A  23     146.280 146.860  89.500  1.00  0.00           C  
ATOM    335  NE  ARG A  23     147.110 146.970  90.750  1.00  0.00           N  
ATOM    336  CZ  ARG A  23     147.200 146.000  91.650  1.00  0.00           C  
ATOM    337  NH1 ARG A  23     146.640 144.830  91.500  1.00  0.00           N1+
ATOM    338  NH2 ARG A  23     147.930 146.160  92.730  1.00  0.00           N  
ATOM    339  H   ARG A  23     144.350 148.260  85.310  1.00  0.00           H  
ATOM    340  HA  ARG A  23     144.470 150.240  87.270  1.00  0.00           H  
ATOM    341 1HB  ARG A  23     144.230 147.900  87.860  1.00  0.00           H  
ATOM    342 2HB  ARG A  23     145.690 147.470  86.930  1.00  0.00           H  
ATOM    343 1HG  ARG A  23     147.160 148.620  88.630  1.00  0.00           H  
ATOM    344 2HG  ARG A  23     145.690 148.960  89.610  1.00  0.00           H  
ATOM    345 1HD  ARG A  23     145.270 146.470  89.760  1.00  0.00           H  
ATOM    346 2HD  ARG A  23     146.770 146.170  88.790  1.00  0.00           H  
ATOM    347  HE  ARG A  23     147.910 147.580  90.770  1.00  0.00           H  
ATOM    348 1HH1 ARG A  23     146.410 144.530  90.580  1.00  0.00           H  
ATOM    349 2HH1 ARG A  23     147.040 144.120  92.080  1.00  0.00           H  
ATOM    350 1HH2 ARG A  23     148.450 147.000  92.910  1.00  0.00           H  
ATOM    351 2HH2 ARG A  23     148.030 145.400  93.370  1.00  0.00           H  
ATOM    352  N   LEU A  24     147.370 149.750  85.780  1.00  0.00           N  
ATOM    353  CA  LEU A  24     148.670 150.320  85.490  1.00  0.00           C  
ATOM    354  C   LEU A  24     148.640 151.700  84.860  1.00  0.00           C  
ATOM    355  O   LEU A  24     149.320 152.620  85.310  1.00  0.00           O  
ATOM    356  CB  LEU A  24     149.440 149.320  84.590  1.00  0.00           C  
ATOM    357  CG  LEU A  24     150.890 149.700  84.230  1.00  0.00           C  
ATOM    358  CD1 LEU A  24     151.780 149.820  85.480  1.00  0.00           C  
ATOM    359  CD2 LEU A  24     151.470 148.640  83.280  1.00  0.00           C  
ATOM    360  H   LEU A  24     147.170 148.890  85.330  1.00  0.00           H  
ATOM    361  HA  LEU A  24     149.200 150.420  86.420  1.00  0.00           H  
ATOM    362 1HB  LEU A  24     149.460 148.340  85.110  1.00  0.00           H  
ATOM    363 2HB  LEU A  24     148.860 149.170  83.650  1.00  0.00           H  
ATOM    364  HG  LEU A  24     150.900 150.680  83.700  1.00  0.00           H  
ATOM    365 1HD1 LEU A  24     151.770 148.860  86.050  1.00  0.00           H  
ATOM    366 2HD1 LEU A  24     151.420 150.630  86.140  1.00  0.00           H  
ATOM    367 3HD1 LEU A  24     152.830 150.040  85.190  1.00  0.00           H  
ATOM    368 1HD2 LEU A  24     150.860 148.580  82.350  1.00  0.00           H  
ATOM    369 2HD2 LEU A  24     151.480 147.650  83.770  1.00  0.00           H  
ATOM    370 3HD2 LEU A  24     152.520 148.910  83.010  1.00  0.00           H  
ATOM    371  N   GLU A  25     147.790 151.930  83.830  1.00  0.00           N  
ATOM    372  CA  GLU A  25     147.590 153.250  83.240  1.00  0.00           C  
ATOM    373  C   GLU A  25     147.040 154.270  84.230  1.00  0.00           C  
ATOM    374  O   GLU A  25     147.490 155.410  84.320  1.00  0.00           O  
ATOM    375  CB  GLU A  25     146.670 153.210  81.990  1.00  0.00           C  
ATOM    376  CG  GLU A  25     147.300 152.520  80.740  1.00  0.00           C  
ATOM    377  CD  GLU A  25     146.480 152.730  79.470  1.00  0.00           C  
ATOM    378  OE1 GLU A  25     145.460 153.460  79.520  1.00  0.00           O  
ATOM    379  OE2 GLU A  25     146.880 152.170  78.410  1.00  0.00           O1-
ATOM    380  H   GLU A  25     147.250 151.180  83.440  1.00  0.00           H  
ATOM    381  HA  GLU A  25     148.560 153.620  82.930  1.00  0.00           H  
ATOM    382 1HB  GLU A  25     145.710 152.710  82.250  1.00  0.00           H  
ATOM    383 2HB  GLU A  25     146.430 154.260  81.700  1.00  0.00           H  
ATOM    384 1HG  GLU A  25     148.310 152.950  80.560  1.00  0.00           H  
ATOM    385 2HG  GLU A  25     147.390 151.430  80.930  1.00  0.00           H  
ATOM    386  N   ALA A  26     146.070 153.830  85.060  1.00  0.00           N  
ATOM    387  CA  ALA A  26     145.360 154.650  86.010  1.00  0.00           C  
ATOM    388  C   ALA A  26     146.210 155.160  87.170  1.00  0.00           C  
ATOM    389  O   ALA A  26     145.830 156.100  87.860  1.00  0.00           O  
ATOM    390  CB  ALA A  26     144.170 153.840  86.530  1.00  0.00           C  
ATOM    391  H   ALA A  26     145.740 152.900  84.970  1.00  0.00           H  
ATOM    392  HA  ALA A  26     144.990 155.530  85.490  1.00  0.00           H  
ATOM    393 1HB  ALA A  26     144.510 152.930  87.070  1.00  0.00           H  
ATOM    394 2HB  ALA A  26     143.520 153.520  85.680  1.00  0.00           H  
ATOM    395 3HB  ALA A  26     143.550 154.450  87.220  1.00  0.00           H  
ATOM    396  N   GLN A  27     147.400 154.570  87.380  1.00  0.00           N  
ATOM    397  CA  GLN A  27     148.430 155.100  88.260  1.00  0.00           C  
ATOM    398  C   GLN A  27     148.920 156.490  87.850  1.00  0.00           C  
ATOM    399  O   GLN A  27     149.220 157.330  88.700  1.00  0.00           O  
ATOM    400  CB  GLN A  27     149.680 154.170  88.320  1.00  0.00           C  
ATOM    401  CG  GLN A  27     149.440 152.720  88.800  1.00  0.00           C  
ATOM    402  CD  GLN A  27     148.630 152.640  90.100  1.00  0.00           C  
ATOM    403  NE2 GLN A  27     147.350 152.230  90.000  1.00  0.00           N  
ATOM    404  OE1 GLN A  27     149.150 152.920  91.180  1.00  0.00           O  
ATOM    405  H   GLN A  27     147.650 153.760  86.850  1.00  0.00           H  
ATOM    406  HA  GLN A  27     148.010 155.200  89.250  1.00  0.00           H  
ATOM    407 1HB  GLN A  27     150.150 154.120  87.310  1.00  0.00           H  
ATOM    408 2HB  GLN A  27     150.420 154.620  89.010  1.00  0.00           H  
ATOM    409 1HG  GLN A  27     148.920 152.140  88.000  1.00  0.00           H  
ATOM    410 2HG  GLN A  27     150.420 152.230  88.980  1.00  0.00           H  
ATOM    411 1HE2 GLN A  27     146.820 152.160  90.840  1.00  0.00           H  
ATOM    412 2HE2 GLN A  27     146.990 151.970  89.100  1.00  0.00           H  
ATOM    413  N   THR A  28     149.050 156.750  86.530  1.00  0.00           N  
ATOM    414  CA  THR A  28     149.710 157.950  86.020  1.00  0.00           C  
ATOM    415  C   THR A  28     148.770 158.960  85.390  1.00  0.00           C  
ATOM    416  O   THR A  28     149.060 160.160  85.410  1.00  0.00           O  
ATOM    417  CB  THR A  28     150.790 157.650  84.960  1.00  0.00           C  
ATOM    418  CG2 THR A  28     151.790 156.610  85.490  1.00  0.00           C  
ATOM    419  OG1 THR A  28     150.270 157.160  83.730  1.00  0.00           O  
ATOM    420  H   THR A  28     148.730 156.080  85.860  1.00  0.00           H  
ATOM    421  HA  THR A  28     150.210 158.460  86.830  1.00  0.00           H  
ATOM    422  HB  THR A  28     151.350 158.590  84.750  1.00  0.00           H  
ATOM    423  HG1 THR A  28     149.960 156.270  83.900  1.00  0.00           H  
ATOM    424 1HG2 THR A  28     151.310 155.630  85.660  1.00  0.00           H  
ATOM    425 2HG2 THR A  28     152.230 156.950  86.460  1.00  0.00           H  
ATOM    426 3HG2 THR A  28     152.620 156.480  84.770  1.00  0.00           H  
ATOM    427  N   ARG A  29     147.630 158.500  84.820  1.00  0.00           N  
ATOM    428  CA  ARG A  29     146.720 159.310  84.000  1.00  0.00           C  
ATOM    429  C   ARG A  29     146.370 160.720  84.510  1.00  0.00           C  
ATOM    430  O   ARG A  29     145.790 160.840  85.590  1.00  0.00           O  
ATOM    431  CB  ARG A  29     145.430 158.530  83.600  1.00  0.00           C  
ATOM    432  CG  ARG A  29     145.640 157.580  82.390  1.00  0.00           C  
ATOM    433  CD  ARG A  29     144.460 156.640  82.070  1.00  0.00           C  
ATOM    434  NE  ARG A  29     143.270 157.490  81.730  1.00  0.00           N  
ATOM    435  CZ  ARG A  29     142.010 157.100  81.840  1.00  0.00           C  
ATOM    436  NH1 ARG A  29     141.640 155.860  82.050  1.00  0.00           N1+
ATOM    437  NH2 ARG A  29     141.070 158.010  81.690  1.00  0.00           N  
ATOM    438  H   ARG A  29     147.430 157.530  84.840  1.00  0.00           H  
ATOM    439  HA  ARG A  29     147.260 159.420  83.070  1.00  0.00           H  
ATOM    440 1HB  ARG A  29     145.080 157.950  84.480  1.00  0.00           H  
ATOM    441 2HB  ARG A  29     144.620 159.240  83.320  1.00  0.00           H  
ATOM    442 1HG  ARG A  29     145.880 158.180  81.490  1.00  0.00           H  
ATOM    443 2HG  ARG A  29     146.530 156.940  82.590  1.00  0.00           H  
ATOM    444 1HD  ARG A  29     144.700 156.000  81.190  1.00  0.00           H  
ATOM    445 2HD  ARG A  29     144.240 155.990  82.940  1.00  0.00           H  
ATOM    446  HE  ARG A  29     143.390 158.420  81.390  1.00  0.00           H  
ATOM    447 1HH1 ARG A  29     142.270 155.150  81.760  1.00  0.00           H  
ATOM    448 2HH1 ARG A  29     140.650 155.710  82.020  1.00  0.00           H  
ATOM    449 1HH2 ARG A  29     141.360 158.910  81.360  1.00  0.00           H  
ATOM    450 2HH2 ARG A  29     140.120 157.750  81.820  1.00  0.00           H  
ATOM    451  N   PRO A  30     146.650 161.820  83.790  1.00  0.00           N  
ATOM    452  CA  PRO A  30     146.520 163.150  84.380  1.00  0.00           C  
ATOM    453  C   PRO A  30     145.090 163.630  84.270  1.00  0.00           C  
ATOM    454  O   PRO A  30     144.520 163.730  83.190  1.00  0.00           O  
ATOM    455  CB  PRO A  30     147.500 164.020  83.560  1.00  0.00           C  
ATOM    456  CG  PRO A  30     147.580 163.320  82.210  1.00  0.00           C  
ATOM    457  CD  PRO A  30     147.480 161.840  82.590  1.00  0.00           C  
ATOM    458  HA  PRO A  30     146.800 163.140  85.420  1.00  0.00           H  
ATOM    459 1HB  PRO A  30     147.180 165.080  83.480  1.00  0.00           H  
ATOM    460 2HB  PRO A  30     148.500 163.980  84.050  1.00  0.00           H  
ATOM    461 1HG  PRO A  30     146.690 163.610  81.600  1.00  0.00           H  
ATOM    462 2HG  PRO A  30     148.510 163.570  81.650  1.00  0.00           H  
ATOM    463 1HD  PRO A  30     147.030 161.240  81.780  1.00  0.00           H  
ATOM    464 2HD  PRO A  30     148.490 161.450  82.840  1.00  0.00           H  
ATOM    465  N   PHE A  31     144.490 163.950  85.420  1.00  0.00           N  
ATOM    466  CA  PHE A  31     143.080 164.240  85.560  1.00  0.00           C  
ATOM    467  C   PHE A  31     142.980 165.260  86.680  1.00  0.00           C  
ATOM    468  O   PHE A  31     143.860 165.340  87.540  1.00  0.00           O  
ATOM    469  CB  PHE A  31     142.360 162.920  85.940  1.00  0.00           C  
ATOM    470  CG  PHE A  31     140.870 163.020  86.060  1.00  0.00           C  
ATOM    471  CD1 PHE A  31     140.250 163.170  87.310  1.00  0.00           C  
ATOM    472  CD2 PHE A  31     140.060 162.820  84.920  1.00  0.00           C  
ATOM    473  CE1 PHE A  31     138.860 163.120  87.440  1.00  0.00           C  
ATOM    474  CE2 PHE A  31     138.660 162.770  85.040  1.00  0.00           C  
ATOM    475  CZ  PHE A  31     138.070 162.920  86.300  1.00  0.00           C  
ATOM    476  H   PHE A  31     145.010 163.900  86.270  1.00  0.00           H  
ATOM    477  HA  PHE A  31     142.690 164.670  84.650  1.00  0.00           H  
ATOM    478 1HB  PHE A  31     142.590 162.170  85.150  1.00  0.00           H  
ATOM    479 2HB  PHE A  31     142.780 162.520  86.890  1.00  0.00           H  
ATOM    480  HD1 PHE A  31     140.860 163.290  88.200  1.00  0.00           H  
ATOM    481  HD2 PHE A  31     140.510 162.690  83.950  1.00  0.00           H  
ATOM    482  HE1 PHE A  31     138.390 163.220  88.410  1.00  0.00           H  
ATOM    483  HE2 PHE A  31     138.050 162.630  84.170  1.00  0.00           H  
ATOM    484  HZ  PHE A  31     136.990 162.890  86.380  1.00  0.00           H  
ATOM    485  N   ASP A  32     141.930 166.100  86.700  1.00  0.00           N  
ATOM    486  CA  ASP A  32     141.680 166.930  87.860  1.00  0.00           C  
ATOM    487  C   ASP A  32     140.210 166.820  88.200  1.00  0.00           C  
ATOM    488  O   ASP A  32     139.320 167.170  87.420  1.00  0.00           O  
ATOM    489  CB  ASP A  32     142.210 168.390  87.670  1.00  0.00           C  
ATOM    490  CG  ASP A  32     142.150 169.220  88.940  1.00  0.00           C  
ATOM    491  OD1 ASP A  32     142.640 170.390  88.940  1.00  0.00           O  
ATOM    492  OD2 ASP A  32     141.630 168.730  89.980  1.00  0.00           O1-
ATOM    493  H   ASP A  32     141.200 166.060  86.020  1.00  0.00           H  
ATOM    494  HA  ASP A  32     142.200 166.520  88.710  1.00  0.00           H  
ATOM    495 1HB  ASP A  32     143.280 168.340  87.370  1.00  0.00           H  
ATOM    496 2HB  ASP A  32     141.650 168.910  86.870  1.00  0.00           H  
ATOM    497  N   LEU A  33     139.910 166.330  89.420  1.00  0.00           N  
ATOM    498  CA  LEU A  33     138.580 166.090  89.920  1.00  0.00           C  
ATOM    499  C   LEU A  33     137.830 167.380  90.170  1.00  0.00           C  
ATOM    500  O   LEU A  33     136.610 167.410  90.300  1.00  0.00           O  
ATOM    501  CB  LEU A  33     138.640 165.240  91.220  1.00  0.00           C  
ATOM    502  CG  LEU A  33     139.430 165.840  92.420  1.00  0.00           C  
ATOM    503  CD1 LEU A  33     138.530 166.650  93.370  1.00  0.00           C  
ATOM    504  CD2 LEU A  33     140.130 164.720  93.200  1.00  0.00           C  
ATOM    505  H   LEU A  33     140.660 166.140  90.060  1.00  0.00           H  
ATOM    506  HA  LEU A  33     138.020 165.550  89.170  1.00  0.00           H  
ATOM    507 1HB  LEU A  33     137.620 164.990  91.550  1.00  0.00           H  
ATOM    508 2HB  LEU A  33     139.130 164.280  90.940  1.00  0.00           H  
ATOM    509  HG  LEU A  33     140.220 166.530  92.040  1.00  0.00           H  
ATOM    510 1HD1 LEU A  33     137.700 166.020  93.750  1.00  0.00           H  
ATOM    511 2HD1 LEU A  33     138.090 167.530  92.860  1.00  0.00           H  
ATOM    512 3HD1 LEU A  33     139.120 167.010  94.240  1.00  0.00           H  
ATOM    513 1HD2 LEU A  33     140.930 164.260  92.580  1.00  0.00           H  
ATOM    514 2HD2 LEU A  33     139.410 163.940  93.510  1.00  0.00           H  
ATOM    515 3HD2 LEU A  33     140.600 165.130  94.120  1.00  0.00           H  
ATOM    516  N   LYS A  34     138.560 168.510  90.210  1.00  0.00           N  
ATOM    517  CA  LYS A  34     138.010 169.830  90.390  1.00  0.00           C  
ATOM    518  C   LYS A  34     137.370 170.400  89.110  1.00  0.00           C  
ATOM    519  O   LYS A  34     136.620 171.370  89.170  1.00  0.00           O  
ATOM    520  CB  LYS A  34     139.110 170.780  90.920  1.00  0.00           C  
ATOM    521  CG  LYS A  34     139.730 170.270  92.240  1.00  0.00           C  
ATOM    522  CD  LYS A  34     140.700 171.260  92.920  1.00  0.00           C  
ATOM    523  CE  LYS A  34     141.870 171.750  92.050  1.00  0.00           C  
ATOM    524  NZ  LYS A  34     142.700 170.610  91.630  1.00  0.00           N1+
ATOM    525  H   LYS A  34     139.550 168.470  90.120  1.00  0.00           H  
ATOM    526  HA  LYS A  34     137.220 169.780  91.130  1.00  0.00           H  
ATOM    527 1HB  LYS A  34     139.910 170.880  90.150  1.00  0.00           H  
ATOM    528 2HB  LYS A  34     138.680 171.780  91.110  1.00  0.00           H  
ATOM    529 1HG  LYS A  34     138.910 170.060  92.950  1.00  0.00           H  
ATOM    530 2HG  LYS A  34     140.260 169.300  92.070  1.00  0.00           H  
ATOM    531 1HD  LYS A  34     140.110 172.150  93.220  1.00  0.00           H  
ATOM    532 2HD  LYS A  34     141.100 170.810  93.850  1.00  0.00           H  
ATOM    533 1HE  LYS A  34     141.480 172.250  91.140  1.00  0.00           H  
ATOM    534 2HE  LYS A  34     142.510 172.460  92.610  1.00  0.00           H  
ATOM    535 1HZ  LYS A  34     142.110 169.750  91.540  1.00  0.00           H  
ATOM    536 2HZ  LYS A  34     143.500 170.440  92.260  1.00  0.00           H  
ATOM    537 3HZ  LYS A  34     143.010 170.730  90.650  1.00  0.00           H  
ATOM    538  N   LYS A  35     137.640 169.820  87.920  1.00  0.00           N  
ATOM    539  CA  LYS A  35     137.020 170.260  86.670  1.00  0.00           C  
ATOM    540  C   LYS A  35     136.190 169.210  85.940  1.00  0.00           C  
ATOM    541  O   LYS A  35     135.610 169.520  84.900  1.00  0.00           O  
ATOM    542  CB  LYS A  35     138.020 170.950  85.700  1.00  0.00           C  
ATOM    543  CG  LYS A  35     139.360 170.230  85.420  1.00  0.00           C  
ATOM    544  CD  LYS A  35     139.290 168.930  84.590  1.00  0.00           C  
ATOM    545  CE  LYS A  35     138.740 169.080  83.170  1.00  0.00           C  
ATOM    546  NZ  LYS A  35     138.850 167.810  82.430  1.00  0.00           N1+
ATOM    547  H   LYS A  35     138.270 169.050  87.860  1.00  0.00           H  
ATOM    548  HA  LYS A  35     136.280 171.020  86.900  1.00  0.00           H  
ATOM    549 1HB  LYS A  35     137.530 171.220  84.740  1.00  0.00           H  
ATOM    550 2HB  LYS A  35     138.290 171.920  86.190  1.00  0.00           H  
ATOM    551 1HG  LYS A  35     140.030 170.940  84.890  1.00  0.00           H  
ATOM    552 2HG  LYS A  35     139.850 170.010  86.400  1.00  0.00           H  
ATOM    553 1HD  LYS A  35     140.320 168.520  84.530  1.00  0.00           H  
ATOM    554 2HD  LYS A  35     138.680 168.180  85.140  1.00  0.00           H  
ATOM    555 1HE  LYS A  35     137.660 169.370  83.190  1.00  0.00           H  
ATOM    556 2HE  LYS A  35     139.310 169.860  82.610  1.00  0.00           H  
ATOM    557 1HZ  LYS A  35     138.330 167.070  82.940  1.00  0.00           H  
ATOM    558 2HZ  LYS A  35     139.830 167.490  82.330  1.00  0.00           H  
ATOM    559 3HZ  LYS A  35     138.450 167.880  81.470  1.00  0.00           H  
ATOM    560  N   ASP A  36     136.070 167.980  86.480  1.00  0.00           N  
ATOM    561  CA  ASP A  36     135.290 166.910  85.890  1.00  0.00           C  
ATOM    562  C   ASP A  36     134.250 166.440  86.910  1.00  0.00           C  
ATOM    563  O   ASP A  36     134.570 166.120  88.050  1.00  0.00           O  
ATOM    564  CB  ASP A  36     136.210 165.750  85.430  1.00  0.00           C  
ATOM    565  CG  ASP A  36     136.940 166.120  84.160  1.00  0.00           C  
ATOM    566  OD1 ASP A  36     136.300 166.700  83.240  1.00  0.00           O  
ATOM    567  OD2 ASP A  36     138.140 165.790  84.000  1.00  0.00           O1-
ATOM    568  H   ASP A  36     136.540 167.750  87.330  1.00  0.00           H  
ATOM    569  HA  ASP A  36     134.730 167.280  85.050  1.00  0.00           H  
ATOM    570 1HB  ASP A  36     136.960 165.510  86.220  1.00  0.00           H  
ATOM    571 2HB  ASP A  36     135.620 164.840  85.210  1.00  0.00           H  
ATOM    572  N   VAL A  37     132.960 166.440  86.520  1.00  0.00           N  
ATOM    573  CA  VAL A  37     131.840 166.340  87.440  1.00  0.00           C  
ATOM    574  C   VAL A  37     130.750 165.430  86.890  1.00  0.00           C  
ATOM    575  O   VAL A  37     130.780 165.000  85.740  1.00  0.00           O  
ATOM    576  CB  VAL A  37     131.230 167.700  87.820  1.00  0.00           C  
ATOM    577  CG1 VAL A  37     132.270 168.560  88.560  1.00  0.00           C  
ATOM    578  CG2 VAL A  37     130.700 168.450  86.580  1.00  0.00           C  
ATOM    579  H   VAL A  37     132.720 166.620  85.570  1.00  0.00           H  
ATOM    580  HA  VAL A  37     132.180 165.870  88.350  1.00  0.00           H  
ATOM    581  HB  VAL A  37     130.390 167.550  88.520  1.00  0.00           H  
ATOM    582 1HG1 VAL A  37     133.110 168.840  87.890  1.00  0.00           H  
ATOM    583 2HG1 VAL A  37     132.670 167.990  89.430  1.00  0.00           H  
ATOM    584 3HG1 VAL A  37     131.800 169.490  88.940  1.00  0.00           H  
ATOM    585 1HG2 VAL A  37     129.860 167.890  86.110  1.00  0.00           H  
ATOM    586 2HG2 VAL A  37     131.500 168.610  85.830  1.00  0.00           H  
ATOM    587 3HG2 VAL A  37     130.300 169.450  86.880  1.00  0.00           H  
ATOM    588  N   PHE A  38     129.770 165.110  87.740  1.00  0.00           N  
ATOM    589  CA  PHE A  38     128.510 164.500  87.380  1.00  0.00           C  
ATOM    590  C   PHE A  38     127.410 165.510  87.660  1.00  0.00           C  
ATOM    591  O   PHE A  38     127.430 166.200  88.690  1.00  0.00           O  
ATOM    592  CB  PHE A  38     128.180 163.250  88.250  1.00  0.00           C  
ATOM    593  CG  PHE A  38     129.240 162.190  88.180  1.00  0.00           C  
ATOM    594  CD1 PHE A  38     129.270 161.290  87.090  1.00  0.00           C  
ATOM    595  CD2 PHE A  38     130.090 161.960  89.270  1.00  0.00           C  
ATOM    596  CE1 PHE A  38     130.140 160.190  87.110  1.00  0.00           C  
ATOM    597  CE2 PHE A  38     130.960 160.860  89.290  1.00  0.00           C  
ATOM    598  CZ  PHE A  38     130.980 159.970  88.210  1.00  0.00           C  
ATOM    599  H   PHE A  38     129.860 165.360  88.700  1.00  0.00           H  
ATOM    600  HA  PHE A  38     128.500 164.250  86.330  1.00  0.00           H  
ATOM    601 1HB  PHE A  38     128.070 163.560  89.310  1.00  0.00           H  
ATOM    602 2HB  PHE A  38     127.220 162.800  87.910  1.00  0.00           H  
ATOM    603  HD1 PHE A  38     128.600 161.440  86.260  1.00  0.00           H  
ATOM    604  HD2 PHE A  38     130.070 162.640  90.120  1.00  0.00           H  
ATOM    605  HE1 PHE A  38     130.150 159.500  86.280  1.00  0.00           H  
ATOM    606  HE2 PHE A  38     131.610 160.700  90.140  1.00  0.00           H  
ATOM    607  HZ  PHE A  38     131.640 159.120  88.210  1.00  0.00           H  
ATOM    608  N   VAL A  39     126.410 165.620  86.760  1.00  0.00           N  
ATOM    609  CA  VAL A  39     125.270 166.520  86.930  1.00  0.00           C  
ATOM    610  C   VAL A  39     123.970 165.740  86.690  1.00  0.00           C  
ATOM    611  O   VAL A  39     124.000 164.720  86.000  1.00  0.00           O  
ATOM    612  CB  VAL A  39     125.310 167.740  86.000  1.00  0.00           C  
ATOM    613  CG1 VAL A  39     126.510 168.640  86.380  1.00  0.00           C  
ATOM    614  CG2 VAL A  39     125.370 167.330  84.520  1.00  0.00           C  
ATOM    615  H   VAL A  39     126.400 165.050  85.950  1.00  0.00           H  
ATOM    616  HA  VAL A  39     125.270 166.880  87.940  1.00  0.00           H  
ATOM    617  HB  VAL A  39     124.390 168.350  86.150  1.00  0.00           H  
ATOM    618 1HG1 VAL A  39     127.470 168.100  86.210  1.00  0.00           H  
ATOM    619 2HG1 VAL A  39     126.450 168.930  87.450  1.00  0.00           H  
ATOM    620 3HG1 VAL A  39     126.510 169.560  85.770  1.00  0.00           H  
ATOM    621 1HG2 VAL A  39     124.460 166.770  84.220  1.00  0.00           H  
ATOM    622 2HG2 VAL A  39     126.260 166.690  84.320  1.00  0.00           H  
ATOM    623 3HG2 VAL A  39     125.440 168.230  83.880  1.00  0.00           H  
ATOM    624  N   PRO A  40     122.820 166.130  87.250  1.00  0.00           N  
ATOM    625  CA  PRO A  40     121.490 165.670  86.860  1.00  0.00           C  
ATOM    626  C   PRO A  40     121.140 165.600  85.370  1.00  0.00           C  
ATOM    627  O   PRO A  40     121.530 166.480  84.600  1.00  0.00           O  
ATOM    628  CB  PRO A  40     120.540 166.600  87.620  1.00  0.00           C  
ATOM    629  CG  PRO A  40     121.310 166.960  88.890  1.00  0.00           C  
ATOM    630  CD  PRO A  40     122.750 167.080  88.370  1.00  0.00           C  
ATOM    631  HA  PRO A  40     121.420 164.650  87.210  1.00  0.00           H  
ATOM    632 1HB  PRO A  40     120.360 167.530  87.040  1.00  0.00           H  
ATOM    633 2HB  PRO A  40     119.560 166.120  87.840  1.00  0.00           H  
ATOM    634 1HG  PRO A  40     120.950 167.900  89.360  1.00  0.00           H  
ATOM    635 2HG  PRO A  40     121.250 166.130  89.620  1.00  0.00           H  
ATOM    636 1HD  PRO A  40     122.940 168.110  87.990  1.00  0.00           H  
ATOM    637 2HD  PRO A  40     123.480 166.830  89.170  1.00  0.00           H  
ATOM    638  N   ASP A  41     120.350 164.590  84.980  1.00  0.00           N  
ATOM    639  CA  ASP A  41     119.760 164.440  83.660  1.00  0.00           C  
ATOM    640  C   ASP A  41     118.300 164.030  83.870  1.00  0.00           C  
ATOM    641  O   ASP A  41     117.940 163.490  84.910  1.00  0.00           O  
ATOM    642  CB  ASP A  41     120.570 163.410  82.810  1.00  0.00           C  
ATOM    643  CG  ASP A  41     119.930 162.900  81.520  1.00  0.00           C  
ATOM    644  OD1 ASP A  41     120.230 161.740  81.130  1.00  0.00           O  
ATOM    645  OD2 ASP A  41     119.160 163.640  80.860  1.00  0.00           O1-
ATOM    646  H   ASP A  41     120.040 163.920  85.650  1.00  0.00           H  
ATOM    647  HA  ASP A  41     119.740 165.400  83.160  1.00  0.00           H  
ATOM    648 1HB  ASP A  41     121.530 163.890  82.530  1.00  0.00           H  
ATOM    649 2HB  ASP A  41     120.790 162.520  83.440  1.00  0.00           H  
ATOM    650  N   ASP A  42     117.430 164.270  82.880  1.00  0.00           N  
ATOM    651  CA  ASP A  42     116.030 163.900  82.930  1.00  0.00           C  
ATOM    652  C   ASP A  42     115.820 162.510  82.330  1.00  0.00           C  
ATOM    653  O   ASP A  42     114.810 161.850  82.610  1.00  0.00           O  
ATOM    654  CB  ASP A  42     115.200 164.970  82.160  1.00  0.00           C  
ATOM    655  CG  ASP A  42     115.180 166.290  82.900  1.00  0.00           C  
ATOM    656  OD1 ASP A  42     115.160 166.300  84.160  1.00  0.00           O  
ATOM    657  OD2 ASP A  42     115.050 167.350  82.220  1.00  0.00           O1-
ATOM    658  H   ASP A  42     117.790 164.630  82.020  1.00  0.00           H  
ATOM    659  HA  ASP A  42     115.700 163.850  83.950  1.00  0.00           H  
ATOM    660 1HB  ASP A  42     115.620 165.130  81.140  1.00  0.00           H  
ATOM    661 2HB  ASP A  42     114.140 164.640  82.070  1.00  0.00           H  
ATOM    662  N   LYS A  43     116.780 161.980  81.530  1.00  0.00           N  
ATOM    663  CA  LYS A  43     116.650 160.680  80.900  1.00  0.00           C  
ATOM    664  C   LYS A  43     117.350 159.580  81.680  1.00  0.00           C  
ATOM    665  O   LYS A  43     116.780 158.520  81.960  1.00  0.00           O  
ATOM    666  CB  LYS A  43     117.190 160.710  79.440  1.00  0.00           C  
ATOM    667  CG  LYS A  43     117.060 159.370  78.680  1.00  0.00           C  
ATOM    668  CD  LYS A  43     117.080 159.510  77.150  1.00  0.00           C  
ATOM    669  CE  LYS A  43     118.430 159.920  76.520  1.00  0.00           C  
ATOM    670  NZ  LYS A  43     119.340 158.770  76.350  1.00  0.00           N1+
ATOM    671  H   LYS A  43     117.580 162.530  81.300  1.00  0.00           H  
ATOM    672  HA  LYS A  43     115.610 160.400  80.850  1.00  0.00           H  
ATOM    673 1HB  LYS A  43     116.590 161.480  78.900  1.00  0.00           H  
ATOM    674 2HB  LYS A  43     118.250 161.060  79.430  1.00  0.00           H  
ATOM    675 1HG  LYS A  43     117.830 158.650  79.030  1.00  0.00           H  
ATOM    676 2HG  LYS A  43     116.070 158.930  78.950  1.00  0.00           H  
ATOM    677 1HD  LYS A  43     116.720 158.570  76.680  1.00  0.00           H  
ATOM    678 2HD  LYS A  43     116.340 160.290  76.880  1.00  0.00           H  
ATOM    679 1HE  LYS A  43     118.240 160.330  75.500  1.00  0.00           H  
ATOM    680 2HE  LYS A  43     118.940 160.690  77.120  1.00  0.00           H  
ATOM    681 1HZ  LYS A  43     118.830 157.960  75.920  1.00  0.00           H  
ATOM    682 2HZ  LYS A  43     119.760 158.480  77.250  1.00  0.00           H  
ATOM    683 3HZ  LYS A  43     120.090 159.050  75.690  1.00  0.00           H  
ATOM    684  N   GLN A  44     118.620 159.790  82.080  1.00  0.00           N  
ATOM    685  CA  GLN A  44     119.430 158.780  82.740  1.00  0.00           C  
ATOM    686  C   GLN A  44     119.620 159.080  84.210  1.00  0.00           C  
ATOM    687  O   GLN A  44     120.380 158.400  84.910  1.00  0.00           O  
ATOM    688  CB  GLN A  44     120.800 158.690  82.010  1.00  0.00           C  
ATOM    689  CG  GLN A  44     120.610 158.430  80.500  1.00  0.00           C  
ATOM    690  CD  GLN A  44     121.910 158.070  79.770  1.00  0.00           C  
ATOM    691  NE2 GLN A  44     122.800 159.060  79.590  1.00  0.00           N  
ATOM    692  OE1 GLN A  44     122.070 156.930  79.340  1.00  0.00           O  
ATOM    693  H   GLN A  44     119.110 160.600  81.780  1.00  0.00           H  
ATOM    694  HA  GLN A  44     118.950 157.820  82.670  1.00  0.00           H  
ATOM    695 1HB  GLN A  44     121.350 159.650  82.150  1.00  0.00           H  
ATOM    696 2HB  GLN A  44     121.400 157.880  82.470  1.00  0.00           H  
ATOM    697 1HG  GLN A  44     119.920 157.570  80.360  1.00  0.00           H  
ATOM    698 2HG  GLN A  44     120.170 159.320  80.010  1.00  0.00           H  
ATOM    699 1HE2 GLN A  44     123.620 158.880  79.040  1.00  0.00           H  
ATOM    700 2HE2 GLN A  44     122.620 159.970  79.970  1.00  0.00           H  
ATOM    701  N   GLU A  45     118.930 160.130  84.710  1.00  0.00           N  
ATOM    702  CA  GLU A  45     118.980 160.680  86.060  1.00  0.00           C  
ATOM    703  C   GLU A  45     120.280 161.370  86.460  1.00  0.00           C  
ATOM    704  O   GLU A  45     120.270 162.370  87.180  1.00  0.00           O  
ATOM    705  CB  GLU A  45     118.300 159.780  87.150  1.00  0.00           C  
ATOM    706  CG  GLU A  45     116.750 159.810  87.000  1.00  0.00           C  
ATOM    707  CD  GLU A  45     115.900 159.050  88.020  1.00  0.00           C  
ATOM    708  OE1 GLU A  45     114.860 158.470  87.580  1.00  0.00           O  
ATOM    709  OE2 GLU A  45     116.160 159.120  89.240  1.00  0.00           O1-
ATOM    710  H   GLU A  45     118.330 160.620  84.090  1.00  0.00           H  
ATOM    711  HA  GLU A  45     118.300 161.520  86.020  1.00  0.00           H  
ATOM    712 1HB  GLU A  45     118.690 158.740  87.070  1.00  0.00           H  
ATOM    713 2HB  GLU A  45     118.550 160.170  88.160  1.00  0.00           H  
ATOM    714 1HG  GLU A  45     116.430 160.870  87.060  1.00  0.00           H  
ATOM    715 2HG  GLU A  45     116.490 159.440  85.980  1.00  0.00           H  
ATOM    716  N   PHE A  46     121.440 160.950  85.910  1.00  0.00           N  
ATOM    717  CA  PHE A  46     122.710 161.640  86.040  1.00  0.00           C  
ATOM    718  C   PHE A  46     123.550 161.430  84.790  1.00  0.00           C  
ATOM    719  O   PHE A  46     123.510 160.360  84.180  1.00  0.00           O  
ATOM    720  CB  PHE A  46     123.570 161.140  87.230  1.00  0.00           C  
ATOM    721  CG  PHE A  46     122.860 161.240  88.560  1.00  0.00           C  
ATOM    722  CD1 PHE A  46     122.810 162.470  89.250  1.00  0.00           C  
ATOM    723  CD2 PHE A  46     122.320 160.090  89.180  1.00  0.00           C  
ATOM    724  CE1 PHE A  46     122.220 162.550  90.510  1.00  0.00           C  
ATOM    725  CE2 PHE A  46     121.730 160.170  90.440  1.00  0.00           C  
ATOM    726  CZ  PHE A  46     121.680 161.400  91.110  1.00  0.00           C  
ATOM    727  H   PHE A  46     121.430 160.120  85.350  1.00  0.00           H  
ATOM    728  HA  PHE A  46     122.520 162.700  86.130  1.00  0.00           H  
ATOM    729 1HB  PHE A  46     123.850 160.070  87.080  1.00  0.00           H  
ATOM    730 2HB  PHE A  46     124.500 161.740  87.310  1.00  0.00           H  
ATOM    731  HD1 PHE A  46     123.220 163.350  88.790  1.00  0.00           H  
ATOM    732  HD2 PHE A  46     122.360 159.140  88.670  1.00  0.00           H  
ATOM    733  HE1 PHE A  46     122.170 163.500  91.030  1.00  0.00           H  
ATOM    734  HE2 PHE A  46     121.320 159.290  90.910  1.00  0.00           H  
ATOM    735  HZ  PHE A  46     121.240 161.460  92.100  1.00  0.00           H  
ATOM    736  N   VAL A  47     124.360 162.430  84.390  1.00  0.00           N  
ATOM    737  CA  VAL A  47     125.290 162.340  83.270  1.00  0.00           C  
ATOM    738  C   VAL A  47     126.650 162.920  83.640  1.00  0.00           C  
ATOM    739  O   VAL A  47     126.800 163.680  84.600  1.00  0.00           O  
ATOM    740  CB  VAL A  47     124.810 163.010  81.980  1.00  0.00           C  
ATOM    741  CG1 VAL A  47     123.660 162.160  81.380  1.00  0.00           C  
ATOM    742  CG2 VAL A  47     124.390 164.470  82.230  1.00  0.00           C  
ATOM    743  H   VAL A  47     124.350 163.300  84.870  1.00  0.00           H  
ATOM    744  HA  VAL A  47     125.480 161.300  83.040  1.00  0.00           H  
ATOM    745  HB  VAL A  47     125.610 163.010  81.210  1.00  0.00           H  
ATOM    746 1HG1 VAL A  47     122.820 162.070  82.090  1.00  0.00           H  
ATOM    747 2HG1 VAL A  47     124.030 161.140  81.150  1.00  0.00           H  
ATOM    748 3HG1 VAL A  47     123.280 162.630  80.450  1.00  0.00           H  
ATOM    749 1HG2 VAL A  47     125.260 165.080  82.570  1.00  0.00           H  
ATOM    750 2HG2 VAL A  47     123.590 164.540  83.000  1.00  0.00           H  
ATOM    751 3HG2 VAL A  47     124.000 164.920  81.290  1.00  0.00           H  
ATOM    752  N   LYS A  48     127.700 162.520  82.890  1.00  0.00           N  
ATOM    753  CA  LYS A  48     129.060 162.980  83.030  1.00  0.00           C  
ATOM    754  C   LYS A  48     129.240 164.370  82.390  1.00  0.00           C  
ATOM    755  O   LYS A  48     128.650 164.680  81.350  1.00  0.00           O  
ATOM    756  CB  LYS A  48     130.050 161.930  82.430  1.00  0.00           C  
ATOM    757  CG  LYS A  48     129.890 160.500  83.020  1.00  0.00           C  
ATOM    758  CD  LYS A  48     130.880 159.450  82.460  1.00  0.00           C  
ATOM    759  CE  LYS A  48     130.510 158.000  82.860  1.00  0.00           C  
ATOM    760  NZ  LYS A  48     131.530 157.010  82.450  1.00  0.00           N1+
ATOM    761  H   LYS A  48     127.540 161.890  82.130  1.00  0.00           H  
ATOM    762  HA  LYS A  48     129.270 163.090  84.080  1.00  0.00           H  
ATOM    763 1HB  LYS A  48     129.890 161.860  81.340  1.00  0.00           H  
ATOM    764 2HB  LYS A  48     131.100 162.270  82.600  1.00  0.00           H  
ATOM    765 1HG  LYS A  48     129.990 160.550  84.130  1.00  0.00           H  
ATOM    766 2HG  LYS A  48     128.860 160.150  82.800  1.00  0.00           H  
ATOM    767 1HD  LYS A  48     130.880 159.530  81.350  1.00  0.00           H  
ATOM    768 2HD  LYS A  48     131.900 159.700  82.830  1.00  0.00           H  
ATOM    769 1HE  LYS A  48     130.390 157.930  83.960  1.00  0.00           H  
ATOM    770 2HE  LYS A  48     129.550 157.720  82.380  1.00  0.00           H  
ATOM    771 1HZ  LYS A  48     132.410 157.130  82.990  1.00  0.00           H  
ATOM    772 2HZ  LYS A  48     131.720 157.090  81.430  1.00  0.00           H  
ATOM    773 3HZ  LYS A  48     131.220 156.030  82.640  1.00  0.00           H  
ATOM    774  N   ALA A  49     130.040 165.250  83.000  1.00  0.00           N  
ATOM    775  CA  ALA A  49     130.180 166.620  82.550  1.00  0.00           C  
ATOM    776  C   ALA A  49     131.540 167.200  82.920  1.00  0.00           C  
ATOM    777  O   ALA A  49     132.290 166.650  83.730  1.00  0.00           O  
ATOM    778  CB  ALA A  49     129.050 167.490  83.130  1.00  0.00           C  
ATOM    779  H   ALA A  49     130.480 165.040  83.870  1.00  0.00           H  
ATOM    780  HA  ALA A  49     130.140 166.640  81.470  1.00  0.00           H  
ATOM    781 1HB  ALA A  49     129.080 167.470  84.240  1.00  0.00           H  
ATOM    782 2HB  ALA A  49     128.070 167.080  82.820  1.00  0.00           H  
ATOM    783 3HB  ALA A  49     129.120 168.550  82.780  1.00  0.00           H  
ATOM    784  N   LYS A  50     131.910 168.330  82.290  1.00  0.00           N  
ATOM    785  CA  LYS A  50     133.200 168.960  82.430  1.00  0.00           C  
ATOM    786  C   LYS A  50     133.050 170.470  82.570  1.00  0.00           C  
ATOM    787  O   LYS A  50     132.080 171.060  82.090  1.00  0.00           O  
ATOM    788  CB  LYS A  50     134.120 168.650  81.220  1.00  0.00           C  
ATOM    789  CG  LYS A  50     133.470 168.990  79.860  1.00  0.00           C  
ATOM    790  CD  LYS A  50     134.410 168.870  78.650  1.00  0.00           C  
ATOM    791  CE  LYS A  50     133.680 169.250  77.360  1.00  0.00           C  
ATOM    792  NZ  LYS A  50     134.580 169.340  76.200  1.00  0.00           N1+
ATOM    793  H   LYS A  50     131.290 168.770  81.640  1.00  0.00           H  
ATOM    794  HA  LYS A  50     133.680 168.620  83.340  1.00  0.00           H  
ATOM    795 1HB  LYS A  50     135.080 169.200  81.320  1.00  0.00           H  
ATOM    796 2HB  LYS A  50     134.360 167.570  81.230  1.00  0.00           H  
ATOM    797 1HG  LYS A  50     132.590 168.330  79.690  1.00  0.00           H  
ATOM    798 2HG  LYS A  50     133.080 170.030  79.890  1.00  0.00           H  
ATOM    799 1HD  LYS A  50     135.270 169.560  78.810  1.00  0.00           H  
ATOM    800 2HD  LYS A  50     134.800 167.830  78.580  1.00  0.00           H  
ATOM    801 1HE  LYS A  50     132.880 168.510  77.130  1.00  0.00           H  
ATOM    802 2HE  LYS A  50     133.210 170.250  77.490  1.00  0.00           H  
ATOM    803 1HZ  LYS A  50     135.130 168.470  76.030  1.00  0.00           H  
ATOM    804 2HZ  LYS A  50     135.240 170.130  76.330  1.00  0.00           H  
ATOM    805 3HZ  LYS A  50     134.020 169.540  75.350  1.00  0.00           H  
ATOM    806  N   ILE A  51     134.040 171.100  83.220  1.00  0.00           N  
ATOM    807  CA  ILE A  51     134.220 172.540  83.370  1.00  0.00           C  
ATOM    808  C   ILE A  51     133.260 173.160  84.370  1.00  0.00           C  
ATOM    809  O   ILE A  51     132.050 173.200  84.190  1.00  0.00           O  
ATOM    810  CB  ILE A  51     134.310 173.320  82.060  1.00  0.00           C  
ATOM    811  CG1 ILE A  51     135.350 172.700  81.070  1.00  0.00           C  
ATOM    812  CG2 ILE A  51     134.620 174.810  82.340  1.00  0.00           C  
ATOM    813  CD1 ILE A  51     136.760 172.510  81.640  1.00  0.00           C  
ATOM    814  H   ILE A  51     134.730 170.530  83.660  1.00  0.00           H  
ATOM    815  HA  ILE A  51     135.200 172.640  83.830  1.00  0.00           H  
ATOM    816  HB  ILE A  51     133.320 173.280  81.550  1.00  0.00           H  
ATOM    817 1HG1 ILE A  51     134.960 171.720  80.720  1.00  0.00           H  
ATOM    818 2HG1 ILE A  51     135.390 173.360  80.180  1.00  0.00           H  
ATOM    819 1HG2 ILE A  51     135.530 174.910  82.960  1.00  0.00           H  
ATOM    820 2HG2 ILE A  51     133.770 175.310  82.850  1.00  0.00           H  
ATOM    821 3HG2 ILE A  51     134.780 175.340  81.370  1.00  0.00           H  
ATOM    822 1HD1 ILE A  51     136.760 171.790  82.480  1.00  0.00           H  
ATOM    823 2HD1 ILE A  51     137.180 173.480  81.980  1.00  0.00           H  
ATOM    824 3HD1 ILE A  51     137.430 172.110  80.850  1.00  0.00           H  
ATOM    825  N   VAL A  52     133.790 173.670  85.500  1.00  0.00           N  
ATOM    826  CA  VAL A  52     132.970 174.170  86.590  1.00  0.00           C  
ATOM    827  C   VAL A  52     133.160 175.670  86.690  1.00  0.00           C  
ATOM    828  O   VAL A  52     134.200 176.160  87.140  1.00  0.00           O  
ATOM    829  CB  VAL A  52     133.320 173.470  87.910  1.00  0.00           C  
ATOM    830  CG1 VAL A  52     132.310 173.880  89.000  1.00  0.00           C  
ATOM    831  CG2 VAL A  52     133.260 171.940  87.720  1.00  0.00           C  
ATOM    832  H   VAL A  52     134.780 173.690  85.650  1.00  0.00           H  
ATOM    833  HA  VAL A  52     131.920 173.980  86.390  1.00  0.00           H  
ATOM    834  HB  VAL A  52     134.350 173.740  88.230  1.00  0.00           H  
ATOM    835 1HG1 VAL A  52     131.290 173.580  88.690  1.00  0.00           H  
ATOM    836 2HG1 VAL A  52     132.330 174.970  89.190  1.00  0.00           H  
ATOM    837 3HG1 VAL A  52     132.550 173.350  89.950  1.00  0.00           H  
ATOM    838 1HG2 VAL A  52     134.030 171.580  87.000  1.00  0.00           H  
ATOM    839 2HG2 VAL A  52     132.260 171.640  87.340  1.00  0.00           H  
ATOM    840 3HG2 VAL A  52     133.430 171.430  88.690  1.00  0.00           H  
ATOM    841  N   SER A  53     132.150 176.440  86.230  1.00  0.00           N  
ATOM    842  CA  SER A  53     132.180 177.900  86.100  1.00  0.00           C  
ATOM    843  C   SER A  53     132.330 178.750  87.350  1.00  0.00           C  
ATOM    844  O   SER A  53     133.160 179.650  87.390  1.00  0.00           O  
ATOM    845  CB  SER A  53     130.910 178.400  85.350  1.00  0.00           C  
ATOM    846  OG  SER A  53     129.730 177.780  85.880  1.00  0.00           O  
ATOM    847  H   SER A  53     131.350 175.990  85.830  1.00  0.00           H  
ATOM    848  HA  SER A  53     133.030 178.140  85.490  1.00  0.00           H  
ATOM    849 1HB  SER A  53     130.810 179.500  85.380  1.00  0.00           H  
ATOM    850 2HB  SER A  53     131.010 178.110  84.280  1.00  0.00           H  
ATOM    851  HG1 SER A  53     129.650 176.940  85.400  1.00  0.00           H  
ATOM    852  N   ARG A  54     131.530 178.500  88.410  1.00  0.00           N  
ATOM    853  CA  ARG A  54     131.580 179.250  89.670  1.00  0.00           C  
ATOM    854  C   ARG A  54     131.240 180.750  89.560  1.00  0.00           C  
ATOM    855  O   ARG A  54     131.760 181.590  90.300  1.00  0.00           O  
ATOM    856  CB  ARG A  54     132.910 179.020  90.450  1.00  0.00           C  
ATOM    857  CG  ARG A  54     133.210 177.550  90.820  1.00  0.00           C  
ATOM    858  CD  ARG A  54     132.210 176.920  91.790  1.00  0.00           C  
ATOM    859  NE  ARG A  54     132.680 175.520  92.040  1.00  0.00           N  
ATOM    860  CZ  ARG A  54     132.060 174.660  92.830  1.00  0.00           C  
ATOM    861  NH1 ARG A  54     131.000 174.960  93.540  1.00  0.00           N1+
ATOM    862  NH2 ARG A  54     132.540 173.440  93.000  1.00  0.00           N  
ATOM    863  H   ARG A  54     130.860 177.770  88.320  1.00  0.00           H  
ATOM    864  HA  ARG A  54     130.790 178.850  90.280  1.00  0.00           H  
ATOM    865 1HB  ARG A  54     133.750 179.420  89.840  1.00  0.00           H  
ATOM    866 2HB  ARG A  54     132.880 179.600  91.390  1.00  0.00           H  
ATOM    867 1HG  ARG A  54     133.270 176.960  89.880  1.00  0.00           H  
ATOM    868 2HG  ARG A  54     134.220 177.540  91.280  1.00  0.00           H  
ATOM    869 1HD  ARG A  54     132.190 177.490  92.740  1.00  0.00           H  
ATOM    870 2HD  ARG A  54     131.180 176.900  91.350  1.00  0.00           H  
ATOM    871  HE  ARG A  54     133.500 175.200  91.570  1.00  0.00           H  
ATOM    872 1HH1 ARG A  54     130.570 175.860  93.490  1.00  0.00           H  
ATOM    873 2HH1 ARG A  54     130.660 174.250  94.170  1.00  0.00           H  
ATOM    874 1HH2 ARG A  54     133.400 173.140  92.570  1.00  0.00           H  
ATOM    875 2HH2 ARG A  54     132.060 172.870  93.660  1.00  0.00           H  
ATOM    876  N   GLU A  55     130.360 181.140  88.610  1.00  0.00           N  
ATOM    877  CA  GLU A  55     130.040 182.530  88.360  1.00  0.00           C  
ATOM    878  C   GLU A  55     129.010 183.170  89.300  1.00  0.00           C  
ATOM    879  O   GLU A  55     128.960 184.390  89.450  1.00  0.00           O  
ATOM    880  CB  GLU A  55     129.620 182.710  86.880  1.00  0.00           C  
ATOM    881  CG  GLU A  55     130.830 182.540  85.920  1.00  0.00           C  
ATOM    882  CD  GLU A  55     130.380 182.470  84.470  1.00  0.00           C  
ATOM    883  OE1 GLU A  55     129.890 181.390  84.050  1.00  0.00           O  
ATOM    884  OE2 GLU A  55     130.460 183.510  83.760  1.00  0.00           O1-
ATOM    885  H   GLU A  55     130.010 180.480  87.950  1.00  0.00           H  
ATOM    886  HA  GLU A  55     130.940 183.120  88.480  1.00  0.00           H  
ATOM    887 1HB  GLU A  55     128.840 181.960  86.630  1.00  0.00           H  
ATOM    888 2HB  GLU A  55     129.200 183.720  86.700  1.00  0.00           H  
ATOM    889 1HG  GLU A  55     131.530 183.400  86.030  1.00  0.00           H  
ATOM    890 2HG  GLU A  55     131.400 181.610  86.130  1.00  0.00           H  
ATOM    891  N   GLY A  56     128.210 182.350  90.020  1.00  0.00           N  
ATOM    892  CA  GLY A  56     127.310 182.820  91.070  1.00  0.00           C  
ATOM    893  C   GLY A  56     125.850 182.520  90.830  1.00  0.00           C  
ATOM    894  O   GLY A  56     125.350 182.560  89.710  1.00  0.00           O  
ATOM    895  H   GLY A  56     128.260 181.370  89.880  1.00  0.00           H  
ATOM    896 1HA  GLY A  56     127.600 182.310  91.980  1.00  0.00           H  
ATOM    897 2HA  GLY A  56     127.360 183.890  91.170  1.00  0.00           H  
ATOM    898  N   GLY A  57     125.120 182.220  91.920  1.00  0.00           N  
ATOM    899  CA  GLY A  57     123.680 181.940  91.920  1.00  0.00           C  
ATOM    900  C   GLY A  57     123.370 180.490  91.650  1.00  0.00           C  
ATOM    901  O   GLY A  57     122.550 179.870  92.330  1.00  0.00           O  
ATOM    902  H   GLY A  57     125.590 182.140  92.790  1.00  0.00           H  
ATOM    903 1HA  GLY A  57     123.330 182.150  92.920  1.00  0.00           H  
ATOM    904 2HA  GLY A  57     123.190 182.530  91.170  1.00  0.00           H  
ATOM    905  N   LYS A  58     124.040 179.930  90.640  1.00  0.00           N  
ATOM    906  CA  LYS A  58     124.030 178.540  90.230  1.00  0.00           C  
ATOM    907  C   LYS A  58     125.390 178.260  89.610  1.00  0.00           C  
ATOM    908  O   LYS A  58     126.230 179.160  89.500  1.00  0.00           O  
ATOM    909  CB  LYS A  58     122.900 178.190  89.220  1.00  0.00           C  
ATOM    910  CG  LYS A  58     121.470 178.210  89.810  1.00  0.00           C  
ATOM    911  CD  LYS A  58     120.420 177.730  88.780  1.00  0.00           C  
ATOM    912  CE  LYS A  58     118.980 177.960  89.240  1.00  0.00           C  
ATOM    913  NZ  LYS A  58     118.010 177.600  88.190  1.00  0.00           N1+
ATOM    914  H   LYS A  58     124.690 180.500  90.140  1.00  0.00           H  
ATOM    915  HA  LYS A  58     123.950 177.920  91.110  1.00  0.00           H  
ATOM    916 1HB  LYS A  58     122.940 178.910  88.370  1.00  0.00           H  
ATOM    917 2HB  LYS A  58     123.060 177.170  88.820  1.00  0.00           H  
ATOM    918 1HG  LYS A  58     121.440 177.550  90.710  1.00  0.00           H  
ATOM    919 2HG  LYS A  58     121.230 179.240  90.130  1.00  0.00           H  
ATOM    920 1HD  LYS A  58     120.600 178.300  87.850  1.00  0.00           H  
ATOM    921 2HD  LYS A  58     120.590 176.650  88.560  1.00  0.00           H  
ATOM    922 1HE  LYS A  58     118.750 177.360  90.150  1.00  0.00           H  
ATOM    923 2HE  LYS A  58     118.840 179.040  89.470  1.00  0.00           H  
ATOM    924 1HZ  LYS A  58     117.940 176.560  88.100  1.00  0.00           H  
ATOM    925 2HZ  LYS A  58     118.290 178.000  87.270  1.00  0.00           H  
ATOM    926 3HZ  LYS A  58     117.080 177.990  88.450  1.00  0.00           H  
ATOM    927  N   VAL A  59     125.670 177.010  89.230  1.00  0.00           N  
ATOM    928  CA  VAL A  59     126.890 176.630  88.550  1.00  0.00           C  
ATOM    929  C   VAL A  59     126.570 175.920  87.240  1.00  0.00           C  
ATOM    930  O   VAL A  59     125.770 174.990  87.170  1.00  0.00           O  
ATOM    931  CB  VAL A  59     127.830 175.850  89.470  1.00  0.00           C  
ATOM    932  CG1 VAL A  59     127.170 174.570  90.030  1.00  0.00           C  
ATOM    933  CG2 VAL A  59     129.150 175.520  88.750  1.00  0.00           C  
ATOM    934  H   VAL A  59     125.020 176.270  89.390  1.00  0.00           H  
ATOM    935  HA  VAL A  59     127.430 177.530  88.270  1.00  0.00           H  
ATOM    936  HB  VAL A  59     128.070 176.510  90.330  1.00  0.00           H  
ATOM    937 1HG1 VAL A  59     126.900 173.860  89.220  1.00  0.00           H  
ATOM    938 2HG1 VAL A  59     126.260 174.810  90.620  1.00  0.00           H  
ATOM    939 3HG1 VAL A  59     127.880 174.050  90.710  1.00  0.00           H  
ATOM    940 1HG2 VAL A  59     129.580 176.430  88.270  1.00  0.00           H  
ATOM    941 2HG2 VAL A  59     128.990 174.750  87.960  1.00  0.00           H  
ATOM    942 3HG2 VAL A  59     129.880 175.120  89.480  1.00  0.00           H  
ATOM    943  N   THR A  60     127.180 176.400  86.140  1.00  0.00           N  
ATOM    944  CA  THR A  60     127.010 175.880  84.780  1.00  0.00           C  
ATOM    945  C   THR A  60     128.190 175.020  84.380  1.00  0.00           C  
ATOM    946  O   THR A  60     129.330 175.360  84.670  1.00  0.00           O  
ATOM    947  CB  THR A  60     126.780 177.000  83.750  1.00  0.00           C  
ATOM    948  CG2 THR A  60     127.010 176.550  82.300  1.00  0.00           C  
ATOM    949  OG1 THR A  60     125.430 177.430  83.800  1.00  0.00           O  
ATOM    950  H   THR A  60     127.820 177.160  86.220  1.00  0.00           H  
ATOM    951  HA  THR A  60     126.130 175.250  84.760  1.00  0.00           H  
ATOM    952  HB  THR A  60     127.450 177.860  83.980  1.00  0.00           H  
ATOM    953  HG1 THR A  60     125.370 178.170  83.180  1.00  0.00           H  
ATOM    954 1HG2 THR A  60     126.410 175.630  82.100  1.00  0.00           H  
ATOM    955 2HG2 THR A  60     128.080 176.330  82.100  1.00  0.00           H  
ATOM    956 3HG2 THR A  60     126.700 177.330  81.590  1.00  0.00           H  
ATOM    957  N   ALA A  61     127.930 173.870  83.710  1.00  0.00           N  
ATOM    958  CA  ALA A  61     128.940 172.980  83.170  1.00  0.00           C  
ATOM    959  C   ALA A  61     128.540 172.480  81.780  1.00  0.00           C  
ATOM    960  O   ALA A  61     127.380 172.560  81.380  1.00  0.00           O  
ATOM    961  CB  ALA A  61     129.160 171.770  84.110  1.00  0.00           C  
ATOM    962  H   ALA A  61     126.980 173.610  83.520  1.00  0.00           H  
ATOM    963  HA  ALA A  61     129.870 173.520  83.060  1.00  0.00           H  
ATOM    964 1HB  ALA A  61     128.230 171.180  84.230  1.00  0.00           H  
ATOM    965 2HB  ALA A  61     129.480 172.130  85.110  1.00  0.00           H  
ATOM    966 3HB  ALA A  61     129.960 171.110  83.720  1.00  0.00           H  
ATOM    967  N   GLU A  62     129.510 171.960  80.980  1.00  0.00           N  
ATOM    968  CA  GLU A  62     129.240 171.350  79.680  1.00  0.00           C  
ATOM    969  C   GLU A  62     129.170 169.830  79.830  1.00  0.00           C  
ATOM    970  O   GLU A  62     130.090 169.180  80.310  1.00  0.00           O  
ATOM    971  CB  GLU A  62     130.290 171.740  78.590  1.00  0.00           C  
ATOM    972  CG  GLU A  62     130.030 171.100  77.180  1.00  0.00           C  
ATOM    973  CD  GLU A  62     131.020 171.530  76.090  1.00  0.00           C  
ATOM    974  OE1 GLU A  62     131.730 170.640  75.550  1.00  0.00           O  
ATOM    975  OE2 GLU A  62     131.060 172.740  75.720  1.00  0.00           O1-
ATOM    976  H   GLU A  62     130.440 171.870  81.310  1.00  0.00           H  
ATOM    977  HA  GLU A  62     128.280 171.670  79.320  1.00  0.00           H  
ATOM    978 1HB  GLU A  62     130.290 172.840  78.480  1.00  0.00           H  
ATOM    979 2HB  GLU A  62     131.300 171.440  78.940  1.00  0.00           H  
ATOM    980 1HG  GLU A  62     130.080 170.000  77.250  1.00  0.00           H  
ATOM    981 2HG  GLU A  62     129.020 171.390  76.830  1.00  0.00           H  
ATOM    982  N   THR A  63     128.040 169.200  79.450  1.00  0.00           N  
ATOM    983  CA  THR A  63     127.870 167.750  79.520  1.00  0.00           C  
ATOM    984  C   THR A  63     128.600 166.990  78.430  1.00  0.00           C  
ATOM    985  O   THR A  63     128.920 167.520  77.370  1.00  0.00           O  
ATOM    986  CB  THR A  63     126.420 167.260  79.550  1.00  0.00           C  
ATOM    987  CG2 THR A  63     125.730 167.760  80.820  1.00  0.00           C  
ATOM    988  OG1 THR A  63     125.670 167.740  78.450  1.00  0.00           O  
ATOM    989  H   THR A  63     127.270 169.730  79.080  1.00  0.00           H  
ATOM    990  HA  THR A  63     128.320 167.420  80.450  1.00  0.00           H  
ATOM    991  HB  THR A  63     126.370 166.150  79.560  1.00  0.00           H  
ATOM    992  HG1 THR A  63     125.540 168.680  78.650  1.00  0.00           H  
ATOM    993 1HG2 THR A  63     125.750 168.870  80.890  1.00  0.00           H  
ATOM    994 2HG2 THR A  63     126.240 167.350  81.720  1.00  0.00           H  
ATOM    995 3HG2 THR A  63     124.680 167.420  80.850  1.00  0.00           H  
ATOM    996  N   GLU A  64     128.830 165.670  78.650  1.00  0.00           N  
ATOM    997  CA  GLU A  64     129.370 164.710  77.690  1.00  0.00           C  
ATOM    998  C   GLU A  64     128.660 164.720  76.330  1.00  0.00           C  
ATOM    999  O   GLU A  64     129.280 164.590  75.270  1.00  0.00           O  
ATOM   1000  CB  GLU A  64     129.350 163.310  78.380  1.00  0.00           C  
ATOM   1001  CG  GLU A  64     129.790 162.080  77.540  1.00  0.00           C  
ATOM   1002  CD  GLU A  64     129.880 160.810  78.390  1.00  0.00           C  
ATOM   1003  OE1 GLU A  64     128.870 160.440  79.030  1.00  0.00           O  
ATOM   1004  OE2 GLU A  64     130.970 160.170  78.420  1.00  0.00           O1-
ATOM   1005  H   GLU A  64     128.640 165.280  79.540  1.00  0.00           H  
ATOM   1006  HA  GLU A  64     130.400 164.980  77.500  1.00  0.00           H  
ATOM   1007 1HB  GLU A  64     130.010 163.380  79.280  1.00  0.00           H  
ATOM   1008 2HB  GLU A  64     128.330 163.110  78.750  1.00  0.00           H  
ATOM   1009 1HG  GLU A  64     129.060 161.890  76.730  1.00  0.00           H  
ATOM   1010 2HG  GLU A  64     130.790 162.270  77.080  1.00  0.00           H  
ATOM   1011  N   TYR A  65     127.340 164.980  76.340  1.00  0.00           N  
ATOM   1012  CA  TYR A  65     126.490 165.050  75.170  1.00  0.00           C  
ATOM   1013  C   TYR A  65     126.380 166.460  74.560  1.00  0.00           C  
ATOM   1014  O   TYR A  65     125.540 166.720  73.690  1.00  0.00           O  
ATOM   1015  CB  TYR A  65     125.060 164.570  75.550  1.00  0.00           C  
ATOM   1016  CG  TYR A  65     125.080 163.150  76.040  1.00  0.00           C  
ATOM   1017  CD1 TYR A  65     124.990 162.820  77.400  1.00  0.00           C  
ATOM   1018  CD2 TYR A  65     125.150 162.100  75.100  1.00  0.00           C  
ATOM   1019  CE1 TYR A  65     124.980 161.480  77.820  1.00  0.00           C  
ATOM   1020  CE2 TYR A  65     125.140 160.770  75.510  1.00  0.00           C  
ATOM   1021  CZ  TYR A  65     125.050 160.450  76.870  1.00  0.00           C  
ATOM   1022  OH  TYR A  65     125.020 159.100  77.290  1.00  0.00           O  
ATOM   1023  H   TYR A  65     126.890 165.080  77.220  1.00  0.00           H  
ATOM   1024  HA  TYR A  65     126.890 164.400  74.400  1.00  0.00           H  
ATOM   1025 1HB  TYR A  65     124.640 165.220  76.360  1.00  0.00           H  
ATOM   1026 2HB  TYR A  65     124.380 164.620  74.680  1.00  0.00           H  
ATOM   1027  HD1 TYR A  65     124.920 163.610  78.140  1.00  0.00           H  
ATOM   1028  HD2 TYR A  65     125.210 162.330  74.050  1.00  0.00           H  
ATOM   1029  HE1 TYR A  65     124.930 161.240  78.870  1.00  0.00           H  
ATOM   1030  HE2 TYR A  65     125.190 159.980  74.770  1.00  0.00           H  
ATOM   1031  HH  TYR A  65     125.290 158.570  76.540  1.00  0.00           H  
ATOM   1032  N   GLY A  66     127.240 167.410  74.980  1.00  0.00           N  
ATOM   1033  CA  GLY A  66     127.330 168.750  74.390  1.00  0.00           C  
ATOM   1034  C   GLY A  66     126.200 169.670  74.740  1.00  0.00           C  
ATOM   1035  O   GLY A  66     125.770 170.520  73.950  1.00  0.00           O  
ATOM   1036  H   GLY A  66     127.900 167.200  75.690  1.00  0.00           H  
ATOM   1037 1HA  GLY A  66     128.230 169.200  74.770  1.00  0.00           H  
ATOM   1038 2HA  GLY A  66     127.350 168.650  73.310  1.00  0.00           H  
ATOM   1039  N   LYS A  67     125.640 169.520  75.950  1.00  0.00           N  
ATOM   1040  CA  LYS A  67     124.530 170.330  76.410  1.00  0.00           C  
ATOM   1041  C   LYS A  67     124.930 171.060  77.680  1.00  0.00           C  
ATOM   1042  O   LYS A  67     125.510 170.490  78.600  1.00  0.00           O  
ATOM   1043  CB  LYS A  67     123.260 169.470  76.680  1.00  0.00           C  
ATOM   1044  CG  LYS A  67     122.840 168.590  75.480  1.00  0.00           C  
ATOM   1045  CD  LYS A  67     122.350 169.390  74.260  1.00  0.00           C  
ATOM   1046  CE  LYS A  67     122.140 168.520  73.010  1.00  0.00           C  
ATOM   1047  NZ  LYS A  67     123.430 168.240  72.340  1.00  0.00           N1+
ATOM   1048  H   LYS A  67     125.960 168.800  76.550  1.00  0.00           H  
ATOM   1049  HA  LYS A  67     124.280 171.080  75.680  1.00  0.00           H  
ATOM   1050 1HB  LYS A  67     123.450 168.790  77.540  1.00  0.00           H  
ATOM   1051 2HB  LYS A  67     122.410 170.130  76.960  1.00  0.00           H  
ATOM   1052 1HG  LYS A  67     123.680 167.920  75.210  1.00  0.00           H  
ATOM   1053 2HG  LYS A  67     122.010 167.930  75.820  1.00  0.00           H  
ATOM   1054 1HD  LYS A  67     121.380 169.850  74.530  1.00  0.00           H  
ATOM   1055 2HD  LYS A  67     123.050 170.220  74.030  1.00  0.00           H  
ATOM   1056 1HE  LYS A  67     121.660 167.560  73.270  1.00  0.00           H  
ATOM   1057 2HE  LYS A  67     121.500 169.060  72.280  1.00  0.00           H  
ATOM   1058 1HZ  LYS A  67     124.120 167.790  72.980  1.00  0.00           H  
ATOM   1059 2HZ  LYS A  67     123.820 169.140  71.980  1.00  0.00           H  
ATOM   1060 3HZ  LYS A  67     123.270 167.630  71.510  1.00  0.00           H  
ATOM   1061  N   THR A  68     124.640 172.380  77.730  1.00  0.00           N  
ATOM   1062  CA  THR A  68     124.840 173.250  78.880  1.00  0.00           C  
ATOM   1063  C   THR A  68     123.880 172.920  80.010  1.00  0.00           C  
ATOM   1064  O   THR A  68     122.660 172.980  79.830  1.00  0.00           O  
ATOM   1065  CB  THR A  68     124.610 174.720  78.500  1.00  0.00           C  
ATOM   1066  CG2 THR A  68     124.950 175.680  79.640  1.00  0.00           C  
ATOM   1067  OG1 THR A  68     125.450 175.080  77.410  1.00  0.00           O  
ATOM   1068  H   THR A  68     124.240 172.840  76.940  1.00  0.00           H  
ATOM   1069  HA  THR A  68     125.850 173.120  79.240  1.00  0.00           H  
ATOM   1070  HB  THR A  68     123.560 174.870  78.180  1.00  0.00           H  
ATOM   1071  HG1 THR A  68     126.340 175.020  77.750  1.00  0.00           H  
ATOM   1072 1HG2 THR A  68     126.010 175.550  79.950  1.00  0.00           H  
ATOM   1073 2HG2 THR A  68     124.300 175.520  80.530  1.00  0.00           H  
ATOM   1074 3HG2 THR A  68     124.810 176.730  79.310  1.00  0.00           H  
ATOM   1075  N   VAL A  69     124.390 172.560  81.200  1.00  0.00           N  
ATOM   1076  CA  VAL A  69     123.570 172.220  82.350  1.00  0.00           C  
ATOM   1077  C   VAL A  69     123.890 173.160  83.500  1.00  0.00           C  
ATOM   1078  O   VAL A  69     125.050 173.370  83.850  1.00  0.00           O  
ATOM   1079  CB  VAL A  69     123.740 170.750  82.770  1.00  0.00           C  
ATOM   1080  CG1 VAL A  69     123.100 170.450  84.140  1.00  0.00           C  
ATOM   1081  CG2 VAL A  69     123.070 169.870  81.690  1.00  0.00           C  
ATOM   1082  H   VAL A  69     125.380 172.510  81.330  1.00  0.00           H  
ATOM   1083  HA  VAL A  69     122.530 172.360  82.120  1.00  0.00           H  
ATOM   1084  HB  VAL A  69     124.820 170.500  82.820  1.00  0.00           H  
ATOM   1085 1HG1 VAL A  69     122.040 170.780  84.160  1.00  0.00           H  
ATOM   1086 2HG1 VAL A  69     123.660 170.940  84.970  1.00  0.00           H  
ATOM   1087 3HG1 VAL A  69     123.120 169.360  84.330  1.00  0.00           H  
ATOM   1088 1HG2 VAL A  69     123.560 170.010  80.700  1.00  0.00           H  
ATOM   1089 2HG2 VAL A  69     122.000 170.120  81.600  1.00  0.00           H  
ATOM   1090 3HG2 VAL A  69     123.150 168.800  81.980  1.00  0.00           H  
ATOM   1091  N   THR A  70     122.840 173.780  84.090  1.00  0.00           N  
ATOM   1092  CA  THR A  70     122.960 174.780  85.140  1.00  0.00           C  
ATOM   1093  C   THR A  70     122.230 174.310  86.380  1.00  0.00           C  
ATOM   1094  O   THR A  70     121.010 174.160  86.380  1.00  0.00           O  
ATOM   1095  CB  THR A  70     122.320 176.120  84.780  1.00  0.00           C  
ATOM   1096  CG2 THR A  70     122.670 177.210  85.790  1.00  0.00           C  
ATOM   1097  OG1 THR A  70     122.740 176.590  83.510  1.00  0.00           O  
ATOM   1098  H   THR A  70     121.910 173.570  83.800  1.00  0.00           H  
ATOM   1099  HA  THR A  70     124.000 174.940  85.390  1.00  0.00           H  
ATOM   1100  HB  THR A  70     121.220 176.000  84.720  1.00  0.00           H  
ATOM   1101  HG1 THR A  70     123.690 176.740  83.600  1.00  0.00           H  
ATOM   1102 1HG2 THR A  70     123.770 177.310  85.900  1.00  0.00           H  
ATOM   1103 2HG2 THR A  70     122.250 176.960  86.790  1.00  0.00           H  
ATOM   1104 3HG2 THR A  70     122.260 178.190  85.480  1.00  0.00           H  
ATOM   1105  N   VAL A  71     122.950 174.070  87.490  1.00  0.00           N  
ATOM   1106  CA  VAL A  71     122.370 173.510  88.700  1.00  0.00           C  
ATOM   1107  C   VAL A  71     122.900 174.270  89.910  1.00  0.00           C  
ATOM   1108  O   VAL A  71     123.850 175.040  89.800  1.00  0.00           O  
ATOM   1109  CB  VAL A  71     122.630 172.000  88.850  1.00  0.00           C  
ATOM   1110  CG1 VAL A  71     121.900 171.240  87.720  1.00  0.00           C  
ATOM   1111  CG2 VAL A  71     124.140 171.670  88.860  1.00  0.00           C  
ATOM   1112  H   VAL A  71     123.930 174.230  87.510  1.00  0.00           H  
ATOM   1113  HA  VAL A  71     121.300 173.660  88.700  1.00  0.00           H  
ATOM   1114  HB  VAL A  71     122.180 171.650  89.800  1.00  0.00           H  
ATOM   1115 1HG1 VAL A  71     122.350 171.480  86.730  1.00  0.00           H  
ATOM   1116 2HG1 VAL A  71     120.830 171.520  87.700  1.00  0.00           H  
ATOM   1117 3HG1 VAL A  71     121.970 170.150  87.890  1.00  0.00           H  
ATOM   1118 1HG2 VAL A  71     124.660 172.190  89.690  1.00  0.00           H  
ATOM   1119 2HG2 VAL A  71     124.620 171.960  87.900  1.00  0.00           H  
ATOM   1120 3HG2 VAL A  71     124.280 170.580  89.000  1.00  0.00           H  
ATOM   1121  N   LYS A  72     122.290 174.120  91.100  1.00  0.00           N  
ATOM   1122  CA  LYS A  72     122.880 174.580  92.350  1.00  0.00           C  
ATOM   1123  C   LYS A  72     124.200 173.900  92.700  1.00  0.00           C  
ATOM   1124  O   LYS A  72     124.480 172.780  92.270  1.00  0.00           O  
ATOM   1125  CB  LYS A  72     121.880 174.510  93.530  1.00  0.00           C  
ATOM   1126  CG  LYS A  72     120.810 175.620  93.550  1.00  0.00           C  
ATOM   1127  CD  LYS A  72     121.370 176.990  94.000  1.00  0.00           C  
ATOM   1128  CE  LYS A  72     120.300 178.080  94.160  1.00  0.00           C  
ATOM   1129  NZ  LYS A  72     120.920 179.390  94.500  1.00  0.00           N1+
ATOM   1130  H   LYS A  72     121.510 173.500  91.190  1.00  0.00           H  
ATOM   1131  HA  LYS A  72     123.140 175.620  92.210  1.00  0.00           H  
ATOM   1132 1HB  LYS A  72     121.380 173.520  93.510  1.00  0.00           H  
ATOM   1133 2HB  LYS A  72     122.420 174.580  94.500  1.00  0.00           H  
ATOM   1134 1HG  LYS A  72     120.330 175.700  92.550  1.00  0.00           H  
ATOM   1135 2HG  LYS A  72     120.020 175.310  94.270  1.00  0.00           H  
ATOM   1136 1HD  LYS A  72     121.860 176.840  94.990  1.00  0.00           H  
ATOM   1137 2HD  LYS A  72     122.150 177.310  93.280  1.00  0.00           H  
ATOM   1138 1HE  LYS A  72     119.760 178.210  93.200  1.00  0.00           H  
ATOM   1139 2HE  LYS A  72     119.580 177.820  94.960  1.00  0.00           H  
ATOM   1140 1HZ  LYS A  72     121.670 179.590  93.810  1.00  0.00           H  
ATOM   1141 2HZ  LYS A  72     121.310 179.420  95.460  1.00  0.00           H  
ATOM   1142 3HZ  LYS A  72     120.190 180.130  94.400  1.00  0.00           H  
ATOM   1143  N   GLU A  73     125.060 174.530  93.520  1.00  0.00           N  
ATOM   1144  CA  GLU A  73     126.330 173.950  93.960  1.00  0.00           C  
ATOM   1145  C   GLU A  73     126.080 172.750  94.880  1.00  0.00           C  
ATOM   1146  O   GLU A  73     126.860 171.800  94.930  1.00  0.00           O  
ATOM   1147  CB  GLU A  73     127.220 175.020  94.640  1.00  0.00           C  
ATOM   1148  CG  GLU A  73     127.500 176.230  93.710  1.00  0.00           C  
ATOM   1149  CD  GLU A  73     128.590 177.160  94.210  1.00  0.00           C  
ATOM   1150  OE1 GLU A  73     129.600 177.330  93.480  1.00  0.00           O  
ATOM   1151  OE2 GLU A  73     128.460 177.730  95.320  1.00  0.00           O1-
ATOM   1152  H   GLU A  73     124.840 175.410  93.940  1.00  0.00           H  
ATOM   1153  HA  GLU A  73     126.840 173.580  93.090  1.00  0.00           H  
ATOM   1154 1HB  GLU A  73     126.750 175.380  95.580  1.00  0.00           H  
ATOM   1155 2HB  GLU A  73     128.190 174.540  94.910  1.00  0.00           H  
ATOM   1156 1HG  GLU A  73     127.810 175.850  92.710  1.00  0.00           H  
ATOM   1157 2HG  GLU A  73     126.580 176.840  93.580  1.00  0.00           H  
ATOM   1158  N   ASP A  74     124.900 172.740  95.530  1.00  0.00           N  
ATOM   1159  CA  ASP A  74     124.240 171.650  96.210  1.00  0.00           C  
ATOM   1160  C   ASP A  74     124.110 170.380  95.360  1.00  0.00           C  
ATOM   1161  O   ASP A  74     124.010 169.270  95.880  1.00  0.00           O  
ATOM   1162  CB  ASP A  74     122.780 172.050  96.620  1.00  0.00           C  
ATOM   1163  CG  ASP A  74     122.510 173.470  97.130  1.00  0.00           C  
ATOM   1164  OD1 ASP A  74     123.290 174.420  96.880  1.00  0.00           O  
ATOM   1165  OD2 ASP A  74     121.380 173.650  97.660  1.00  0.00           O1-
ATOM   1166  H   ASP A  74     124.380 173.590  95.620  1.00  0.00           H  
ATOM   1167  HA  ASP A  74     124.830 171.420  97.090  1.00  0.00           H  
ATOM   1168 1HB  ASP A  74     122.090 171.940  95.750  1.00  0.00           H  
ATOM   1169 2HB  ASP A  74     122.430 171.350  97.410  1.00  0.00           H  
ATOM   1170  N   GLN A  75     124.010 170.540  94.020  1.00  0.00           N  
ATOM   1171  CA  GLN A  75     123.600 169.510  93.080  1.00  0.00           C  
ATOM   1172  C   GLN A  75     124.700 169.090  92.120  1.00  0.00           C  
ATOM   1173  O   GLN A  75     124.450 168.320  91.190  1.00  0.00           O  
ATOM   1174  CB  GLN A  75     122.420 170.060  92.230  1.00  0.00           C  
ATOM   1175  CG  GLN A  75     121.180 170.480  93.050  1.00  0.00           C  
ATOM   1176  CD  GLN A  75     120.090 171.080  92.160  1.00  0.00           C  
ATOM   1177  NE2 GLN A  75     118.940 170.380  92.050  1.00  0.00           N  
ATOM   1178  OE1 GLN A  75     120.260 172.170  91.600  1.00  0.00           O  
ATOM   1179  H   GLN A  75     124.150 171.440  93.620  1.00  0.00           H  
ATOM   1180  HA  GLN A  75     123.280 168.630  93.610  1.00  0.00           H  
ATOM   1181 1HB  GLN A  75     122.790 170.960  91.690  1.00  0.00           H  
ATOM   1182 2HB  GLN A  75     122.110 169.310  91.470  1.00  0.00           H  
ATOM   1183 1HG  GLN A  75     120.780 169.600  93.610  1.00  0.00           H  
ATOM   1184 2HG  GLN A  75     121.450 171.250  93.800  1.00  0.00           H  
ATOM   1185 1HE2 GLN A  75     118.210 170.780  91.490  1.00  0.00           H  
ATOM   1186 2HE2 GLN A  75     118.860 169.490  92.500  1.00  0.00           H  
ATOM   1187  N   VAL A  76     125.960 169.540  92.320  1.00  0.00           N  
ATOM   1188  CA  VAL A  76     127.070 169.160  91.460  1.00  0.00           C  
ATOM   1189  C   VAL A  76     128.030 168.290  92.260  1.00  0.00           C  
ATOM   1190  O   VAL A  76     128.350 168.570  93.410  1.00  0.00           O  
ATOM   1191  CB  VAL A  76     127.770 170.360  90.810  1.00  0.00           C  
ATOM   1192  CG1 VAL A  76     128.500 171.260  91.830  1.00  0.00           C  
ATOM   1193  CG2 VAL A  76     128.740 169.880  89.710  1.00  0.00           C  
ATOM   1194  H   VAL A  76     126.170 170.130  93.090  1.00  0.00           H  
ATOM   1195  HA  VAL A  76     126.710 168.550  90.650  1.00  0.00           H  
ATOM   1196  HB  VAL A  76     126.980 170.970  90.320  1.00  0.00           H  
ATOM   1197 1HG1 VAL A  76     129.330 170.710  92.320  1.00  0.00           H  
ATOM   1198 2HG1 VAL A  76     127.790 171.610  92.620  1.00  0.00           H  
ATOM   1199 3HG1 VAL A  76     128.930 172.150  91.320  1.00  0.00           H  
ATOM   1200 1HG2 VAL A  76     128.230 169.210  88.990  1.00  0.00           H  
ATOM   1201 2HG2 VAL A  76     129.600 169.340  90.160  1.00  0.00           H  
ATOM   1202 3HG2 VAL A  76     129.140 170.760  89.150  1.00  0.00           H  
ATOM   1203  N   MET A  77     128.450 167.160  91.670  1.00  0.00           N  
ATOM   1204  CA  MET A  77     129.230 166.150  92.370  1.00  0.00           C  
ATOM   1205  C   MET A  77     130.500 165.830  91.590  1.00  0.00           C  
ATOM   1206  O   MET A  77     130.450 165.500  90.410  1.00  0.00           O  
ATOM   1207  CB  MET A  77     128.390 164.860  92.570  1.00  0.00           C  
ATOM   1208  CG  MET A  77     127.220 165.060  93.560  1.00  0.00           C  
ATOM   1209  SD  MET A  77     125.760 164.020  93.260  1.00  0.00           S  
ATOM   1210  CE  MET A  77     125.180 164.920  91.790  1.00  0.00           C  
ATOM   1211  H   MET A  77     128.180 166.940  90.740  1.00  0.00           H  
ATOM   1212  HA  MET A  77     129.540 166.510  93.330  1.00  0.00           H  
ATOM   1213 1HB  MET A  77     128.000 164.550  91.570  1.00  0.00           H  
ATOM   1214 2HB  MET A  77     129.020 164.040  92.950  1.00  0.00           H  
ATOM   1215 1HG  MET A  77     127.610 164.880  94.590  1.00  0.00           H  
ATOM   1216 2HG  MET A  77     126.890 166.120  93.550  1.00  0.00           H  
ATOM   1217 1HE  MET A  77     125.910 164.860  90.950  1.00  0.00           H  
ATOM   1218 2HE  MET A  77     125.030 166.000  92.020  1.00  0.00           H  
ATOM   1219 3HE  MET A  77     124.220 164.520  91.420  1.00  0.00           H  
ATOM   1220  N   GLN A  78     131.670 165.940  92.240  1.00  0.00           N  
ATOM   1221  CA  GLN A  78     132.970 165.680  91.620  1.00  0.00           C  
ATOM   1222  C   GLN A  78     133.170 164.240  91.150  1.00  0.00           C  
ATOM   1223  O   GLN A  78     132.770 163.270  91.810  1.00  0.00           O  
ATOM   1224  CB  GLN A  78     134.120 166.070  92.590  1.00  0.00           C  
ATOM   1225  CG  GLN A  78     134.050 167.500  93.200  1.00  0.00           C  
ATOM   1226  CD  GLN A  78     133.640 168.620  92.240  1.00  0.00           C  
ATOM   1227  NE2 GLN A  78     134.450 168.860  91.190  1.00  0.00           N  
ATOM   1228  OE1 GLN A  78     132.630 169.300  92.430  1.00  0.00           O  
ATOM   1229  H   GLN A  78     131.700 166.230  93.190  1.00  0.00           H  
ATOM   1230  HA  GLN A  78     133.030 166.310  90.740  1.00  0.00           H  
ATOM   1231 1HB  GLN A  78     134.160 165.350  93.430  1.00  0.00           H  
ATOM   1232 2HB  GLN A  78     135.080 165.990  92.030  1.00  0.00           H  
ATOM   1233 1HG  GLN A  78     133.290 167.500  94.020  1.00  0.00           H  
ATOM   1234 2HG  GLN A  78     135.020 167.770  93.660  1.00  0.00           H  
ATOM   1235 1HE2 GLN A  78     134.180 169.590  90.560  1.00  0.00           H  
ATOM   1236 2HE2 GLN A  78     135.210 168.240  90.990  1.00  0.00           H  
ATOM   1237  N   GLN A  79     133.830 164.050  89.990  1.00  0.00           N  
ATOM   1238  CA  GLN A  79     134.320 162.750  89.560  1.00  0.00           C  
ATOM   1239  C   GLN A  79     135.460 162.190  90.410  1.00  0.00           C  
ATOM   1240  O   GLN A  79     136.280 162.930  90.960  1.00  0.00           O  
ATOM   1241  CB  GLN A  79     134.690 162.710  88.070  1.00  0.00           C  
ATOM   1242  CG  GLN A  79     133.460 162.680  87.130  1.00  0.00           C  
ATOM   1243  CD  GLN A  79     133.900 162.570  85.670  1.00  0.00           C  
ATOM   1244  NE2 GLN A  79     133.280 163.370  84.780  1.00  0.00           N  
ATOM   1245  OE1 GLN A  79     134.780 161.770  85.350  1.00  0.00           O  
ATOM   1246  H   GLN A  79     134.110 164.820  89.430  1.00  0.00           H  
ATOM   1247  HA  GLN A  79     133.500 162.050  89.690  1.00  0.00           H  
ATOM   1248 1HB  GLN A  79     135.330 163.590  87.840  1.00  0.00           H  
ATOM   1249 2HB  GLN A  79     135.290 161.800  87.860  1.00  0.00           H  
ATOM   1250 1HG  GLN A  79     132.830 161.800  87.360  1.00  0.00           H  
ATOM   1251 2HG  GLN A  79     132.850 163.600  87.290  1.00  0.00           H  
ATOM   1252 1HE2 GLN A  79     133.650 163.410  83.850  1.00  0.00           H  
ATOM   1253 2HE2 GLN A  79     132.540 163.970  85.080  1.00  0.00           H  
ATOM   1254  N   ASN A  80     135.570 160.850  90.520  1.00  0.00           N  
ATOM   1255  CA  ASN A  80     136.720 160.250  91.180  1.00  0.00           C  
ATOM   1256  C   ASN A  80     137.910 160.200  90.200  1.00  0.00           C  
ATOM   1257  O   ASN A  80     137.680 160.050  88.990  1.00  0.00           O  
ATOM   1258  CB  ASN A  80     136.440 158.810  91.720  1.00  0.00           C  
ATOM   1259  CG  ASN A  80     135.450 158.750  92.880  1.00  0.00           C  
ATOM   1260  ND2 ASN A  80     134.160 159.070  92.650  1.00  0.00           N  
ATOM   1261  OD1 ASN A  80     135.820 158.360  94.000  1.00  0.00           O  
ATOM   1262  H   ASN A  80     135.000 160.240  89.990  1.00  0.00           H  
ATOM   1263  HA  ASN A  80     136.970 160.870  92.030  1.00  0.00           H  
ATOM   1264 1HB  ASN A  80     136.090 158.140  90.910  1.00  0.00           H  
ATOM   1265 2HB  ASN A  80     137.390 158.410  92.130  1.00  0.00           H  
ATOM   1266 1HD2 ASN A  80     133.520 158.960  93.420  1.00  0.00           H  
ATOM   1267 2HD2 ASN A  80     133.880 159.410  91.750  1.00  0.00           H  
ATOM   1268  N   PRO A  81     139.160 160.340  90.620  1.00  0.00           N  
ATOM   1269  CA  PRO A  81     140.350 160.090  89.800  1.00  0.00           C  
ATOM   1270  C   PRO A  81     140.410 158.730  89.070  1.00  0.00           C  
ATOM   1271  O   PRO A  81     139.860 157.780  89.640  1.00  0.00           O  
ATOM   1272  CB  PRO A  81     141.510 160.260  90.790  1.00  0.00           C  
ATOM   1273  CG  PRO A  81     141.000 161.320  91.760  1.00  0.00           C  
ATOM   1274  CD  PRO A  81     139.520 160.970  91.900  1.00  0.00           C  
ATOM   1275  HA  PRO A  81     140.330 160.860  89.040  1.00  0.00           H  
ATOM   1276 1HB  PRO A  81     141.700 159.320  91.340  1.00  0.00           H  
ATOM   1277 2HB  PRO A  81     142.450 160.580  90.280  1.00  0.00           H  
ATOM   1278 1HG  PRO A  81     141.540 161.310  92.730  1.00  0.00           H  
ATOM   1279 2HG  PRO A  81     141.100 162.320  91.300  1.00  0.00           H  
ATOM   1280 1HD  PRO A  81     139.360 160.230  92.720  1.00  0.00           H  
ATOM   1281 2HD  PRO A  81     138.910 161.880  92.090  1.00  0.00           H  
ATOM   1282  N   PRO A  82     141.060 158.570  87.900  1.00  0.00           N  
ATOM   1283  CA  PRO A  82     141.180 157.320  87.140  1.00  0.00           C  
ATOM   1284  C   PRO A  82     141.500 156.060  87.900  1.00  0.00           C  
ATOM   1285  O   PRO A  82     141.010 154.990  87.540  1.00  0.00           O  
ATOM   1286  CB  PRO A  82     142.250 157.630  86.080  1.00  0.00           C  
ATOM   1287  CG  PRO A  82     142.020 159.110  85.780  1.00  0.00           C  
ATOM   1288  CD  PRO A  82     141.640 159.680  87.150  1.00  0.00           C  
ATOM   1289  HA  PRO A  82     140.200 157.150  86.710  1.00  0.00           H  
ATOM   1290 1HB  PRO A  82     143.270 157.500  86.500  1.00  0.00           H  
ATOM   1291 2HB  PRO A  82     142.130 156.990  85.170  1.00  0.00           H  
ATOM   1292 1HG  PRO A  82     142.920 159.600  85.350  1.00  0.00           H  
ATOM   1293 2HG  PRO A  82     141.170 159.230  85.080  1.00  0.00           H  
ATOM   1294 1HD  PRO A  82     142.540 160.060  87.680  1.00  0.00           H  
ATOM   1295 2HD  PRO A  82     140.900 160.500  87.020  1.00  0.00           H  
ATOM   1296  N   LYS A  83     142.320 156.130  88.970  1.00  0.00           N  
ATOM   1297  CA  LYS A  83     142.610 154.990  89.830  1.00  0.00           C  
ATOM   1298  C   LYS A  83     141.370 154.330  90.430  1.00  0.00           C  
ATOM   1299  O   LYS A  83     141.330 153.110  90.610  1.00  0.00           O  
ATOM   1300  CB  LYS A  83     143.700 155.320  90.890  1.00  0.00           C  
ATOM   1301  CG  LYS A  83     143.430 156.560  91.770  1.00  0.00           C  
ATOM   1302  CD  LYS A  83     144.610 156.900  92.710  1.00  0.00           C  
ATOM   1303  CE  LYS A  83     145.890 157.380  91.990  1.00  0.00           C  
ATOM   1304  NZ  LYS A  83     147.000 157.570  92.940  1.00  0.00           N1+
ATOM   1305  H   LYS A  83     142.770 156.990  89.190  1.00  0.00           H  
ATOM   1306  HA  LYS A  83     143.050 154.230  89.200  1.00  0.00           H  
ATOM   1307 1HB  LYS A  83     143.880 154.440  91.540  1.00  0.00           H  
ATOM   1308 2HB  LYS A  83     144.630 155.500  90.310  1.00  0.00           H  
ATOM   1309 1HG  LYS A  83     143.210 157.450  91.140  1.00  0.00           H  
ATOM   1310 2HG  LYS A  83     142.530 156.350  92.390  1.00  0.00           H  
ATOM   1311 1HD  LYS A  83     144.280 157.700  93.420  1.00  0.00           H  
ATOM   1312 2HD  LYS A  83     144.840 155.990  93.310  1.00  0.00           H  
ATOM   1313 1HE  LYS A  83     146.220 156.630  91.240  1.00  0.00           H  
ATOM   1314 2HE  LYS A  83     145.700 158.350  91.470  1.00  0.00           H  
ATOM   1315 1HZ  LYS A  83     147.130 156.720  93.510  1.00  0.00           H  
ATOM   1316 2HZ  LYS A  83     146.850 158.390  93.560  1.00  0.00           H  
ATOM   1317 3HZ  LYS A  83     147.890 157.690  92.410  1.00  0.00           H  
ATOM   1318  N   PHE A  84     140.300 155.110  90.630  1.00  0.00           N  
ATOM   1319  CA  PHE A  84     139.020 154.650  91.130  1.00  0.00           C  
ATOM   1320  C   PHE A  84     138.030 154.280  90.020  1.00  0.00           C  
ATOM   1321  O   PHE A  84     136.840 154.130  90.280  1.00  0.00           O  
ATOM   1322  CB  PHE A  84     138.360 155.750  92.000  1.00  0.00           C  
ATOM   1323  CG  PHE A  84     139.220 156.140  93.180  1.00  0.00           C  
ATOM   1324  CD1 PHE A  84     139.990 157.310  93.150  1.00  0.00           C  
ATOM   1325  CD2 PHE A  84     139.190 155.380  94.360  1.00  0.00           C  
ATOM   1326  CE1 PHE A  84     140.740 157.710  94.260  1.00  0.00           C  
ATOM   1327  CE2 PHE A  84     139.930 155.780  95.480  1.00  0.00           C  
ATOM   1328  CZ  PHE A  84     140.710 156.950  95.430  1.00  0.00           C  
ATOM   1329  H   PHE A  84     140.340 156.080  90.400  1.00  0.00           H  
ATOM   1330  HA  PHE A  84     139.170 153.760  91.730  1.00  0.00           H  
ATOM   1331 1HB  PHE A  84     138.210 156.650  91.360  1.00  0.00           H  
ATOM   1332 2HB  PHE A  84     137.380 155.430  92.390  1.00  0.00           H  
ATOM   1333  HD1 PHE A  84     140.000 157.910  92.250  1.00  0.00           H  
ATOM   1334  HD2 PHE A  84     138.590 154.490  94.420  1.00  0.00           H  
ATOM   1335  HE1 PHE A  84     141.330 158.620  94.220  1.00  0.00           H  
ATOM   1336  HE2 PHE A  84     139.890 155.190  96.390  1.00  0.00           H  
ATOM   1337  HZ  PHE A  84     141.260 157.260  96.300  1.00  0.00           H  
ATOM   1338  N   ASP A  85     138.460 154.120  88.740  1.00  0.00           N  
ATOM   1339  CA  ASP A  85     137.630 153.550  87.690  1.00  0.00           C  
ATOM   1340  C   ASP A  85     137.180 152.120  88.000  1.00  0.00           C  
ATOM   1341  O   ASP A  85     137.920 151.350  88.630  1.00  0.00           O  
ATOM   1342  CB  ASP A  85     138.320 153.610  86.290  1.00  0.00           C  
ATOM   1343  CG  ASP A  85     137.410 153.120  85.170  1.00  0.00           C  
ATOM   1344  OD1 ASP A  85     137.830 152.260  84.350  1.00  0.00           O  
ATOM   1345  OD2 ASP A  85     136.260 153.610  85.090  1.00  0.00           O1-
ATOM   1346  H   ASP A  85     139.390 154.380  88.470  1.00  0.00           H  
ATOM   1347  HA  ASP A  85     136.730 154.150  87.630  1.00  0.00           H  
ATOM   1348 1HB  ASP A  85     138.570 154.670  86.070  1.00  0.00           H  
ATOM   1349 2HB  ASP A  85     139.260 153.020  86.280  1.00  0.00           H  
ATOM   1350  N   LYS A  86     135.960 151.750  87.570  1.00  0.00           N  
ATOM   1351  CA  LYS A  86     135.350 150.430  87.680  1.00  0.00           C  
ATOM   1352  C   LYS A  86     135.570 149.680  88.990  1.00  0.00           C  
ATOM   1353  O   LYS A  86     135.930 148.500  89.010  1.00  0.00           O  
ATOM   1354  CB  LYS A  86     135.640 149.570  86.420  1.00  0.00           C  
ATOM   1355  CG  LYS A  86     134.930 150.110  85.170  1.00  0.00           C  
ATOM   1356  CD  LYS A  86     135.060 149.180  83.940  1.00  0.00           C  
ATOM   1357  CE  LYS A  86     136.490 148.920  83.450  1.00  0.00           C  
ATOM   1358  NZ  LYS A  86     137.110 150.150  82.900  1.00  0.00           N1+
ATOM   1359  H   LYS A  86     135.460 152.410  87.010  1.00  0.00           H  
ATOM   1360  HA  LYS A  86     134.290 150.620  87.670  1.00  0.00           H  
ATOM   1361 1HB  LYS A  86     136.740 149.550  86.270  1.00  0.00           H  
ATOM   1362 2HB  LYS A  86     135.300 148.530  86.580  1.00  0.00           H  
ATOM   1363 1HG  LYS A  86     133.850 150.220  85.390  1.00  0.00           H  
ATOM   1364 2HG  LYS A  86     135.310 151.120  84.920  1.00  0.00           H  
ATOM   1365 1HD  LYS A  86     134.610 148.200  84.210  1.00  0.00           H  
ATOM   1366 2HD  LYS A  86     134.450 149.590  83.110  1.00  0.00           H  
ATOM   1367 1HE  LYS A  86     137.140 148.540  84.260  1.00  0.00           H  
ATOM   1368 2HE  LYS A  86     136.470 148.170  82.640  1.00  0.00           H  
ATOM   1369 1HZ  LYS A  86     137.330 150.870  83.610  1.00  0.00           H  
ATOM   1370 2HZ  LYS A  86     136.490 150.570  82.180  1.00  0.00           H  
ATOM   1371 3HZ  LYS A  86     137.990 149.850  82.440  1.00  0.00           H  
ATOM   1372  N   ILE A  87     135.360 150.370  90.130  1.00  0.00           N  
ATOM   1373  CA  ILE A  87     135.850 150.010  91.450  1.00  0.00           C  
ATOM   1374  C   ILE A  87     135.470 148.610  91.950  1.00  0.00           C  
ATOM   1375  O   ILE A  87     134.350 148.130  91.800  1.00  0.00           O  
ATOM   1376  CB  ILE A  87     135.480 151.090  92.460  1.00  0.00           C  
ATOM   1377  CG1 ILE A  87     136.360 151.080  93.740  1.00  0.00           C  
ATOM   1378  CG2 ILE A  87     133.980 151.020  92.810  1.00  0.00           C  
ATOM   1379  CD1 ILE A  87     137.800 151.520  93.500  1.00  0.00           C  
ATOM   1380  H   ILE A  87     134.990 151.290  90.050  1.00  0.00           H  
ATOM   1381  HA  ILE A  87     136.930 150.010  91.360  1.00  0.00           H  
ATOM   1382  HB  ILE A  87     135.660 152.070  91.970  1.00  0.00           H  
ATOM   1383 1HG1 ILE A  87     135.900 151.780  94.470  1.00  0.00           H  
ATOM   1384 2HG1 ILE A  87     136.340 150.080  94.220  1.00  0.00           H  
ATOM   1385 1HG2 ILE A  87     133.750 150.110  93.410  1.00  0.00           H  
ATOM   1386 2HG2 ILE A  87     133.360 151.000  91.890  1.00  0.00           H  
ATOM   1387 3HG2 ILE A  87     133.680 151.900  93.420  1.00  0.00           H  
ATOM   1388 1HD1 ILE A  87     137.830 152.530  93.030  1.00  0.00           H  
ATOM   1389 2HD1 ILE A  87     138.340 150.810  92.840  1.00  0.00           H  
ATOM   1390 3HD1 ILE A  87     138.350 151.580  94.470  1.00  0.00           H  
ATOM   1391  N   GLU A  88     136.450 147.890  92.530  1.00  0.00           N  
ATOM   1392  CA  GLU A  88     136.300 146.530  93.020  1.00  0.00           C  
ATOM   1393  C   GLU A  88     135.340 146.380  94.200  1.00  0.00           C  
ATOM   1394  O   GLU A  88     134.510 145.460  94.260  1.00  0.00           O  
ATOM   1395  CB  GLU A  88     137.710 146.000  93.390  1.00  0.00           C  
ATOM   1396  CG  GLU A  88     137.740 144.470  93.660  1.00  0.00           C  
ATOM   1397  CD  GLU A  88     139.080 143.850  93.310  1.00  0.00           C  
ATOM   1398  OE1 GLU A  88     139.920 143.640  94.220  1.00  0.00           O  
ATOM   1399  OE2 GLU A  88     139.310 143.580  92.100  1.00  0.00           O1-
ATOM   1400  H   GLU A  88     137.360 148.280  92.630  1.00  0.00           H  
ATOM   1401  HA  GLU A  88     135.900 145.930  92.220  1.00  0.00           H  
ATOM   1402 1HB  GLU A  88     138.360 146.230  92.520  1.00  0.00           H  
ATOM   1403 2HB  GLU A  88     138.130 146.540  94.260  1.00  0.00           H  
ATOM   1404 1HG  GLU A  88     137.500 144.250  94.720  1.00  0.00           H  
ATOM   1405 2HG  GLU A  88     136.980 143.990  93.020  1.00  0.00           H  
ATOM   1406  N   ASP A  89     135.410 147.330  95.140  1.00  0.00           N  
ATOM   1407  CA  ASP A  89     134.510 147.470  96.250  1.00  0.00           C  
ATOM   1408  C   ASP A  89     134.060 148.930  96.270  1.00  0.00           C  
ATOM   1409  O   ASP A  89     134.870 149.850  96.280  1.00  0.00           O  
ATOM   1410  CB  ASP A  89     135.200 147.010  97.560  1.00  0.00           C  
ATOM   1411  CG  ASP A  89     134.330 147.040  98.800  1.00  0.00           C  
ATOM   1412  OD1 ASP A  89     133.250 147.680  98.800  1.00  0.00           O  
ATOM   1413  OD2 ASP A  89     134.750 146.420  99.820  1.00  0.00           O1-
ATOM   1414  H   ASP A  89     136.100 148.050  95.070  1.00  0.00           H  
ATOM   1415  HA  ASP A  89     133.630 146.870  96.070  1.00  0.00           H  
ATOM   1416 1HB  ASP A  89     135.550 145.960  97.420  1.00  0.00           H  
ATOM   1417 2HB  ASP A  89     136.100 147.640  97.760  1.00  0.00           H  
ATOM   1418  N   MET A  90     132.730 149.170  96.270  1.00  0.00           N  
ATOM   1419  CA  MET A  90     132.120 150.480  96.250  1.00  0.00           C  
ATOM   1420  C   MET A  90     132.410 151.300  97.500  1.00  0.00           C  
ATOM   1421  O   MET A  90     132.350 152.530  97.480  1.00  0.00           O  
ATOM   1422  CB  MET A  90     130.590 150.370  96.050  1.00  0.00           C  
ATOM   1423  CG  MET A  90     130.190 149.850  94.660  1.00  0.00           C  
ATOM   1424  SD  MET A  90     130.420 151.070  93.330  1.00  0.00           S  
ATOM   1425  CE  MET A  90     130.520 149.800  92.040  1.00  0.00           C  
ATOM   1426  H   MET A  90     132.110 148.390  96.290  1.00  0.00           H  
ATOM   1427  HA  MET A  90     132.550 151.040  95.430  1.00  0.00           H  
ATOM   1428 1HB  MET A  90     130.180 149.680  96.820  1.00  0.00           H  
ATOM   1429 2HB  MET A  90     130.110 151.360  96.190  1.00  0.00           H  
ATOM   1430 1HG  MET A  90     130.780 148.930  94.440  1.00  0.00           H  
ATOM   1431 2HG  MET A  90     129.120 149.540  94.690  1.00  0.00           H  
ATOM   1432 1HE  MET A  90     129.800 148.980  92.230  1.00  0.00           H  
ATOM   1433 2HE  MET A  90     131.540 149.370  92.000  1.00  0.00           H  
ATOM   1434 3HE  MET A  90     130.280 150.230  91.040  1.00  0.00           H  
ATOM   1435  N   ALA A  91     132.800 150.640  98.610  1.00  0.00           N  
ATOM   1436  CA  ALA A  91     133.190 151.320  99.820  1.00  0.00           C  
ATOM   1437  C   ALA A  91     134.560 151.990  99.710  1.00  0.00           C  
ATOM   1438  O   ALA A  91     134.900 152.860 100.510  1.00  0.00           O  
ATOM   1439  CB  ALA A  91     133.190 150.310 100.990  1.00  0.00           C  
ATOM   1440  H   ALA A  91     132.880 149.650  98.610  1.00  0.00           H  
ATOM   1441  HA  ALA A  91     132.480 152.100 100.020  1.00  0.00           H  
ATOM   1442 1HB  ALA A  91     133.910 149.480 100.790  1.00  0.00           H  
ATOM   1443 2HB  ALA A  91     132.180 149.870 101.100  1.00  0.00           H  
ATOM   1444 3HB  ALA A  91     133.470 150.800 101.950  1.00  0.00           H  
ATOM   1445  N   MET A  92     135.370 151.630  98.690  1.00  0.00           N  
ATOM   1446  CA  MET A  92     136.740 152.110  98.550  1.00  0.00           C  
ATOM   1447  C   MET A  92     136.870 153.300  97.600  1.00  0.00           C  
ATOM   1448  O   MET A  92     137.970 153.770  97.330  1.00  0.00           O  
ATOM   1449  CB  MET A  92     137.650 150.950  98.070  1.00  0.00           C  
ATOM   1450  CG  MET A  92     137.670 149.780  99.080  1.00  0.00           C  
ATOM   1451  SD  MET A  92     138.810 148.450  98.620  1.00  0.00           S  
ATOM   1452  CE  MET A  92     138.420 147.450 100.090  1.00  0.00           C  
ATOM   1453  H   MET A  92     135.070 150.950  98.040  1.00  0.00           H  
ATOM   1454  HA  MET A  92     137.110 152.440  99.500  1.00  0.00           H  
ATOM   1455 1HB  MET A  92     137.290 150.580  97.080  1.00  0.00           H  
ATOM   1456 2HB  MET A  92     138.680 151.320  97.950  1.00  0.00           H  
ATOM   1457 1HG  MET A  92     137.950 150.180 100.070  1.00  0.00           H  
ATOM   1458 2HG  MET A  92     136.650 149.360  99.180  1.00  0.00           H  
ATOM   1459 1HE  MET A  92     137.340 147.200 100.120  1.00  0.00           H  
ATOM   1460 2HE  MET A  92     138.680 147.990 101.020  1.00  0.00           H  
ATOM   1461 3HE  MET A  92     138.990 146.500 100.080  1.00  0.00           H  
ATOM   1462  N   LEU A  93     135.750 153.850  97.100  1.00  0.00           N  
ATOM   1463  CA  LEU A  93     135.710 155.140  96.410  1.00  0.00           C  
ATOM   1464  C   LEU A  93     136.120 156.310  97.300  1.00  0.00           C  
ATOM   1465  O   LEU A  93     135.910 156.310  98.520  1.00  0.00           O  
ATOM   1466  CB  LEU A  93     134.310 155.410  95.800  1.00  0.00           C  
ATOM   1467  CG  LEU A  93     133.900 154.460  94.650  1.00  0.00           C  
ATOM   1468  CD1 LEU A  93     132.430 154.690  94.270  1.00  0.00           C  
ATOM   1469  CD2 LEU A  93     134.800 154.640  93.420  1.00  0.00           C  
ATOM   1470  H   LEU A  93     134.860 153.430  97.300  1.00  0.00           H  
ATOM   1471  HA  LEU A  93     136.440 155.100  95.620  1.00  0.00           H  
ATOM   1472 1HB  LEU A  93     133.550 155.290  96.600  1.00  0.00           H  
ATOM   1473 2HB  LEU A  93     134.250 156.450  95.410  1.00  0.00           H  
ATOM   1474  HG  LEU A  93     134.000 153.410  95.010  1.00  0.00           H  
ATOM   1475 1HD1 LEU A  93     132.270 155.730  93.930  1.00  0.00           H  
ATOM   1476 2HD1 LEU A  93     131.770 154.500  95.150  1.00  0.00           H  
ATOM   1477 3HD1 LEU A  93     132.130 154.000  93.450  1.00  0.00           H  
ATOM   1478 1HD2 LEU A  93     135.840 154.330  93.650  1.00  0.00           H  
ATOM   1479 2HD2 LEU A  93     134.800 155.710  93.100  1.00  0.00           H  
ATOM   1480 3HD2 LEU A  93     134.430 154.020  92.570  1.00  0.00           H  
ATOM   1481  N   THR A  94     136.720 157.380  96.730  1.00  0.00           N  
ATOM   1482  CA  THR A  94     136.970 158.600  97.500  1.00  0.00           C  
ATOM   1483  C   THR A  94     135.730 159.480  97.590  1.00  0.00           C  
ATOM   1484  O   THR A  94     135.490 160.110  98.620  1.00  0.00           O  
ATOM   1485  CB  THR A  94     138.210 159.390  97.070  1.00  0.00           C  
ATOM   1486  CG2 THR A  94     138.150 159.860  95.610  1.00  0.00           C  
ATOM   1487  OG1 THR A  94     138.430 160.540  97.880  1.00  0.00           O  
ATOM   1488  H   THR A  94     136.900 157.410  95.750  1.00  0.00           H  
ATOM   1489  HA  THR A  94     137.180 158.310  98.520  1.00  0.00           H  
ATOM   1490  HB  THR A  94     139.090 158.730  97.190  1.00  0.00           H  
ATOM   1491  HG1 THR A  94     137.750 161.170  97.640  1.00  0.00           H  
ATOM   1492 1HG2 THR A  94     137.260 160.510  95.430  1.00  0.00           H  
ATOM   1493 2HG2 THR A  94     138.090 158.990  94.920  1.00  0.00           H  
ATOM   1494 3HG2 THR A  94     139.060 160.440  95.360  1.00  0.00           H  
ATOM   1495  N   PHE A  95     134.890 159.520  96.530  1.00  0.00           N  
ATOM   1496  CA  PHE A  95     133.640 160.270  96.540  1.00  0.00           C  
ATOM   1497  C   PHE A  95     132.540 159.280  96.220  1.00  0.00           C  
ATOM   1498  O   PHE A  95     132.510 158.670  95.140  1.00  0.00           O  
ATOM   1499  CB  PHE A  95     133.600 161.430  95.510  1.00  0.00           C  
ATOM   1500  CG  PHE A  95     134.850 162.270  95.550  1.00  0.00           C  
ATOM   1501  CD1 PHE A  95     135.530 162.580  94.350  1.00  0.00           C  
ATOM   1502  CD2 PHE A  95     135.350 162.800  96.760  1.00  0.00           C  
ATOM   1503  CE1 PHE A  95     136.690 163.360  94.370  1.00  0.00           C  
ATOM   1504  CE2 PHE A  95     136.520 163.560  96.780  1.00  0.00           C  
ATOM   1505  CZ  PHE A  95     137.190 163.840  95.590  1.00  0.00           C  
ATOM   1506  H   PHE A  95     135.120 159.030  95.700  1.00  0.00           H  
ATOM   1507  HA  PHE A  95     133.450 160.660  97.530  1.00  0.00           H  
ATOM   1508 1HB  PHE A  95     133.490 161.040  94.470  1.00  0.00           H  
ATOM   1509 2HB  PHE A  95     132.750 162.110  95.730  1.00  0.00           H  
ATOM   1510  HD1 PHE A  95     135.140 162.220  93.410  1.00  0.00           H  
ATOM   1511  HD2 PHE A  95     134.820 162.600  97.680  1.00  0.00           H  
ATOM   1512  HE1 PHE A  95     137.190 163.590  93.440  1.00  0.00           H  
ATOM   1513  HE2 PHE A  95     136.890 163.960  97.720  1.00  0.00           H  
ATOM   1514  HZ  PHE A  95     138.090 164.450  95.610  1.00  0.00           H  
ATOM   1515  N   LEU A  96     131.600 159.070  97.160  1.00  0.00           N  
ATOM   1516  CA  LEU A  96     130.720 157.910  97.190  1.00  0.00           C  
ATOM   1517  C   LEU A  96     129.270 158.310  96.940  1.00  0.00           C  
ATOM   1518  O   LEU A  96     128.330 157.650  97.380  1.00  0.00           O  
ATOM   1519  CB  LEU A  96     130.900 157.140  98.520  1.00  0.00           C  
ATOM   1520  CG  LEU A  96     132.370 156.810  98.890  1.00  0.00           C  
ATOM   1521  CD1 LEU A  96     132.980 157.810  99.880  1.00  0.00           C  
ATOM   1522  CD2 LEU A  96     132.510 155.400  99.460  1.00  0.00           C  
ATOM   1523  H   LEU A  96     131.590 159.610  98.000  1.00  0.00           H  
ATOM   1524  HA  LEU A  96     131.000 157.240  96.390  1.00  0.00           H  
ATOM   1525 1HB  LEU A  96     130.460 157.710  99.370  1.00  0.00           H  
ATOM   1526 2HB  LEU A  96     130.340 156.180  98.440  1.00  0.00           H  
ATOM   1527  HG  LEU A  96     132.970 156.850  97.950  1.00  0.00           H  
ATOM   1528 1HD1 LEU A  96     132.410 157.820 100.830  1.00  0.00           H  
ATOM   1529 2HD1 LEU A  96     132.980 158.850  99.470  1.00  0.00           H  
ATOM   1530 3HD1 LEU A  96     134.030 157.540 100.110  1.00  0.00           H  
ATOM   1531 1HD2 LEU A  96     132.050 154.650  98.770  1.00  0.00           H  
ATOM   1532 2HD2 LEU A  96     132.000 155.330 100.440  1.00  0.00           H  
ATOM   1533 3HD2 LEU A  96     133.580 155.140  99.590  1.00  0.00           H  
HETATM 1534  N   HSD A  97     129.060 159.440  96.240  1.00  0.00           N  
HETATM 1535  CA  HSD A  97     127.790 159.980  95.800  1.00  0.00           C  
HETATM 1536  C   HSD A  97     127.000 159.090  94.840  1.00  0.00           C  
HETATM 1537  O   HSD A  97     127.590 158.290  94.110  1.00  0.00           O  
HETATM 1538  CB  HSD A  97     127.980 161.360  95.110  1.00  0.00           C  
HETATM 1539  CG  HSD A  97     128.900 162.280  95.870  1.00  0.00           C  
HETATM 1540  CD2 HSD A  97     130.050 162.890  95.480  1.00  0.00           C  
HETATM 1541  ND1 HSD A  97     128.660 162.710  97.160  1.00  0.00           N  
HETATM 1542  CE1 HSD A  97     129.670 163.550  97.490  1.00  0.00           C  
HETATM 1543  NE2 HSD A  97     130.540 163.680  96.510  1.00  0.00           N  
HETATM 1544  HN  HSD A  97     129.870 159.970  95.990  1.00  0.00           H  
HETATM 1545  HA  HSD A  97     127.180 160.110  96.680  1.00  0.00           H  
HETATM 1546 1HB  HSD A  97     128.430 161.220  94.100  1.00  0.00           H  
HETATM 1547 2HB  HSD A  97     127.000 161.870  95.000  1.00  0.00           H  
HETATM 1548  HD1 HSD A  97     127.930 162.400  97.770  1.00  0.00           H  
HETATM 1549  HD2 HSD A  97     130.580 162.840  94.540  1.00  0.00           H  
HETATM 1550  HE1 HSD A  97     129.730 164.060  98.450  1.00  0.00           H  
ATOM   1551  N   GLU A  98     125.650 159.250  94.780  1.00  0.00           N  
ATOM   1552  CA  GLU A  98     124.740 158.590  93.830  1.00  0.00           C  
ATOM   1553  C   GLU A  98     125.270 158.300  92.410  1.00  0.00           C  
ATOM   1554  O   GLU A  98     125.290 157.130  92.020  1.00  0.00           O  
ATOM   1555  CB  GLU A  98     123.370 159.330  93.730  1.00  0.00           C  
ATOM   1556  CG  GLU A  98     122.410 159.190  94.940  1.00  0.00           C  
ATOM   1557  CD  GLU A  98     121.120 159.970  94.700  1.00  0.00           C  
ATOM   1558  OE1 GLU A  98     120.100 159.370  94.300  1.00  0.00           O  
ATOM   1559  OE2 GLU A  98     121.140 161.220  94.880  1.00  0.00           O1-
ATOM   1560  H   GLU A  98     125.190 159.860  95.420  1.00  0.00           H  
ATOM   1561  HA  GLU A  98     124.530 157.620  94.240  1.00  0.00           H  
ATOM   1562 1HB  GLU A  98     123.550 160.420  93.560  1.00  0.00           H  
ATOM   1563 2HB  GLU A  98     122.810 158.950  92.850  1.00  0.00           H  
ATOM   1564 1HG  GLU A  98     122.150 158.120  95.100  1.00  0.00           H  
ATOM   1565 2HG  GLU A  98     122.890 159.570  95.870  1.00  0.00           H  
ATOM   1566  N   PRO A  99     125.760 159.250  91.600  1.00  0.00           N  
ATOM   1567  CA  PRO A  99     126.210 158.970  90.250  1.00  0.00           C  
ATOM   1568  C   PRO A  99     127.520 158.210  90.230  1.00  0.00           C  
ATOM   1569  O   PRO A  99     127.720 157.420  89.310  1.00  0.00           O  
ATOM   1570  CB  PRO A  99     126.370 160.350  89.590  1.00  0.00           C  
ATOM   1571  CG  PRO A  99     126.550 161.310  90.760  1.00  0.00           C  
ATOM   1572  CD  PRO A  99     125.650 160.700  91.820  1.00  0.00           C  
ATOM   1573  HA  PRO A  99     125.480 158.350  89.750  1.00  0.00           H  
ATOM   1574 1HB  PRO A  99     127.190 160.400  88.840  1.00  0.00           H  
ATOM   1575 2HB  PRO A  99     125.410 160.590  89.080  1.00  0.00           H  
ATOM   1576 1HG  PRO A  99     127.610 161.300  91.100  1.00  0.00           H  
ATOM   1577 2HG  PRO A  99     126.260 162.350  90.500  1.00  0.00           H  
ATOM   1578 1HD  PRO A  99     125.970 161.000  92.850  1.00  0.00           H  
ATOM   1579 2HD  PRO A  99     124.600 161.010  91.650  1.00  0.00           H  
ATOM   1580  N   ALA A 100     128.430 158.440  91.190  1.00  0.00           N  
ATOM   1581  CA  ALA A 100     129.690 157.740  91.270  1.00  0.00           C  
ATOM   1582  C   ALA A 100     129.500 156.240  91.480  1.00  0.00           C  
ATOM   1583  O   ALA A 100     130.110 155.420  90.780  1.00  0.00           O  
ATOM   1584  CB  ALA A 100     130.550 158.330  92.410  1.00  0.00           C  
ATOM   1585  H   ALA A 100     128.210 159.060  91.940  1.00  0.00           H  
ATOM   1586  HA  ALA A 100     130.200 157.860  90.330  1.00  0.00           H  
ATOM   1587 1HB  ALA A 100     130.050 158.220  93.390  1.00  0.00           H  
ATOM   1588 2HB  ALA A 100     130.720 159.410  92.230  1.00  0.00           H  
ATOM   1589 3HB  ALA A 100     131.540 157.830  92.460  1.00  0.00           H  
ATOM   1590  N   VAL A 101     128.600 155.840  92.400  1.00  0.00           N  
ATOM   1591  CA  VAL A 101     128.190 154.460  92.580  1.00  0.00           C  
ATOM   1592  C   VAL A 101     127.510 153.890  91.340  1.00  0.00           C  
ATOM   1593  O   VAL A 101     127.850 152.820  90.840  1.00  0.00           O  
ATOM   1594  CB  VAL A 101     127.290 154.320  93.810  1.00  0.00           C  
ATOM   1595  CG1 VAL A 101     126.810 152.860  94.000  1.00  0.00           C  
ATOM   1596  CG2 VAL A 101     128.070 154.770  95.060  1.00  0.00           C  
ATOM   1597  H   VAL A 101     128.150 156.520  92.970  1.00  0.00           H  
ATOM   1598  HA  VAL A 101     129.080 153.860  92.740  1.00  0.00           H  
ATOM   1599  HB  VAL A 101     126.400 154.970  93.690  1.00  0.00           H  
ATOM   1600 1HG1 VAL A 101     127.690 152.170  94.060  1.00  0.00           H  
ATOM   1601 2HG1 VAL A 101     126.160 152.520  93.160  1.00  0.00           H  
ATOM   1602 3HG1 VAL A 101     126.230 152.770  94.940  1.00  0.00           H  
ATOM   1603 1HG2 VAL A 101     128.330 155.850  95.010  1.00  0.00           H  
ATOM   1604 2HG2 VAL A 101     129.000 154.180  95.180  1.00  0.00           H  
ATOM   1605 3HG2 VAL A 101     127.440 154.630  95.970  1.00  0.00           H  
ATOM   1606  N   LEU A 102     126.540 154.650  90.770  1.00  0.00           N  
ATOM   1607  CA  LEU A 102     125.780 154.240  89.600  1.00  0.00           C  
ATOM   1608  C   LEU A 102     126.610 154.030  88.340  1.00  0.00           C  
ATOM   1609  O   LEU A 102     126.520 152.980  87.700  1.00  0.00           O  
ATOM   1610  CB  LEU A 102     124.680 155.310  89.330  1.00  0.00           C  
ATOM   1611  CG  LEU A 102     123.700 155.000  88.180  1.00  0.00           C  
ATOM   1612  CD1 LEU A 102     122.840 153.760  88.500  1.00  0.00           C  
ATOM   1613  CD2 LEU A 102     122.800 156.220  87.920  1.00  0.00           C  
ATOM   1614  H   LEU A 102     126.270 155.520  91.190  1.00  0.00           H  
ATOM   1615  HA  LEU A 102     125.310 153.300  89.840  1.00  0.00           H  
ATOM   1616 1HB  LEU A 102     124.100 155.450  90.260  1.00  0.00           H  
ATOM   1617 2HB  LEU A 102     125.180 156.280  89.110  1.00  0.00           H  
ATOM   1618  HG  LEU A 102     124.260 154.800  87.250  1.00  0.00           H  
ATOM   1619 1HD1 LEU A 102     122.270 153.920  89.430  1.00  0.00           H  
ATOM   1620 2HD1 LEU A 102     123.480 152.860  88.610  1.00  0.00           H  
ATOM   1621 3HD1 LEU A 102     122.120 153.580  87.670  1.00  0.00           H  
ATOM   1622 1HD2 LEU A 102     123.400 157.080  87.550  1.00  0.00           H  
ATOM   1623 2HD2 LEU A 102     122.280 156.530  88.850  1.00  0.00           H  
ATOM   1624 3HD2 LEU A 102     122.020 155.980  87.160  1.00  0.00           H  
ATOM   1625  N   TYR A 103     127.480 154.990  87.970  1.00  0.00           N  
ATOM   1626  CA  TYR A 103     128.380 154.860  86.850  1.00  0.00           C  
ATOM   1627  C   TYR A 103     129.440 153.790  86.990  1.00  0.00           C  
ATOM   1628  O   TYR A 103     129.720 153.070  86.040  1.00  0.00           O  
ATOM   1629  CB  TYR A 103     128.990 156.220  86.390  1.00  0.00           C  
ATOM   1630  CG  TYR A 103     127.990 156.910  85.490  1.00  0.00           C  
ATOM   1631  CD1 TYR A 103     127.260 158.040  85.900  1.00  0.00           C  
ATOM   1632  CD2 TYR A 103     127.790 156.410  84.190  1.00  0.00           C  
ATOM   1633  CE1 TYR A 103     126.330 158.640  85.040  1.00  0.00           C  
ATOM   1634  CE2 TYR A 103     126.870 157.010  83.320  1.00  0.00           C  
ATOM   1635  CZ  TYR A 103     126.130 158.120  83.750  1.00  0.00           C  
ATOM   1636  OH  TYR A 103     125.170 158.670  82.870  1.00  0.00           O  
ATOM   1637  H   TYR A 103     127.530 155.840  88.490  1.00  0.00           H  
ATOM   1638  HA  TYR A 103     127.790 154.480  86.030  1.00  0.00           H  
ATOM   1639 1HB  TYR A 103     129.230 156.870  87.260  1.00  0.00           H  
ATOM   1640 2HB  TYR A 103     129.910 156.080  85.790  1.00  0.00           H  
ATOM   1641  HD1 TYR A 103     127.410 158.440  86.890  1.00  0.00           H  
ATOM   1642  HD2 TYR A 103     128.360 155.560  83.850  1.00  0.00           H  
ATOM   1643  HE1 TYR A 103     125.760 159.500  85.370  1.00  0.00           H  
ATOM   1644  HE2 TYR A 103     126.730 156.620  82.330  1.00  0.00           H  
ATOM   1645  HH  TYR A 103     124.660 159.320  83.360  1.00  0.00           H  
ATOM   1646  N   ASN A 104     130.020 153.600  88.200  1.00  0.00           N  
ATOM   1647  CA  ASN A 104     130.900 152.470  88.440  1.00  0.00           C  
ATOM   1648  C   ASN A 104     130.220 151.130  88.210  1.00  0.00           C  
ATOM   1649  O   ASN A 104     130.780 150.250  87.570  1.00  0.00           O  
ATOM   1650  CB  ASN A 104     131.550 152.500  89.850  1.00  0.00           C  
ATOM   1651  CG  ASN A 104     132.810 153.350  89.840  1.00  0.00           C  
ATOM   1652  ND2 ASN A 104     132.700 154.660  90.170  1.00  0.00           N  
ATOM   1653  OD1 ASN A 104     133.900 152.840  89.570  1.00  0.00           O  
ATOM   1654  H   ASN A 104     129.800 154.190  88.970  1.00  0.00           H  
ATOM   1655  HA  ASN A 104     131.680 152.500  87.690  1.00  0.00           H  
ATOM   1656 1HB  ASN A 104     130.830 152.850  90.620  1.00  0.00           H  
ATOM   1657 2HB  ASN A 104     131.900 151.480  90.140  1.00  0.00           H  
ATOM   1658 1HD2 ASN A 104     133.530 155.210  90.180  1.00  0.00           H  
ATOM   1659 2HD2 ASN A 104     131.800 155.020  90.410  1.00  0.00           H  
ATOM   1660  N   LEU A 105     128.960 150.930  88.670  1.00  0.00           N  
ATOM   1661  CA  LEU A 105     128.170 149.770  88.300  1.00  0.00           C  
ATOM   1662  C   LEU A 105     127.830 149.660  86.810  1.00  0.00           C  
ATOM   1663  O   LEU A 105     127.940 148.580  86.230  1.00  0.00           O  
ATOM   1664  CB  LEU A 105     126.870 149.710  89.140  1.00  0.00           C  
ATOM   1665  CG  LEU A 105     127.100 149.410  90.640  1.00  0.00           C  
ATOM   1666  CD1 LEU A 105     125.840 149.730  91.440  1.00  0.00           C  
ATOM   1667  CD2 LEU A 105     127.530 147.960  90.880  1.00  0.00           C  
ATOM   1668  H   LEU A 105     128.520 151.620  89.230  1.00  0.00           H  
ATOM   1669  HA  LEU A 105     128.760 148.890  88.530  1.00  0.00           H  
ATOM   1670 1HB  LEU A 105     126.340 150.680  89.040  1.00  0.00           H  
ATOM   1671 2HB  LEU A 105     126.190 148.920  88.750  1.00  0.00           H  
ATOM   1672  HG  LEU A 105     127.900 150.090  91.010  1.00  0.00           H  
ATOM   1673 1HD1 LEU A 105     124.990 149.110  91.100  1.00  0.00           H  
ATOM   1674 2HD1 LEU A 105     125.570 150.810  91.320  1.00  0.00           H  
ATOM   1675 3HD1 LEU A 105     126.020 149.540  92.520  1.00  0.00           H  
ATOM   1676 1HD2 LEU A 105     128.480 147.730  90.360  1.00  0.00           H  
ATOM   1677 2HD2 LEU A 105     126.750 147.260  90.500  1.00  0.00           H  
ATOM   1678 3HD2 LEU A 105     127.660 147.770  91.960  1.00  0.00           H  
ATOM   1679  N   LYS A 106     127.420 150.770  86.160  1.00  0.00           N  
ATOM   1680  CA  LYS A 106     127.030 150.810  84.750  1.00  0.00           C  
ATOM   1681  C   LYS A 106     128.180 150.410  83.830  1.00  0.00           C  
ATOM   1682  O   LYS A 106     128.030 149.520  82.990  1.00  0.00           O  
ATOM   1683  CB  LYS A 106     126.560 152.260  84.410  1.00  0.00           C  
ATOM   1684  CG  LYS A 106     125.580 152.430  83.230  1.00  0.00           C  
ATOM   1685  CD  LYS A 106     126.090 151.980  81.840  1.00  0.00           C  
ATOM   1686  CE  LYS A 106     125.410 152.670  80.640  1.00  0.00           C  
ATOM   1687  NZ  LYS A 106     123.940 152.630  80.730  1.00  0.00           N1+
ATOM   1688  H   LYS A 106     127.310 151.620  86.670  1.00  0.00           H  
ATOM   1689  HA  LYS A 106     126.230 150.110  84.600  1.00  0.00           H  
ATOM   1690 1HB  LYS A 106     126.010 152.630  85.300  1.00  0.00           H  
ATOM   1691 2HB  LYS A 106     127.430 152.930  84.280  1.00  0.00           H  
ATOM   1692 1HG  LYS A 106     124.630 151.900  83.460  1.00  0.00           H  
ATOM   1693 2HG  LYS A 106     125.360 153.520  83.180  1.00  0.00           H  
ATOM   1694 1HD  LYS A 106     127.180 152.210  81.770  1.00  0.00           H  
ATOM   1695 2HD  LYS A 106     125.990 150.880  81.750  1.00  0.00           H  
ATOM   1696 1HE  LYS A 106     125.720 153.740  80.610  1.00  0.00           H  
ATOM   1697 2HE  LYS A 106     125.730 152.190  79.690  1.00  0.00           H  
ATOM   1698 1HZ  LYS A 106     123.620 153.070  81.620  1.00  0.00           H  
ATOM   1699 2HZ  LYS A 106     123.550 151.670  80.710  1.00  0.00           H  
ATOM   1700 3HZ  LYS A 106     123.490 153.170  79.970  1.00  0.00           H  
ATOM   1701  N   ASP A 107     129.360 151.030  84.010  1.00  0.00           N  
ATOM   1702  CA  ASP A 107     130.530 150.760  83.210  1.00  0.00           C  
ATOM   1703  C   ASP A 107     131.200 149.430  83.630  1.00  0.00           C  
ATOM   1704  O   ASP A 107     131.820 148.750  82.810  1.00  0.00           O  
ATOM   1705  CB  ASP A 107     131.480 152.010  83.260  1.00  0.00           C  
ATOM   1706  CG  ASP A 107     130.930 153.220  82.500  1.00  0.00           C  
ATOM   1707  OD1 ASP A 107     130.350 153.050  81.400  1.00  0.00           O  
ATOM   1708  OD2 ASP A 107     131.190 154.380  82.920  1.00  0.00           O1-
ATOM   1709  H   ASP A 107     129.460 151.750  84.690  1.00  0.00           H  
ATOM   1710  HA  ASP A 107     130.220 150.610  82.190  1.00  0.00           H  
ATOM   1711 1HB  ASP A 107     131.690 152.300  84.310  1.00  0.00           H  
ATOM   1712 2HB  ASP A 107     132.450 151.750  82.770  1.00  0.00           H  
ATOM   1713  N   ARG A 108     131.060 148.960  84.900  1.00  0.00           N  
ATOM   1714  CA  ARG A 108     131.390 147.580  85.250  1.00  0.00           C  
ATOM   1715  C   ARG A 108     130.570 146.510  84.560  1.00  0.00           C  
ATOM   1716  O   ARG A 108     131.120 145.590  83.950  1.00  0.00           O  
ATOM   1717  CB  ARG A 108     131.360 147.310  86.780  1.00  0.00           C  
ATOM   1718  CG  ARG A 108     132.650 147.750  87.510  1.00  0.00           C  
ATOM   1719  CD  ARG A 108     132.600 147.590  89.040  1.00  0.00           C  
ATOM   1720  NE  ARG A 108     132.660 146.130  89.390  1.00  0.00           N  
ATOM   1721  CZ  ARG A 108     133.770 145.410  89.510  1.00  0.00           C  
ATOM   1722  NH1 ARG A 108     134.980 145.850  89.270  1.00  0.00           N1+
ATOM   1723  NH2 ARG A 108     133.650 144.160  89.920  1.00  0.00           N  
ATOM   1724  H   ARG A 108     130.640 149.520  85.610  1.00  0.00           H  
ATOM   1725  HA  ARG A 108     132.410 147.400  84.920  1.00  0.00           H  
ATOM   1726 1HB  ARG A 108     130.470 147.810  87.210  1.00  0.00           H  
ATOM   1727 2HB  ARG A 108     131.230 146.220  87.000  1.00  0.00           H  
ATOM   1728 1HG  ARG A 108     133.510 147.190  87.100  1.00  0.00           H  
ATOM   1729 2HG  ARG A 108     132.810 148.830  87.290  1.00  0.00           H  
ATOM   1730 1HD  ARG A 108     133.430 148.130  89.540  1.00  0.00           H  
ATOM   1731 2HD  ARG A 108     131.650 148.000  89.430  1.00  0.00           H  
ATOM   1732  HE  ARG A 108     131.850 145.710  89.780  1.00  0.00           H  
ATOM   1733 1HH1 ARG A 108     135.110 146.840  89.140  1.00  0.00           H  
ATOM   1734 2HH1 ARG A 108     135.750 145.270  89.500  1.00  0.00           H  
ATOM   1735 1HH2 ARG A 108     132.750 143.760  90.110  1.00  0.00           H  
ATOM   1736 2HH2 ARG A 108     134.430 143.530  89.860  1.00  0.00           H  
ATOM   1737  N   TYR A 109     129.220 146.600  84.590  1.00  0.00           N  
ATOM   1738  CA  TYR A 109     128.340 145.640  83.930  1.00  0.00           C  
ATOM   1739  C   TYR A 109     128.490 145.640  82.420  1.00  0.00           C  
ATOM   1740  O   TYR A 109     128.520 144.590  81.770  1.00  0.00           O  
ATOM   1741  CB  TYR A 109     126.870 145.860  84.360  1.00  0.00           C  
ATOM   1742  CG  TYR A 109     125.910 144.840  83.750  1.00  0.00           C  
ATOM   1743  CD1 TYR A 109     125.850 143.540  84.270  1.00  0.00           C  
ATOM   1744  CD2 TYR A 109     125.060 145.190  82.690  1.00  0.00           C  
ATOM   1745  CE1 TYR A 109     124.960 142.600  83.730  1.00  0.00           C  
ATOM   1746  CE2 TYR A 109     124.160 144.250  82.160  1.00  0.00           C  
ATOM   1747  CZ  TYR A 109     124.120 142.950  82.670  1.00  0.00           C  
ATOM   1748  OH  TYR A 109     123.210 142.020  82.130  1.00  0.00           O  
ATOM   1749  H   TYR A 109     128.780 147.340  85.080  1.00  0.00           H  
ATOM   1750  HA  TYR A 109     128.640 144.650  84.260  1.00  0.00           H  
ATOM   1751 1HB  TYR A 109     126.780 145.800  85.470  1.00  0.00           H  
ATOM   1752 2HB  TYR A 109     126.570 146.880  84.040  1.00  0.00           H  
ATOM   1753  HD1 TYR A 109     126.500 143.260  85.090  1.00  0.00           H  
ATOM   1754  HD2 TYR A 109     125.100 146.190  82.280  1.00  0.00           H  
ATOM   1755  HE1 TYR A 109     124.920 141.600  84.140  1.00  0.00           H  
ATOM   1756  HE2 TYR A 109     123.490 144.540  81.370  1.00  0.00           H  
ATOM   1757  HH  TYR A 109     122.990 141.400  82.840  1.00  0.00           H  
ATOM   1758  N   GLY A 110     128.660 146.840  81.810  1.00  0.00           N  
ATOM   1759  CA  GLY A 110     128.980 146.990  80.400  1.00  0.00           C  
ATOM   1760  C   GLY A 110     130.280 146.320  80.000  1.00  0.00           C  
ATOM   1761  O   GLY A 110     130.420 145.810  78.890  1.00  0.00           O  
ATOM   1762  H   GLY A 110     128.610 147.680  82.350  1.00  0.00           H  
ATOM   1763 1HA  GLY A 110     128.190 146.540  79.820  1.00  0.00           H  
ATOM   1764 2HA  GLY A 110     129.090 148.050  80.200  1.00  0.00           H  
ATOM   1765  N   SER A 111     131.240 146.240  80.940  1.00  0.00           N  
ATOM   1766  CA  SER A 111     132.500 145.550  80.760  1.00  0.00           C  
ATOM   1767  C   SER A 111     132.430 144.090  81.230  1.00  0.00           C  
ATOM   1768  O   SER A 111     133.450 143.410  81.210  1.00  0.00           O  
ATOM   1769  CB  SER A 111     133.640 146.220  81.570  1.00  0.00           C  
ATOM   1770  OG  SER A 111     133.830 147.580  81.180  1.00  0.00           O  
ATOM   1771  H   SER A 111     131.100 146.720  81.810  1.00  0.00           H  
ATOM   1772  HA  SER A 111     132.760 145.550  79.710  1.00  0.00           H  
ATOM   1773 1HB  SER A 111     133.420 146.190  82.660  1.00  0.00           H  
ATOM   1774 2HB  SER A 111     134.600 145.690  81.380  1.00  0.00           H  
ATOM   1775  HG1 SER A 111     133.010 148.050  81.370  1.00  0.00           H  
ATOM   1776  N   TRP A 112     131.240 143.600  81.640  1.00  0.00           N  
ATOM   1777  CA  TRP A 112     130.950 142.240  82.080  1.00  0.00           C  
ATOM   1778  C   TRP A 112     131.380 141.880  83.500  1.00  0.00           C  
ATOM   1779  O   TRP A 112     131.380 140.720  83.910  1.00  0.00           O  
ATOM   1780  CB  TRP A 112     131.280 141.120  81.040  1.00  0.00           C  
ATOM   1781  CG  TRP A 112     130.300 141.050  79.920  1.00  0.00           C  
ATOM   1782  CD1 TRP A 112     130.440 141.520  78.640  1.00  0.00           C  
ATOM   1783  CD2 TRP A 112     128.970 140.490  80.000  1.00  0.00           C  
ATOM   1784  CE2 TRP A 112     128.370 140.670  78.740  1.00  0.00           C  
ATOM   1785  CE3 TRP A 112     128.260 139.860  81.020  1.00  0.00           C  
ATOM   1786  NE1 TRP A 112     129.280 141.290  77.930  1.00  0.00           N  
ATOM   1787  CZ2 TRP A 112     127.070 140.240  78.480  1.00  0.00           C  
ATOM   1788  CZ3 TRP A 112     126.960 139.430  80.760  1.00  0.00           C  
ATOM   1789  CH2 TRP A 112     126.370 139.620  79.510  1.00  0.00           C  
ATOM   1790  H   TRP A 112     130.450 144.190  81.600  1.00  0.00           H  
ATOM   1791  HA  TRP A 112     129.880 142.220  82.170  1.00  0.00           H  
ATOM   1792 1HB  TRP A 112     132.310 141.280  80.630  1.00  0.00           H  
ATOM   1793 2HB  TRP A 112     131.290 140.120  81.520  1.00  0.00           H  
ATOM   1794  HD1 TRP A 112     131.330 142.010  78.270  1.00  0.00           H  
ATOM   1795  HE1 TRP A 112     129.090 141.610  77.030  1.00  0.00           H  
ATOM   1796  HE3 TRP A 112     128.700 139.720  82.000  1.00  0.00           H  
ATOM   1797  HZ2 TRP A 112     126.610 140.410  77.520  1.00  0.00           H  
ATOM   1798  HZ3 TRP A 112     126.390 138.950  81.540  1.00  0.00           H  
ATOM   1799  HH2 TRP A 112     125.360 139.280  79.360  1.00  0.00           H  
ATOM   1800  N   MET A 113     131.680 142.890  84.340  1.00  0.00           N  
ATOM   1801  CA  MET A 113     132.130 142.720  85.720  1.00  0.00           C  
ATOM   1802  C   MET A 113     130.960 142.590  86.700  1.00  0.00           C  
ATOM   1803  O   MET A 113     130.680 143.470  87.500  1.00  0.00           O  
ATOM   1804  CB  MET A 113     133.100 143.860  86.120  1.00  0.00           C  
ATOM   1805  CG  MET A 113     134.350 143.950  85.210  1.00  0.00           C  
ATOM   1806  SD  MET A 113     135.380 145.410  85.540  1.00  0.00           S  
ATOM   1807  CE  MET A 113     136.430 145.140  84.080  1.00  0.00           C  
ATOM   1808  H   MET A 113     131.620 143.830  84.020  1.00  0.00           H  
ATOM   1809  HA  MET A 113     132.690 141.800  85.770  1.00  0.00           H  
ATOM   1810 1HB  MET A 113     132.550 144.830  86.060  1.00  0.00           H  
ATOM   1811 2HB  MET A 113     133.430 143.710  87.160  1.00  0.00           H  
ATOM   1812 1HG  MET A 113     134.950 143.020  85.330  1.00  0.00           H  
ATOM   1813 2HG  MET A 113     134.020 143.980  84.150  1.00  0.00           H  
ATOM   1814 1HE  MET A 113     135.820 145.130  83.150  1.00  0.00           H  
ATOM   1815 2HE  MET A 113     136.950 144.170  84.140  1.00  0.00           H  
ATOM   1816 3HE  MET A 113     137.190 145.940  83.970  1.00  0.00           H  
ATOM   1817  N   ILE A 114     130.220 141.460  86.600  1.00  0.00           N  
ATOM   1818  CA  ILE A 114     128.910 141.240  87.220  1.00  0.00           C  
ATOM   1819  C   ILE A 114     128.820 141.280  88.750  1.00  0.00           C  
ATOM   1820  O   ILE A 114     127.810 141.730  89.300  1.00  0.00           O  
ATOM   1821  CB  ILE A 114     128.230 139.980  86.670  1.00  0.00           C  
ATOM   1822  CG1 ILE A 114     129.110 138.710  86.790  1.00  0.00           C  
ATOM   1823  CG2 ILE A 114     127.850 140.250  85.200  1.00  0.00           C  
ATOM   1824  CD1 ILE A 114     128.260 137.440  86.850  1.00  0.00           C  
ATOM   1825  H   ILE A 114     130.520 140.770  85.960  1.00  0.00           H  
ATOM   1826  HA  ILE A 114     128.300 142.070  86.910  1.00  0.00           H  
ATOM   1827  HB  ILE A 114     127.280 139.810  87.220  1.00  0.00           H  
ATOM   1828 1HG1 ILE A 114     129.800 138.670  85.930  1.00  0.00           H  
ATOM   1829 2HG1 ILE A 114     129.730 138.760  87.710  1.00  0.00           H  
ATOM   1830 1HG2 ILE A 114     128.750 140.430  84.580  1.00  0.00           H  
ATOM   1831 2HG2 ILE A 114     127.170 141.130  85.120  1.00  0.00           H  
ATOM   1832 3HG2 ILE A 114     127.310 139.370  84.780  1.00  0.00           H  
ATOM   1833 1HD1 ILE A 114     127.590 137.370  85.970  1.00  0.00           H  
ATOM   1834 2HD1 ILE A 114     127.620 137.440  87.760  1.00  0.00           H  
ATOM   1835 3HD1 ILE A 114     128.910 136.540  86.880  1.00  0.00           H  
ATOM   1836  N   TYR A 115     129.830 140.790  89.480  1.00  0.00           N  
ATOM   1837  CA  TYR A 115     129.880 140.850  90.940  1.00  0.00           C  
ATOM   1838  C   TYR A 115     130.700 142.040  91.390  1.00  0.00           C  
ATOM   1839  O   TYR A 115     131.750 142.340  90.840  1.00  0.00           O  
ATOM   1840  CB  TYR A 115     130.460 139.560  91.590  1.00  0.00           C  
ATOM   1841  CG  TYR A 115     129.500 138.410  91.450  1.00  0.00           C  
ATOM   1842  CD1 TYR A 115     128.550 138.160  92.450  1.00  0.00           C  
ATOM   1843  CD2 TYR A 115     129.580 137.540  90.350  1.00  0.00           C  
ATOM   1844  CE1 TYR A 115     127.670 137.070  92.340  1.00  0.00           C  
ATOM   1845  CE2 TYR A 115     128.710 136.450  90.240  1.00  0.00           C  
ATOM   1846  CZ  TYR A 115     127.740 136.230  91.230  1.00  0.00           C  
ATOM   1847  OH  TYR A 115     126.840 135.160  91.070  1.00  0.00           O  
ATOM   1848  H   TYR A 115     130.650 140.450  89.020  1.00  0.00           H  
ATOM   1849  HA  TYR A 115     128.880 141.000  91.320  1.00  0.00           H  
ATOM   1850 1HB  TYR A 115     131.430 139.300  91.110  1.00  0.00           H  
ATOM   1851 2HB  TYR A 115     130.650 139.710  92.680  1.00  0.00           H  
ATOM   1852  HD1 TYR A 115     128.490 138.810  93.310  1.00  0.00           H  
ATOM   1853  HD2 TYR A 115     130.330 137.710  89.590  1.00  0.00           H  
ATOM   1854  HE1 TYR A 115     126.920 136.900  93.100  1.00  0.00           H  
ATOM   1855  HE2 TYR A 115     128.780 135.790  89.390  1.00  0.00           H  
ATOM   1856  HH  TYR A 115     126.050 135.370  91.590  1.00  0.00           H  
ATOM   1857  N   THR A 116     130.210 142.790  92.400  1.00  0.00           N  
ATOM   1858  CA  THR A 116     130.960 143.930  92.940  1.00  0.00           C  
ATOM   1859  C   THR A 116     130.680 144.040  94.430  1.00  0.00           C  
ATOM   1860  O   THR A 116     129.530 143.960  94.850  1.00  0.00           O  
ATOM   1861  CB  THR A 116     130.580 145.260  92.300  1.00  0.00           C  
ATOM   1862  CG2 THR A 116     131.650 146.310  92.620  1.00  0.00           C  
ATOM   1863  OG1 THR A 116     130.510 145.150  90.890  1.00  0.00           O  
ATOM   1864  H   THR A 116     129.330 142.600  92.820  1.00  0.00           H  
ATOM   1865  HA  THR A 116     132.020 143.750  92.820  1.00  0.00           H  
ATOM   1866  HB  THR A 116     129.590 145.610  92.650  1.00  0.00           H  
ATOM   1867  HG1 THR A 116     129.920 144.420  90.710  1.00  0.00           H  
ATOM   1868 1HG2 THR A 116     132.660 145.950  92.350  1.00  0.00           H  
ATOM   1869 2HG2 THR A 116     131.660 146.580  93.700  1.00  0.00           H  
ATOM   1870 3HG2 THR A 116     131.470 147.240  92.030  1.00  0.00           H  
ATOM   1871  N   TYR A 117     131.710 144.230  95.270  1.00  0.00           N  
ATOM   1872  CA  TYR A 117     131.510 144.500  96.690  1.00  0.00           C  
ATOM   1873  C   TYR A 117     130.970 145.900  96.990  1.00  0.00           C  
ATOM   1874  O   TYR A 117     131.160 146.850  96.230  1.00  0.00           O  
ATOM   1875  CB  TYR A 117     132.760 144.220  97.560  1.00  0.00           C  
ATOM   1876  CG  TYR A 117     132.990 142.750  97.800  1.00  0.00           C  
ATOM   1877  CD1 TYR A 117     134.240 142.170  97.510  1.00  0.00           C  
ATOM   1878  CD2 TYR A 117     132.000 141.970  98.410  1.00  0.00           C  
ATOM   1879  CE1 TYR A 117     134.460 140.810  97.770  1.00  0.00           C  
ATOM   1880  CE2 TYR A 117     132.230 140.610  98.690  1.00  0.00           C  
ATOM   1881  CZ  TYR A 117     133.460 140.030  98.350  1.00  0.00           C  
ATOM   1882  OH  TYR A 117     133.700 138.670  98.620  1.00  0.00           O  
ATOM   1883  H   TYR A 117     132.650 144.330  94.950  1.00  0.00           H  
ATOM   1884  HA  TYR A 117     130.720 143.850  97.030  1.00  0.00           H  
ATOM   1885 1HB  TYR A 117     133.650 144.660  97.070  1.00  0.00           H  
ATOM   1886 2HB  TYR A 117     132.670 144.680  98.570  1.00  0.00           H  
ATOM   1887  HD1 TYR A 117     135.020 142.770  97.080  1.00  0.00           H  
ATOM   1888  HD2 TYR A 117     131.060 142.410  98.690  1.00  0.00           H  
ATOM   1889  HE1 TYR A 117     135.420 140.360  97.530  1.00  0.00           H  
ATOM   1890  HE2 TYR A 117     131.450 140.030  99.150  1.00  0.00           H  
ATOM   1891  HH  TYR A 117     132.980 138.350  99.160  1.00  0.00           H  
ATOM   1892  N   SER A 118     130.280 146.050  98.120  1.00  0.00           N  
ATOM   1893  CA  SER A 118     129.910 147.340  98.680  1.00  0.00           C  
ATOM   1894  C   SER A 118     130.080 147.270 100.190  1.00  0.00           C  
ATOM   1895  O   SER A 118     129.120 147.350 100.950  1.00  0.00           O  
ATOM   1896  CB  SER A 118     128.480 147.790  98.290  1.00  0.00           C  
ATOM   1897  OG  SER A 118     127.500 146.800  98.560  1.00  0.00           O  
ATOM   1898  H   SER A 118     129.990 145.260  98.650  1.00  0.00           H  
ATOM   1899  HA  SER A 118     130.620 148.080  98.350  1.00  0.00           H  
ATOM   1900 1HB  SER A 118     128.210 148.740  98.800  1.00  0.00           H  
ATOM   1901 2HB  SER A 118     128.470 147.980  97.190  1.00  0.00           H  
ATOM   1902  HG1 SER A 118     127.500 146.690  99.520  1.00  0.00           H  
ATOM   1903  N   GLY A 119     131.330 147.090 100.650  1.00  0.00           N  
ATOM   1904  CA  GLY A 119     131.710 146.980 102.050  1.00  0.00           C  
ATOM   1905  C   GLY A 119     131.250 145.710 102.740  1.00  0.00           C  
ATOM   1906  O   GLY A 119     131.950 144.690 102.770  1.00  0.00           O  
ATOM   1907  H   GLY A 119     132.080 147.120 100.000  1.00  0.00           H  
ATOM   1908 1HA  GLY A 119     132.790 146.970 102.080  1.00  0.00           H  
ATOM   1909 2HA  GLY A 119     131.290 147.820 102.590  1.00  0.00           H  
ATOM   1910  N   LEU A 120     130.050 145.770 103.330  1.00  0.00           N  
ATOM   1911  CA  LEU A 120     129.500 144.750 104.220  1.00  0.00           C  
ATOM   1912  C   LEU A 120     128.600 143.780 103.460  1.00  0.00           C  
ATOM   1913  O   LEU A 120     128.030 142.840 104.010  1.00  0.00           O  
ATOM   1914  CB  LEU A 120     128.690 145.430 105.350  1.00  0.00           C  
ATOM   1915  CG  LEU A 120     129.450 146.530 106.140  1.00  0.00           C  
ATOM   1916  CD1 LEU A 120     128.520 147.230 107.140  1.00  0.00           C  
ATOM   1917  CD2 LEU A 120     130.680 145.970 106.860  1.00  0.00           C  
ATOM   1918  H   LEU A 120     129.490 146.590 103.210  1.00  0.00           H  
ATOM   1919  HA  LEU A 120     130.310 144.170 104.650  1.00  0.00           H  
ATOM   1920 1HB  LEU A 120     127.790 145.910 104.920  1.00  0.00           H  
ATOM   1921 2HB  LEU A 120     128.340 144.660 106.080  1.00  0.00           H  
ATOM   1922  HG  LEU A 120     129.790 147.310 105.420  1.00  0.00           H  
ATOM   1923 1HD1 LEU A 120     128.120 146.490 107.870  1.00  0.00           H  
ATOM   1924 2HD1 LEU A 120     127.660 147.700 106.620  1.00  0.00           H  
ATOM   1925 3HD1 LEU A 120     129.070 148.010 107.700  1.00  0.00           H  
ATOM   1926 1HD2 LEU A 120     131.420 145.550 106.140  1.00  0.00           H  
ATOM   1927 2HD2 LEU A 120     130.380 145.160 107.570  1.00  0.00           H  
ATOM   1928 3HD2 LEU A 120     131.180 146.770 107.440  1.00  0.00           H  
ATOM   1929  N   PHE A 121     128.450 143.990 102.150  1.00  0.00           N  
ATOM   1930  CA  PHE A 121     127.600 143.170 101.320  1.00  0.00           C  
ATOM   1931  C   PHE A 121     128.070 143.230  99.880  1.00  0.00           C  
ATOM   1932  O   PHE A 121     128.950 144.020  99.530  1.00  0.00           O  
ATOM   1933  CB  PHE A 121     126.070 143.430 101.480  1.00  0.00           C  
ATOM   1934  CG  PHE A 121     125.700 144.890 101.480  1.00  0.00           C  
ATOM   1935  CD1 PHE A 121     125.700 145.610 102.690  1.00  0.00           C  
ATOM   1936  CD2 PHE A 121     125.270 145.530 100.310  1.00  0.00           C  
ATOM   1937  CE1 PHE A 121     125.320 146.960 102.720  1.00  0.00           C  
ATOM   1938  CE2 PHE A 121     124.880 146.880 100.340  1.00  0.00           C  
ATOM   1939  CZ  PHE A 121     124.910 147.590 101.540  1.00  0.00           C  
ATOM   1940  H   PHE A 121     128.920 144.740 101.700  1.00  0.00           H  
ATOM   1941  HA  PHE A 121     127.790 142.140 101.590  1.00  0.00           H  
ATOM   1942 1HB  PHE A 121     125.470 142.920 100.700  1.00  0.00           H  
ATOM   1943 2HB  PHE A 121     125.760 143.010 102.460  1.00  0.00           H  
ATOM   1944  HD1 PHE A 121     126.000 145.120 103.600  1.00  0.00           H  
ATOM   1945  HD2 PHE A 121     125.250 144.990  99.380  1.00  0.00           H  
ATOM   1946  HE1 PHE A 121     125.330 147.500 103.650  1.00  0.00           H  
ATOM   1947  HE2 PHE A 121     124.580 147.370  99.420  1.00  0.00           H  
ATOM   1948  HZ  PHE A 121     124.620 148.630 101.560  1.00  0.00           H  
ATOM   1949  N   CYS A 122     127.530 142.350  99.030  1.00  0.00           N  
ATOM   1950  CA  CYS A 122     127.910 142.260  97.640  1.00  0.00           C  
ATOM   1951  C   CYS A 122     126.710 142.550  96.770  1.00  0.00           C  
ATOM   1952  O   CYS A 122     125.580 142.140  97.040  1.00  0.00           O  
ATOM   1953  CB  CYS A 122     128.450 140.840  97.300  1.00  0.00           C  
ATOM   1954  SG  CYS A 122     129.210 140.700  95.630  1.00  0.00           S  
ATOM   1955  H   CYS A 122     126.850 141.690  99.360  1.00  0.00           H  
ATOM   1956  HA  CYS A 122     128.660 142.990  97.410  1.00  0.00           H  
ATOM   1957 1HB  CYS A 122     129.220 140.610  98.070  1.00  0.00           H  
ATOM   1958 2HB  CYS A 122     127.640 140.090  97.430  1.00  0.00           H  
ATOM   1959  HG1 CYS A 122     128.170 141.140  94.940  1.00  0.00           H  
ATOM   1960  N   VAL A 123     126.960 143.280  95.670  1.00  0.00           N  
ATOM   1961  CA  VAL A 123     126.010 143.550  94.610  1.00  0.00           C  
ATOM   1962  C   VAL A 123     126.290 142.560  93.500  1.00  0.00           C  
ATOM   1963  O   VAL A 123     127.430 142.330  93.100  1.00  0.00           O  
ATOM   1964  CB  VAL A 123     126.160 144.990  94.110  1.00  0.00           C  
ATOM   1965  CG1 VAL A 123     125.160 145.270  92.970  1.00  0.00           C  
ATOM   1966  CG2 VAL A 123     125.920 145.970  95.280  1.00  0.00           C  
ATOM   1967  H   VAL A 123     127.880 143.610  95.490  1.00  0.00           H  
ATOM   1968  HA  VAL A 123     125.010 143.400  94.970  1.00  0.00           H  
ATOM   1969  HB  VAL A 123     127.190 145.150  93.730  1.00  0.00           H  
ATOM   1970 1HG1 VAL A 123     124.130 145.080  93.320  1.00  0.00           H  
ATOM   1971 2HG1 VAL A 123     125.370 144.650  92.070  1.00  0.00           H  
ATOM   1972 3HG1 VAL A 123     125.230 146.340  92.660  1.00  0.00           H  
ATOM   1973 1HG2 VAL A 123     126.680 145.850  96.070  1.00  0.00           H  
ATOM   1974 2HG2 VAL A 123     124.910 145.800  95.720  1.00  0.00           H  
ATOM   1975 3HG2 VAL A 123     125.960 147.010  94.910  1.00  0.00           H  
ATOM   1976  N   THR A 124     125.240 141.910  92.960  1.00  0.00           N  
ATOM   1977  CA  THR A 124     125.340 141.100  91.750  1.00  0.00           C  
ATOM   1978  C   THR A 124     124.320 141.620  90.760  1.00  0.00           C  
ATOM   1979  O   THR A 124     123.190 141.930  91.110  1.00  0.00           O  
ATOM   1980  CB  THR A 124     125.210 139.600  91.980  1.00  0.00           C  
ATOM   1981  CG2 THR A 124     123.820 139.190  92.490  1.00  0.00           C  
ATOM   1982  OG1 THR A 124     125.470 138.850  90.790  1.00  0.00           O  
ATOM   1983  H   THR A 124     124.330 142.020  93.350  1.00  0.00           H  
ATOM   1984  HA  THR A 124     126.310 141.270  91.300  1.00  0.00           H  
ATOM   1985  HB  THR A 124     125.950 139.310  92.750  1.00  0.00           H  
ATOM   1986  HG1 THR A 124     126.400 138.960  90.590  1.00  0.00           H  
ATOM   1987 1HG2 THR A 124     123.030 139.390  91.740  1.00  0.00           H  
ATOM   1988 2HG2 THR A 124     123.560 139.740  93.430  1.00  0.00           H  
ATOM   1989 3HG2 THR A 124     123.800 138.100  92.720  1.00  0.00           H  
ATOM   1990  N   VAL A 125     124.720 141.760  89.490  1.00  0.00           N  
ATOM   1991  CA  VAL A 125     123.850 142.270  88.440  1.00  0.00           C  
ATOM   1992  C   VAL A 125     123.600 141.110  87.490  1.00  0.00           C  
ATOM   1993  O   VAL A 125     124.540 140.450  87.050  1.00  0.00           O  
ATOM   1994  CB  VAL A 125     124.470 143.450  87.690  1.00  0.00           C  
ATOM   1995  CG1 VAL A 125     123.440 144.060  86.730  1.00  0.00           C  
ATOM   1996  CG2 VAL A 125     124.950 144.520  88.690  1.00  0.00           C  
ATOM   1997  H   VAL A 125     125.650 141.540  89.210  1.00  0.00           H  
ATOM   1998  HA  VAL A 125     122.900 142.570  88.850  1.00  0.00           H  
ATOM   1999  HB  VAL A 125     125.360 143.100  87.120  1.00  0.00           H  
ATOM   2000 1HG1 VAL A 125     122.530 144.380  87.280  1.00  0.00           H  
ATOM   2001 2HG1 VAL A 125     123.140 143.330  85.940  1.00  0.00           H  
ATOM   2002 3HG1 VAL A 125     123.870 144.940  86.210  1.00  0.00           H  
ATOM   2003 1HG2 VAL A 125     125.790 144.140  89.320  1.00  0.00           H  
ATOM   2004 2HG2 VAL A 125     124.120 144.840  89.360  1.00  0.00           H  
ATOM   2005 3HG2 VAL A 125     125.330 145.410  88.140  1.00  0.00           H  
ATOM   2006  N   ASN A 126     122.320 140.810  87.170  1.00  0.00           N  
ATOM   2007  CA  ASN A 126     121.920 139.630  86.410  1.00  0.00           C  
ATOM   2008  C   ASN A 126     122.600 139.510  85.030  1.00  0.00           C  
ATOM   2009  O   ASN A 126     122.410 140.390  84.180  1.00  0.00           O  
ATOM   2010  CB  ASN A 126     120.360 139.560  86.300  1.00  0.00           C  
ATOM   2011  CG  ASN A 126     119.830 138.240  85.720  1.00  0.00           C  
ATOM   2012  ND2 ASN A 126     118.490 138.130  85.630  1.00  0.00           N  
ATOM   2013  OD1 ASN A 126     120.560 137.320  85.350  1.00  0.00           O  
ATOM   2014  H   ASN A 126     121.580 141.370  87.540  1.00  0.00           H  
ATOM   2015  HA  ASN A 126     122.220 138.790  87.030  1.00  0.00           H  
ATOM   2016 1HB  ASN A 126     119.940 139.680  87.320  1.00  0.00           H  
ATOM   2017 2HB  ASN A 126     120.000 140.400  85.670  1.00  0.00           H  
ATOM   2018 1HD2 ASN A 126     118.120 137.300  85.210  1.00  0.00           H  
ATOM   2019 2HD2 ASN A 126     117.880 138.840  85.970  1.00  0.00           H  
ATOM   2020  N   PRO A 127     123.400 138.470  84.720  1.00  0.00           N  
ATOM   2021  CA  PRO A 127     124.030 138.320  83.410  1.00  0.00           C  
ATOM   2022  C   PRO A 127     123.050 137.840  82.350  1.00  0.00           C  
ATOM   2023  O   PRO A 127     123.360 137.990  81.170  1.00  0.00           O  
ATOM   2024  CB  PRO A 127     125.140 137.280  83.660  1.00  0.00           C  
ATOM   2025  CG  PRO A 127     124.610 136.430  84.820  1.00  0.00           C  
ATOM   2026  CD  PRO A 127     123.870 137.460  85.670  1.00  0.00           C  
ATOM   2027  HA  PRO A 127     124.410 139.280  83.080  1.00  0.00           H  
ATOM   2028 1HB  PRO A 127     125.400 136.680  82.760  1.00  0.00           H  
ATOM   2029 2HB  PRO A 127     126.050 137.820  84.000  1.00  0.00           H  
ATOM   2030 1HG  PRO A 127     123.900 135.670  84.430  1.00  0.00           H  
ATOM   2031 2HG  PRO A 127     125.430 135.920  85.380  1.00  0.00           H  
ATOM   2032 1HD  PRO A 127     123.020 136.980  86.210  1.00  0.00           H  
ATOM   2033 2HD  PRO A 127     124.560 137.940  86.400  1.00  0.00           H  
ATOM   2034  N   TYR A 128     121.940 137.180  82.750  1.00  0.00           N  
ATOM   2035  CA  TYR A 128     121.000 136.460  81.900  1.00  0.00           C  
ATOM   2036  C   TYR A 128     121.540 135.160  81.270  1.00  0.00           C  
ATOM   2037  O   TYR A 128     120.770 134.270  80.930  1.00  0.00           O  
ATOM   2038  CB  TYR A 128     120.340 137.340  80.810  1.00  0.00           C  
ATOM   2039  CG  TYR A 128     119.600 138.490  81.440  1.00  0.00           C  
ATOM   2040  CD1 TYR A 128     118.270 138.340  81.860  1.00  0.00           C  
ATOM   2041  CD2 TYR A 128     120.220 139.740  81.600  1.00  0.00           C  
ATOM   2042  CE1 TYR A 128     117.580 139.410  82.440  1.00  0.00           C  
ATOM   2043  CE2 TYR A 128     119.540 140.810  82.180  1.00  0.00           C  
ATOM   2044  CZ  TYR A 128     118.220 140.650  82.600  1.00  0.00           C  
ATOM   2045  OH  TYR A 128     117.530 141.730  83.180  1.00  0.00           O  
ATOM   2046  H   TYR A 128     121.730 137.170  83.720  1.00  0.00           H  
ATOM   2047  HA  TYR A 128     120.210 136.130  82.560  1.00  0.00           H  
ATOM   2048 1HB  TYR A 128     121.090 137.750  80.100  1.00  0.00           H  
ATOM   2049 2HB  TYR A 128     119.600 136.750  80.220  1.00  0.00           H  
ATOM   2050  HD1 TYR A 128     117.780 137.380  81.740  1.00  0.00           H  
ATOM   2051  HD2 TYR A 128     121.250 139.870  81.280  1.00  0.00           H  
ATOM   2052  HE1 TYR A 128     116.560 139.280  82.770  1.00  0.00           H  
ATOM   2053  HE2 TYR A 128     120.030 141.770  82.300  1.00  0.00           H  
ATOM   2054  HH  TYR A 128     116.590 141.550  83.080  1.00  0.00           H  
ATOM   2055  N   LYS A 129     122.870 135.010  81.170  1.00  0.00           N  
ATOM   2056  CA  LYS A 129     123.550 133.910  80.510  1.00  0.00           C  
ATOM   2057  C   LYS A 129     124.650 133.340  81.390  1.00  0.00           C  
ATOM   2058  O   LYS A 129     125.110 133.980  82.340  1.00  0.00           O  
ATOM   2059  CB  LYS A 129     124.190 134.390  79.180  1.00  0.00           C  
ATOM   2060  CG  LYS A 129     125.080 135.640  79.320  1.00  0.00           C  
ATOM   2061  CD  LYS A 129     126.010 135.910  78.120  1.00  0.00           C  
ATOM   2062  CE  LYS A 129     127.170 134.910  78.010  1.00  0.00           C  
ATOM   2063  NZ  LYS A 129     128.010 135.180  76.830  1.00  0.00           N1+
ATOM   2064  H   LYS A 129     123.460 135.740  81.500  1.00  0.00           H  
ATOM   2065  HA  LYS A 129     122.850 133.110  80.320  1.00  0.00           H  
ATOM   2066 1HB  LYS A 129     124.750 133.550  78.720  1.00  0.00           H  
ATOM   2067 2HB  LYS A 129     123.350 134.630  78.490  1.00  0.00           H  
ATOM   2068 1HG  LYS A 129     124.420 136.530  79.460  1.00  0.00           H  
ATOM   2069 2HG  LYS A 129     125.720 135.570  80.230  1.00  0.00           H  
ATOM   2070 1HD  LYS A 129     125.410 135.920  77.180  1.00  0.00           H  
ATOM   2071 2HD  LYS A 129     126.440 136.930  78.240  1.00  0.00           H  
ATOM   2072 1HE  LYS A 129     127.810 134.990  78.910  1.00  0.00           H  
ATOM   2073 2HE  LYS A 129     126.790 133.870  77.930  1.00  0.00           H  
ATOM   2074 1HZ  LYS A 129     128.050 136.190  76.620  1.00  0.00           H  
ATOM   2075 2HZ  LYS A 129     127.620 134.650  76.020  1.00  0.00           H  
ATOM   2076 3HZ  LYS A 129     128.970 134.830  77.000  1.00  0.00           H  
ATOM   2077  N   TRP A 130     125.100 132.100  81.100  1.00  0.00           N  
ATOM   2078  CA  TRP A 130     126.250 131.490  81.750  1.00  0.00           C  
ATOM   2079  C   TRP A 130     127.570 132.240  81.480  1.00  0.00           C  
ATOM   2080  O   TRP A 130     127.790 132.780  80.400  1.00  0.00           O  
ATOM   2081  CB  TRP A 130     126.350 129.990  81.360  1.00  0.00           C  
ATOM   2082  CG  TRP A 130     127.420 129.200  82.060  1.00  0.00           C  
ATOM   2083  CD1 TRP A 130     127.250 128.510  83.230  1.00  0.00           C  
ATOM   2084  CD2 TRP A 130     128.800 129.020  81.680  1.00  0.00           C  
ATOM   2085  CE2 TRP A 130     129.400 128.220  82.680  1.00  0.00           C  
ATOM   2086  CE3 TRP A 130     129.570 129.450  80.590  1.00  0.00           C  
ATOM   2087  NE1 TRP A 130     128.440 127.920  83.600  1.00  0.00           N  
ATOM   2088  CZ2 TRP A 130     130.730 127.860  82.620  1.00  0.00           C  
ATOM   2089  CZ3 TRP A 130     130.910 129.090  80.540  1.00  0.00           C  
ATOM   2090  CH2 TRP A 130     131.490 128.300  81.530  1.00  0.00           C  
ATOM   2091  H   TRP A 130     124.690 131.580  80.360  1.00  0.00           H  
ATOM   2092  HA  TRP A 130     126.080 131.550  82.810  1.00  0.00           H  
ATOM   2093 1HB  TRP A 130     125.370 129.520  81.580  1.00  0.00           H  
ATOM   2094 2HB  TRP A 130     126.500 129.900  80.260  1.00  0.00           H  
ATOM   2095  HD1 TRP A 130     126.300 128.430  83.750  1.00  0.00           H  
ATOM   2096  HE1 TRP A 130     128.540 127.190  84.240  1.00  0.00           H  
ATOM   2097  HE3 TRP A 130     129.130 130.040  79.800  1.00  0.00           H  
ATOM   2098  HZ2 TRP A 130     131.190 127.250  83.390  1.00  0.00           H  
ATOM   2099  HZ3 TRP A 130     131.520 129.410  79.700  1.00  0.00           H  
ATOM   2100  HH2 TRP A 130     132.530 128.030  81.470  1.00  0.00           H  
ATOM   2101  N   LEU A 131     128.490 132.260  82.470  1.00  0.00           N  
ATOM   2102  CA  LEU A 131     129.770 132.940  82.370  1.00  0.00           C  
ATOM   2103  C   LEU A 131     130.820 132.070  83.050  1.00  0.00           C  
ATOM   2104  O   LEU A 131     130.480 131.350  83.990  1.00  0.00           O  
ATOM   2105  CB  LEU A 131     129.740 134.330  83.060  1.00  0.00           C  
ATOM   2106  CG  LEU A 131     128.920 135.410  82.320  1.00  0.00           C  
ATOM   2107  CD1 LEU A 131     128.780 136.660  83.190  1.00  0.00           C  
ATOM   2108  CD2 LEU A 131     129.560 135.800  80.970  1.00  0.00           C  
ATOM   2109  H   LEU A 131     128.340 131.760  83.320  1.00  0.00           H  
ATOM   2110  HA  LEU A 131     130.030 133.030  81.330  1.00  0.00           H  
ATOM   2111 1HB  LEU A 131     129.300 134.200  84.070  1.00  0.00           H  
ATOM   2112 2HB  LEU A 131     130.760 134.740  83.190  1.00  0.00           H  
ATOM   2113  HG  LEU A 131     127.900 135.020  82.120  1.00  0.00           H  
ATOM   2114 1HD1 LEU A 131     129.780 137.100  83.420  1.00  0.00           H  
ATOM   2115 2HD1 LEU A 131     128.280 136.400  84.150  1.00  0.00           H  
ATOM   2116 3HD1 LEU A 131     128.170 137.430  82.670  1.00  0.00           H  
ATOM   2117 1HD2 LEU A 131     129.630 134.920  80.300  1.00  0.00           H  
ATOM   2118 2HD2 LEU A 131     130.590 136.200  81.140  1.00  0.00           H  
ATOM   2119 3HD2 LEU A 131     128.960 136.590  80.470  1.00  0.00           H  
ATOM   2120  N   PRO A 132     132.100 132.090  82.640  1.00  0.00           N  
ATOM   2121  CA  PRO A 132     133.100 131.100  83.060  1.00  0.00           C  
ATOM   2122  C   PRO A 132     133.620 131.290  84.480  1.00  0.00           C  
ATOM   2123  O   PRO A 132     134.610 130.660  84.850  1.00  0.00           O  
ATOM   2124  CB  PRO A 132     134.220 131.280  82.020  1.00  0.00           C  
ATOM   2125  CG  PRO A 132     134.130 132.750  81.610  1.00  0.00           C  
ATOM   2126  CD  PRO A 132     132.620 132.980  81.590  1.00  0.00           C  
ATOM   2127  HA  PRO A 132     132.660 130.120  83.030  1.00  0.00           H  
ATOM   2128 1HB  PRO A 132     135.230 131.000  82.380  1.00  0.00           H  
ATOM   2129 2HB  PRO A 132     133.980 130.650  81.130  1.00  0.00           H  
ATOM   2130 1HG  PRO A 132     134.600 133.380  82.390  1.00  0.00           H  
ATOM   2131 2HG  PRO A 132     134.610 132.950  80.630  1.00  0.00           H  
ATOM   2132 1HD  PRO A 132     132.380 134.040  81.790  1.00  0.00           H  
ATOM   2133 2HD  PRO A 132     132.210 132.660  80.610  1.00  0.00           H  
ATOM   2134  N   VAL A 133     132.940 132.060  85.340  1.00  0.00           N  
ATOM   2135  CA  VAL A 133     133.310 132.280  86.730  1.00  0.00           C  
ATOM   2136  C   VAL A 133     132.960 131.070  87.600  1.00  0.00           C  
ATOM   2137  O   VAL A 133     133.420 130.940  88.740  1.00  0.00           O  
ATOM   2138  CB  VAL A 133     132.680 133.560  87.270  1.00  0.00           C  
ATOM   2139  CG1 VAL A 133     133.280 134.760  86.510  1.00  0.00           C  
ATOM   2140  CG2 VAL A 133     131.140 133.540  87.140  1.00  0.00           C  
ATOM   2141  H   VAL A 133     132.110 132.520  85.030  1.00  0.00           H  
ATOM   2142  HA  VAL A 133     134.380 132.380  86.780  1.00  0.00           H  
ATOM   2143  HB  VAL A 133     132.950 133.670  88.350  1.00  0.00           H  
ATOM   2144 1HG1 VAL A 133     133.050 134.710  85.430  1.00  0.00           H  
ATOM   2145 2HG1 VAL A 133     134.390 134.790  86.630  1.00  0.00           H  
ATOM   2146 3HG1 VAL A 133     132.870 135.710  86.910  1.00  0.00           H  
ATOM   2147 1HG2 VAL A 133     130.710 132.680  87.690  1.00  0.00           H  
ATOM   2148 2HG2 VAL A 133     130.820 133.490  86.080  1.00  0.00           H  
ATOM   2149 3HG2 VAL A 133     130.730 134.470  87.590  1.00  0.00           H  
ATOM   2150  N   TYR A 134     132.160 130.130  87.060  1.00  0.00           N  
ATOM   2151  CA  TYR A 134     131.790 128.890  87.720  1.00  0.00           C  
ATOM   2152  C   TYR A 134     132.600 127.690  87.200  1.00  0.00           C  
ATOM   2153  O   TYR A 134     132.270 126.540  87.470  1.00  0.00           O  
ATOM   2154  CB  TYR A 134     130.270 128.610  87.530  1.00  0.00           C  
ATOM   2155  CG  TYR A 134     129.390 129.770  87.950  1.00  0.00           C  
ATOM   2156  CD1 TYR A 134     129.640 130.500  89.130  1.00  0.00           C  
ATOM   2157  CD2 TYR A 134     128.290 130.140  87.150  1.00  0.00           C  
ATOM   2158  CE1 TYR A 134     128.830 131.590  89.480  1.00  0.00           C  
ATOM   2159  CE2 TYR A 134     127.480 131.230  87.510  1.00  0.00           C  
ATOM   2160  CZ  TYR A 134     127.760 131.970  88.660  1.00  0.00           C  
ATOM   2161  OH  TYR A 134     126.970 133.090  88.990  1.00  0.00           O  
ATOM   2162  H   TYR A 134     131.760 130.300  86.170  1.00  0.00           H  
ATOM   2163  HA  TYR A 134     132.010 128.960  88.780  1.00  0.00           H  
ATOM   2164 1HB  TYR A 134     130.070 128.390  86.460  1.00  0.00           H  
ATOM   2165 2HB  TYR A 134     129.960 127.730  88.140  1.00  0.00           H  
ATOM   2166  HD1 TYR A 134     130.480 130.240  89.760  1.00  0.00           H  
ATOM   2167  HD2 TYR A 134     128.080 129.590  86.250  1.00  0.00           H  
ATOM   2168  HE1 TYR A 134     129.070 132.160  90.370  1.00  0.00           H  
ATOM   2169  HE2 TYR A 134     126.660 131.520  86.870  1.00  0.00           H  
ATOM   2170  HH  TYR A 134     127.360 133.500  89.760  1.00  0.00           H  
ATOM   2171  N   THR A 135     133.670 127.940  86.410  1.00  0.00           N  
ATOM   2172  CA  THR A 135     134.570 126.920  85.850  1.00  0.00           C  
ATOM   2173  C   THR A 135     135.310 126.090  86.910  1.00  0.00           C  
ATOM   2174  O   THR A 135     135.710 126.680  87.920  1.00  0.00           O  
ATOM   2175  CB  THR A 135     135.590 127.530  84.880  1.00  0.00           C  
ATOM   2176  CG2 THR A 135     136.510 126.510  84.200  1.00  0.00           C  
ATOM   2177  OG1 THR A 135     134.900 128.190  83.830  1.00  0.00           O  
ATOM   2178  H   THR A 135     133.910 128.880  86.200  1.00  0.00           H  
ATOM   2179  HA  THR A 135     133.940 126.260  85.270  1.00  0.00           H  
ATOM   2180  HB  THR A 135     136.210 128.280  85.420  1.00  0.00           H  
ATOM   2181  HG1 THR A 135     134.860 129.110  84.090  1.00  0.00           H  
ATOM   2182 1HG2 THR A 135     135.910 125.750  83.640  1.00  0.00           H  
ATOM   2183 2HG2 THR A 135     137.170 125.990  84.920  1.00  0.00           H  
ATOM   2184 3HG2 THR A 135     137.160 127.020  83.460  1.00  0.00           H  
ATOM   2185  N   PRO A 136     135.580 124.780  86.800  1.00  0.00           N  
ATOM   2186  CA  PRO A 136     136.130 124.000  87.920  1.00  0.00           C  
ATOM   2187  C   PRO A 136     137.520 124.380  88.410  1.00  0.00           C  
ATOM   2188  O   PRO A 136     137.810 124.160  89.580  1.00  0.00           O  
ATOM   2189  CB  PRO A 136     136.100 122.550  87.410  1.00  0.00           C  
ATOM   2190  CG  PRO A 136     134.850 122.530  86.530  1.00  0.00           C  
ATOM   2191  CD  PRO A 136     134.900 123.890  85.840  1.00  0.00           C  
ATOM   2192  HA  PRO A 136     135.460 124.140  88.760  1.00  0.00           H  
ATOM   2193 1HB  PRO A 136     136.990 122.330  86.790  1.00  0.00           H  
ATOM   2194 2HB  PRO A 136     136.040 121.820  88.250  1.00  0.00           H  
ATOM   2195 1HG  PRO A 136     134.870 121.680  85.810  1.00  0.00           H  
ATOM   2196 2HG  PRO A 136     133.950 122.460  87.170  1.00  0.00           H  
ATOM   2197 1HD  PRO A 136     135.510 123.830  84.910  1.00  0.00           H  
ATOM   2198 2HD  PRO A 136     133.870 124.230  85.610  1.00  0.00           H  
ATOM   2199  N   GLU A 137     138.410 124.930  87.550  1.00  0.00           N  
ATOM   2200  CA  GLU A 137     139.660 125.550  87.970  1.00  0.00           C  
ATOM   2201  C   GLU A 137     139.450 126.730  88.930  1.00  0.00           C  
ATOM   2202  O   GLU A 137     140.060 126.850  89.990  1.00  0.00           O  
ATOM   2203  CB  GLU A 137     140.470 126.010  86.720  1.00  0.00           C  
ATOM   2204  CG  GLU A 137     141.700 126.910  86.990  1.00  0.00           C  
ATOM   2205  CD  GLU A 137     142.360 127.400  85.700  1.00  0.00           C  
ATOM   2206  OE1 GLU A 137     141.650 128.040  84.870  1.00  0.00           O  
ATOM   2207  OE2 GLU A 137     143.590 127.180  85.520  1.00  0.00           O1-
ATOM   2208  H   GLU A 137     138.210 124.960  86.570  1.00  0.00           H  
ATOM   2209  HA  GLU A 137     140.240 124.820  88.520  1.00  0.00           H  
ATOM   2210 1HB  GLU A 137     140.790 125.110  86.170  1.00  0.00           H  
ATOM   2211 2HB  GLU A 137     139.780 126.570  86.050  1.00  0.00           H  
ATOM   2212 1HG  GLU A 137     141.430 127.830  87.550  1.00  0.00           H  
ATOM   2213 2HG  GLU A 137     142.460 126.350  87.570  1.00  0.00           H  
ATOM   2214  N   VAL A 138     138.490 127.610  88.570  1.00  0.00           N  
ATOM   2215  CA  VAL A 138     138.050 128.750  89.350  1.00  0.00           C  
ATOM   2216  C   VAL A 138     137.450 128.340  90.690  1.00  0.00           C  
ATOM   2217  O   VAL A 138     137.740 128.930  91.730  1.00  0.00           O  
ATOM   2218  CB  VAL A 138     137.090 129.620  88.540  1.00  0.00           C  
ATOM   2219  CG1 VAL A 138     136.680 130.880  89.340  1.00  0.00           C  
ATOM   2220  CG2 VAL A 138     137.770 130.040  87.220  1.00  0.00           C  
ATOM   2221  H   VAL A 138     137.990 127.450  87.720  1.00  0.00           H  
ATOM   2222  HA  VAL A 138     138.930 129.340  89.580  1.00  0.00           H  
ATOM   2223  HB  VAL A 138     136.160 129.060  88.300  1.00  0.00           H  
ATOM   2224 1HG1 VAL A 138     137.590 131.440  89.670  1.00  0.00           H  
ATOM   2225 2HG1 VAL A 138     136.070 130.610  90.230  1.00  0.00           H  
ATOM   2226 3HG1 VAL A 138     136.070 131.550  88.700  1.00  0.00           H  
ATOM   2227 1HG2 VAL A 138     138.040 129.160  86.590  1.00  0.00           H  
ATOM   2228 2HG2 VAL A 138     138.710 130.600  87.430  1.00  0.00           H  
ATOM   2229 3HG2 VAL A 138     137.090 130.680  86.630  1.00  0.00           H  
ATOM   2230  N   VAL A 139     136.620 127.270  90.710  1.00  0.00           N  
ATOM   2231  CA  VAL A 139     136.010 126.700  91.910  1.00  0.00           C  
ATOM   2232  C   VAL A 139     137.040 126.290  92.960  1.00  0.00           C  
ATOM   2233  O   VAL A 139     136.950 126.680  94.120  1.00  0.00           O  
ATOM   2234  CB  VAL A 139     135.150 125.480  91.520  1.00  0.00           C  
ATOM   2235  CG1 VAL A 139     134.720 124.580  92.700  1.00  0.00           C  
ATOM   2236  CG2 VAL A 139     133.900 125.970  90.770  1.00  0.00           C  
ATOM   2237  H   VAL A 139     136.390 126.830  89.840  1.00  0.00           H  
ATOM   2238  HA  VAL A 139     135.390 127.450  92.360  1.00  0.00           H  
ATOM   2239  HB  VAL A 139     135.750 124.850  90.830  1.00  0.00           H  
ATOM   2240 1HG1 VAL A 139     134.090 125.140  93.430  1.00  0.00           H  
ATOM   2241 2HG1 VAL A 139     135.590 124.140  93.230  1.00  0.00           H  
ATOM   2242 3HG1 VAL A 139     134.110 123.740  92.320  1.00  0.00           H  
ATOM   2243 1HG2 VAL A 139     134.150 126.630  89.910  1.00  0.00           H  
ATOM   2244 2HG2 VAL A 139     133.230 126.520  91.460  1.00  0.00           H  
ATOM   2245 3HG2 VAL A 139     133.330 125.100  90.370  1.00  0.00           H  
ATOM   2246  N   ALA A 140     138.090 125.560  92.530  1.00  0.00           N  
ATOM   2247  CA  ALA A 140     139.230 125.180  93.350  1.00  0.00           C  
ATOM   2248  C   ALA A 140     140.090 126.350  93.830  1.00  0.00           C  
ATOM   2249  O   ALA A 140     140.480 126.410  94.990  1.00  0.00           O  
ATOM   2250  CB  ALA A 140     140.080 124.180  92.550  1.00  0.00           C  
ATOM   2251  H   ALA A 140     138.130 125.260  91.580  1.00  0.00           H  
ATOM   2252  HA  ALA A 140     138.850 124.690  94.230  1.00  0.00           H  
ATOM   2253 1HB  ALA A 140     140.460 124.650  91.620  1.00  0.00           H  
ATOM   2254 2HB  ALA A 140     139.480 123.290  92.270  1.00  0.00           H  
ATOM   2255 3HB  ALA A 140     140.950 123.830  93.140  1.00  0.00           H  
ATOM   2256  N   ALA A 141     140.380 127.310  92.930  1.00  0.00           N  
ATOM   2257  CA  ALA A 141     141.220 128.470  93.160  1.00  0.00           C  
ATOM   2258  C   ALA A 141     140.740 129.410  94.270  1.00  0.00           C  
ATOM   2259  O   ALA A 141     141.540 129.920  95.060  1.00  0.00           O  
ATOM   2260  CB  ALA A 141     141.340 129.280  91.850  1.00  0.00           C  
ATOM   2261  H   ALA A 141     140.080 127.200  91.980  1.00  0.00           H  
ATOM   2262  HA  ALA A 141     142.190 128.120  93.450  1.00  0.00           H  
ATOM   2263 1HB  ALA A 141     140.350 129.650  91.520  1.00  0.00           H  
ATOM   2264 2HB  ALA A 141     141.740 128.620  91.050  1.00  0.00           H  
ATOM   2265 3HB  ALA A 141     142.030 130.140  91.980  1.00  0.00           H  
ATOM   2266  N   TYR A 142     139.420 129.660  94.350  1.00  0.00           N  
ATOM   2267  CA  TYR A 142     138.800 130.530  95.340  1.00  0.00           C  
ATOM   2268  C   TYR A 142     138.990 130.150  96.790  1.00  0.00           C  
ATOM   2269  O   TYR A 142     139.130 131.020  97.650  1.00  0.00           O  
ATOM   2270  CB  TYR A 142     137.280 130.730  95.040  1.00  0.00           C  
ATOM   2271  CG  TYR A 142     137.100 132.000  94.270  1.00  0.00           C  
ATOM   2272  CD1 TYR A 142     137.070 133.220  94.970  1.00  0.00           C  
ATOM   2273  CD2 TYR A 142     136.990 132.020  92.870  1.00  0.00           C  
ATOM   2274  CE1 TYR A 142     136.970 134.430  94.280  1.00  0.00           C  
ATOM   2275  CE2 TYR A 142     136.900 133.230  92.180  1.00  0.00           C  
ATOM   2276  CZ  TYR A 142     136.920 134.430  92.880  1.00  0.00           C  
ATOM   2277  OH  TYR A 142     136.890 135.630  92.170  1.00  0.00           O  
ATOM   2278  H   TYR A 142     138.820 129.240  93.670  1.00  0.00           H  
ATOM   2279  HA  TYR A 142     139.310 131.480  95.270  1.00  0.00           H  
ATOM   2280 1HB  TYR A 142     136.890 129.870  94.450  1.00  0.00           H  
ATOM   2281 2HB  TYR A 142     136.670 130.810  95.970  1.00  0.00           H  
ATOM   2282  HD1 TYR A 142     137.170 133.220  96.040  1.00  0.00           H  
ATOM   2283  HD2 TYR A 142     137.010 131.080  92.330  1.00  0.00           H  
ATOM   2284  HE1 TYR A 142     136.980 135.370  94.820  1.00  0.00           H  
ATOM   2285  HE2 TYR A 142     136.850 133.240  91.100  1.00  0.00           H  
ATOM   2286  HH  TYR A 142     136.940 136.350  92.810  1.00  0.00           H  
ATOM   2287  N   ARG A 143     138.980 128.840  97.110  1.00  0.00           N  
ATOM   2288  CA  ARG A 143     139.110 128.350  98.470  1.00  0.00           C  
ATOM   2289  C   ARG A 143     140.400 128.780  99.190  1.00  0.00           C  
ATOM   2290  O   ARG A 143     141.510 128.430  98.800  1.00  0.00           O  
ATOM   2291  CB  ARG A 143     138.860 126.820  98.520  1.00  0.00           C  
ATOM   2292  CG  ARG A 143     139.150 126.100  99.850  1.00  0.00           C  
ATOM   2293  CD  ARG A 143     138.350 126.620 101.050  1.00  0.00           C  
ATOM   2294  NE  ARG A 143     138.700 125.730 102.200  1.00  0.00           N  
ATOM   2295  CZ  ARG A 143     138.760 126.130 103.460  1.00  0.00           C  
ATOM   2296  NH1 ARG A 143     138.310 127.280 103.900  1.00  0.00           N1+
ATOM   2297  NH2 ARG A 143     139.300 125.290 104.320  1.00  0.00           N  
ATOM   2298  H   ARG A 143     138.920 128.160  96.390  1.00  0.00           H  
ATOM   2299  HA  ARG A 143     138.310 128.810  99.030  1.00  0.00           H  
ATOM   2300 1HB  ARG A 143     137.800 126.660  98.230  1.00  0.00           H  
ATOM   2301 2HB  ARG A 143     139.490 126.360  97.730  1.00  0.00           H  
ATOM   2302 1HG  ARG A 143     138.910 125.020  99.690  1.00  0.00           H  
ATOM   2303 2HG  ARG A 143     140.230 126.160 100.070  1.00  0.00           H  
ATOM   2304 1HD  ARG A 143     138.630 127.670 101.280  1.00  0.00           H  
ATOM   2305 2HD  ARG A 143     137.250 126.570 100.880  1.00  0.00           H  
ATOM   2306  HE  ARG A 143     139.120 124.840 102.030  1.00  0.00           H  
ATOM   2307 1HH1 ARG A 143     137.750 127.850 103.300  1.00  0.00           H  
ATOM   2308 2HH1 ARG A 143     138.460 127.490 104.870  1.00  0.00           H  
ATOM   2309 1HH2 ARG A 143     139.520 124.380 103.990  1.00  0.00           H  
ATOM   2310 2HH2 ARG A 143     139.260 125.490 105.300  1.00  0.00           H  
ATOM   2311  N   GLY A 144     140.240 129.580 100.260  1.00  0.00           N  
ATOM   2312  CA  GLY A 144     141.300 130.180 101.050  1.00  0.00           C  
ATOM   2313  C   GLY A 144     141.260 131.680 100.980  1.00  0.00           C  
ATOM   2314  O   GLY A 144     141.870 132.350 101.810  1.00  0.00           O  
ATOM   2315  H   GLY A 144     139.330 129.810 100.570  1.00  0.00           H  
ATOM   2316 1HA  GLY A 144     141.110 129.910 102.080  1.00  0.00           H  
ATOM   2317 2HA  GLY A 144     142.270 129.850 100.710  1.00  0.00           H  
ATOM   2318  N   LYS A 145     140.540 132.270 100.000  1.00  0.00           N  
ATOM   2319  CA  LYS A 145     140.590 133.710  99.770  1.00  0.00           C  
ATOM   2320  C   LYS A 145     139.340 134.460 100.190  1.00  0.00           C  
ATOM   2321  O   LYS A 145     138.330 134.540  99.490  1.00  0.00           O  
ATOM   2322  CB  LYS A 145     140.970 134.020  98.300  1.00  0.00           C  
ATOM   2323  CG  LYS A 145     142.390 133.540  97.920  1.00  0.00           C  
ATOM   2324  CD  LYS A 145     143.470 134.070  98.870  1.00  0.00           C  
ATOM   2325  CE  LYS A 145     144.900 133.620  98.550  1.00  0.00           C  
ATOM   2326  NZ  LYS A 145     145.800 134.090  99.620  1.00  0.00           N1+
ATOM   2327  H   LYS A 145     140.010 131.730  99.350  1.00  0.00           H  
ATOM   2328  HA  LYS A 145     141.360 134.140 100.390  1.00  0.00           H  
ATOM   2329 1HB  LYS A 145     140.230 133.560  97.630  1.00  0.00           H  
ATOM   2330 2HB  LYS A 145     140.940 135.120  98.150  1.00  0.00           H  
ATOM   2331 1HG  LYS A 145     142.410 132.420  97.930  1.00  0.00           H  
ATOM   2332 2HG  LYS A 145     142.610 133.860  96.880  1.00  0.00           H  
ATOM   2333 1HD  LYS A 145     143.410 135.180  98.890  1.00  0.00           H  
ATOM   2334 2HD  LYS A 145     143.250 133.700  99.900  1.00  0.00           H  
ATOM   2335 1HE  LYS A 145     144.970 132.520  98.490  1.00  0.00           H  
ATOM   2336 2HE  LYS A 145     145.240 134.070  97.590  1.00  0.00           H  
ATOM   2337 1HZ  LYS A 145     145.590 133.580 100.500  1.00  0.00           H  
ATOM   2338 2HZ  LYS A 145     145.670 135.110  99.760  1.00  0.00           H  
ATOM   2339 3HZ  LYS A 145     146.770 133.910  99.300  1.00  0.00           H  
ATOM   2340  N   LYS A 146     139.440 135.100 101.370  1.00  0.00           N  
ATOM   2341  CA  LYS A 146     138.470 136.010 101.960  1.00  0.00           C  
ATOM   2342  C   LYS A 146     138.250 137.300 101.150  1.00  0.00           C  
ATOM   2343  O   LYS A 146     137.120 137.740 100.920  1.00  0.00           O  
ATOM   2344  CB  LYS A 146     138.930 136.340 103.420  1.00  0.00           C  
ATOM   2345  CG  LYS A 146     138.980 135.080 104.320  1.00  0.00           C  
ATOM   2346  CD  LYS A 146     139.380 135.290 105.810  1.00  0.00           C  
ATOM   2347  CE  LYS A 146     140.870 135.620 106.090  1.00  0.00           C  
ATOM   2348  NZ  LYS A 146     141.210 135.310 107.510  1.00  0.00           N1+
ATOM   2349  H   LYS A 146     140.250 134.950 101.930  1.00  0.00           H  
ATOM   2350  HA  LYS A 146     137.520 135.510 102.000  1.00  0.00           H  
ATOM   2351 1HB  LYS A 146     139.940 136.820 103.400  1.00  0.00           H  
ATOM   2352 2HB  LYS A 146     138.220 137.060 103.870  1.00  0.00           H  
ATOM   2353 1HG  LYS A 146     137.970 134.630 104.310  1.00  0.00           H  
ATOM   2354 2HG  LYS A 146     139.670 134.320 103.890  1.00  0.00           H  
ATOM   2355 1HD  LYS A 146     138.740 136.080 106.250  1.00  0.00           H  
ATOM   2356 2HD  LYS A 146     139.120 134.340 106.330  1.00  0.00           H  
ATOM   2357 1HE  LYS A 146     141.520 135.000 105.450  1.00  0.00           H  
ATOM   2358 2HE  LYS A 146     141.070 136.690 105.900  1.00  0.00           H  
ATOM   2359 1HZ  LYS A 146     141.370 134.280 107.600  1.00  0.00           H  
ATOM   2360 2HZ  LYS A 146     140.430 135.590 108.130  1.00  0.00           H  
ATOM   2361 3HZ  LYS A 146     142.070 135.760 107.880  1.00  0.00           H  
ATOM   2362  N   ARG A 147     139.340 137.910 100.670  1.00  0.00           N  
ATOM   2363  CA  ARG A 147     139.370 139.190 100.010  1.00  0.00           C  
ATOM   2364  C   ARG A 147     140.640 139.290  99.180  1.00  0.00           C  
ATOM   2365  O   ARG A 147     141.500 138.410  99.240  1.00  0.00           O  
ATOM   2366  CB  ARG A 147     139.310 140.390 101.020  1.00  0.00           C  
ATOM   2367  CG  ARG A 147     137.910 140.850 101.480  1.00  0.00           C  
ATOM   2368  CD  ARG A 147     137.000 141.300 100.330  1.00  0.00           C  
ATOM   2369  NE  ARG A 147     135.850 142.090 100.890  1.00  0.00           N  
ATOM   2370  CZ  ARG A 147     135.630 143.380 100.650  1.00  0.00           C  
ATOM   2371  NH1 ARG A 147     136.500 144.190 100.100  1.00  0.00           N1+
ATOM   2372  NH2 ARG A 147     134.480 143.940 100.960  1.00  0.00           N  
ATOM   2373  H   ARG A 147     140.240 137.500 100.800  1.00  0.00           H  
ATOM   2374  HA  ARG A 147     138.550 139.230  99.310  1.00  0.00           H  
ATOM   2375 1HB  ARG A 147     139.910 140.110 101.910  1.00  0.00           H  
ATOM   2376 2HB  ARG A 147     139.800 141.290 100.590  1.00  0.00           H  
ATOM   2377 1HG  ARG A 147     137.410 140.040 102.050  1.00  0.00           H  
ATOM   2378 2HG  ARG A 147     138.060 141.700 102.190  1.00  0.00           H  
ATOM   2379 1HD  ARG A 147     137.570 141.900  99.590  1.00  0.00           H  
ATOM   2380 2HD  ARG A 147     136.590 140.410  99.810  1.00  0.00           H  
ATOM   2381  HE  ARG A 147     135.110 141.590 101.360  1.00  0.00           H  
ATOM   2382 1HH1 ARG A 147     137.460 143.930 100.050  1.00  0.00           H  
ATOM   2383 2HH1 ARG A 147     136.180 145.130  99.970  1.00  0.00           H  
ATOM   2384 1HH2 ARG A 147     133.740 143.470 101.440  1.00  0.00           H  
ATOM   2385 2HH2 ARG A 147     134.390 144.900 100.680  1.00  0.00           H  
ATOM   2386  N   SER A 148     140.780 140.380  98.390  1.00  0.00           N  
ATOM   2387  CA  SER A 148     142.080 140.940  98.010  1.00  0.00           C  
ATOM   2388  C   SER A 148     142.780 140.260  96.850  1.00  0.00           C  
ATOM   2389  O   SER A 148     142.680 140.720  95.710  1.00  0.00           O  
ATOM   2390  CB  SER A 148     143.020 141.180  99.220  1.00  0.00           C  
ATOM   2391  OG  SER A 148     142.410 142.100 100.130  1.00  0.00           O  
ATOM   2392  H   SER A 148     140.010 140.990  98.230  1.00  0.00           H  
ATOM   2393  HA  SER A 148     141.850 141.920  97.630  1.00  0.00           H  
ATOM   2394 1HB  SER A 148     143.230 140.230  99.750  1.00  0.00           H  
ATOM   2395 2HB  SER A 148     143.990 141.600  98.870  1.00  0.00           H  
ATOM   2396  HG1 SER A 148     143.130 142.480 100.640  1.00  0.00           H  
ATOM   2397  N   GLU A 149     143.490 139.130  97.060  1.00  0.00           N  
ATOM   2398  CA  GLU A 149     144.140 138.380  96.000  1.00  0.00           C  
ATOM   2399  C   GLU A 149     143.150 137.900  94.940  1.00  0.00           C  
ATOM   2400  O   GLU A 149     143.350 138.060  93.740  1.00  0.00           O  
ATOM   2401  CB  GLU A 149     144.900 137.130  96.550  1.00  0.00           C  
ATOM   2402  CG  GLU A 149     146.030 137.450  97.560  1.00  0.00           C  
ATOM   2403  CD  GLU A 149     145.480 137.670  98.960  1.00  0.00           C  
ATOM   2404  OE1 GLU A 149     145.290 136.670  99.700  1.00  0.00           O  
ATOM   2405  OE2 GLU A 149     145.190 138.840  99.310  1.00  0.00           O1-
ATOM   2406  H   GLU A 149     143.690 138.840  97.990  1.00  0.00           H  
ATOM   2407  HA  GLU A 149     144.840 139.040  95.520  1.00  0.00           H  
ATOM   2408 1HB  GLU A 149     144.180 136.410  97.000  1.00  0.00           H  
ATOM   2409 2HB  GLU A 149     145.370 136.620  95.680  1.00  0.00           H  
ATOM   2410 1HG  GLU A 149     146.730 136.590  97.620  1.00  0.00           H  
ATOM   2411 2HG  GLU A 149     146.600 138.350  97.250  1.00  0.00           H  
ATOM   2412  N   ALA A 150     142.000 137.370  95.400  1.00  0.00           N  
ATOM   2413  CA  ALA A 150     140.950 136.890  94.540  1.00  0.00           C  
ATOM   2414  C   ALA A 150     139.990 138.020  94.120  1.00  0.00           C  
ATOM   2415  O   ALA A 150     139.660 138.860  94.960  1.00  0.00           O  
ATOM   2416  CB  ALA A 150     140.160 135.780  95.260  1.00  0.00           C  
ATOM   2417  H   ALA A 150     141.830 137.350  96.380  1.00  0.00           H  
ATOM   2418  HA  ALA A 150     141.410 136.440  93.680  1.00  0.00           H  
ATOM   2419 1HB  ALA A 150     139.620 136.180  96.150  1.00  0.00           H  
ATOM   2420 2HB  ALA A 150     140.850 134.990  95.600  1.00  0.00           H  
ATOM   2421 3HB  ALA A 150     139.430 135.320  94.570  1.00  0.00           H  
ATOM   2422  N   PRO A 151     139.530 138.110  92.870  1.00  0.00           N  
ATOM   2423  CA  PRO A 151     138.430 138.990  92.460  1.00  0.00           C  
ATOM   2424  C   PRO A 151     137.140 138.850  93.280  1.00  0.00           C  
ATOM   2425  O   PRO A 151     136.910 137.750  93.780  1.00  0.00           O  
ATOM   2426  CB  PRO A 151     138.210 138.630  90.970  1.00  0.00           C  
ATOM   2427  CG  PRO A 151     139.550 138.060  90.500  1.00  0.00           C  
ATOM   2428  CD  PRO A 151     140.050 137.330  91.740  1.00  0.00           C  
ATOM   2429  HA  PRO A 151     138.800 139.990  92.600  1.00  0.00           H  
ATOM   2430 1HB  PRO A 151     137.440 137.840  90.860  1.00  0.00           H  
ATOM   2431 2HB  PRO A 151     137.900 139.520  90.380  1.00  0.00           H  
ATOM   2432 1HG  PRO A 151     139.460 137.400  89.620  1.00  0.00           H  
ATOM   2433 2HG  PRO A 151     140.250 138.900  90.270  1.00  0.00           H  
ATOM   2434 1HD  PRO A 151     139.630 136.300  91.790  1.00  0.00           H  
ATOM   2435 2HD  PRO A 151     141.160 137.290  91.750  1.00  0.00           H  
ATOM   2436  N   PRO A 152     136.290 139.860  93.460  1.00  0.00           N  
ATOM   2437  CA  PRO A 152     135.020 139.720  94.180  1.00  0.00           C  
ATOM   2438  C   PRO A 152     134.070 138.700  93.560  1.00  0.00           C  
ATOM   2439  O   PRO A 152     133.720 138.820  92.390  1.00  0.00           O  
ATOM   2440  CB  PRO A 152     134.440 141.140  94.140  1.00  0.00           C  
ATOM   2441  CG  PRO A 152     134.970 141.740  92.840  1.00  0.00           C  
ATOM   2442  CD  PRO A 152     136.380 141.140  92.760  1.00  0.00           C  
ATOM   2443  HA  PRO A 152     135.220 139.380  95.180  1.00  0.00           H  
ATOM   2444 1HB  PRO A 152     133.330 141.180  94.220  1.00  0.00           H  
ATOM   2445 2HB  PRO A 152     134.880 141.730  94.980  1.00  0.00           H  
ATOM   2446 1HG  PRO A 152     134.360 141.370  91.980  1.00  0.00           H  
ATOM   2447 2HG  PRO A 152     134.970 142.850  92.840  1.00  0.00           H  
ATOM   2448 1HD  PRO A 152     136.680 141.030  91.700  1.00  0.00           H  
ATOM   2449 2HD  PRO A 152     137.120 141.770  93.300  1.00  0.00           H  
HETATM 2450  N   HSD A 153     133.600 137.680  94.310  1.00  0.00           N  
HETATM 2451  CA  HSD A 153     132.770 136.660  93.710  1.00  0.00           C  
HETATM 2452  C   HSD A 153     131.920 135.990  94.770  1.00  0.00           C  
HETATM 2453  O   HSD A 153     132.140 136.130  95.970  1.00  0.00           O  
HETATM 2454  CB  HSD A 153     133.650 135.600  92.990  1.00  0.00           C  
HETATM 2455  CG  HSD A 153     132.900 134.630  92.110  1.00  0.00           C  
HETATM 2456  CD2 HSD A 153     131.790 134.820  91.360  1.00  0.00           C  
HETATM 2457  ND1 HSD A 153     133.270 133.320  91.920  1.00  0.00           N  
HETATM 2458  CE1 HSD A 153     132.350 132.770  91.080  1.00  0.00           C  
HETATM 2459  NE2 HSD A 153     131.430 133.640  90.730  1.00  0.00           N  
HETATM 2460  HN  HSD A 153     133.890 137.540  95.250  1.00  0.00           H  
HETATM 2461  HA  HSD A 153     132.090 137.130  93.010  1.00  0.00           H  
HETATM 2462 1HB  HSD A 153     134.350 136.150  92.320  1.00  0.00           H  
HETATM 2463 2HB  HSD A 153     134.260 135.060  93.730  1.00  0.00           H  
HETATM 2464  HD1 HSD A 153     134.120 132.890  92.220  1.00  0.00           H  
HETATM 2465  HD2 HSD A 153     131.210 135.720  91.210  1.00  0.00           H  
HETATM 2466  HE1 HSD A 153     132.420 131.740  90.710  1.00  0.00           H  
ATOM   2467  N   ILE A 154     130.900 135.210  94.360  1.00  0.00           N  
ATOM   2468  CA  ILE A 154     130.050 134.460  95.280  1.00  0.00           C  
ATOM   2469  C   ILE A 154     130.820 133.400  96.070  1.00  0.00           C  
ATOM   2470  O   ILE A 154     130.570 133.150  97.250  1.00  0.00           O  
ATOM   2471  CB  ILE A 154     128.820 133.910  94.570  1.00  0.00           C  
ATOM   2472  CG1 ILE A 154     127.730 133.400  95.550  1.00  0.00           C  
ATOM   2473  CG2 ILE A 154     129.200 132.810  93.550  1.00  0.00           C  
ATOM   2474  CD1 ILE A 154     127.210 134.470  96.520  1.00  0.00           C  
ATOM   2475  H   ILE A 154     130.690 135.100  93.400  1.00  0.00           H  
ATOM   2476  HA  ILE A 154     129.720 135.180  96.020  1.00  0.00           H  
ATOM   2477  HB  ILE A 154     128.370 134.750  94.000  1.00  0.00           H  
ATOM   2478 1HG1 ILE A 154     126.880 133.010  94.960  1.00  0.00           H  
ATOM   2479 2HG1 ILE A 154     128.140 132.540  96.130  1.00  0.00           H  
ATOM   2480 1HG2 ILE A 154     129.530 131.880  94.070  1.00  0.00           H  
ATOM   2481 2HG2 ILE A 154     130.020 133.140  92.880  1.00  0.00           H  
ATOM   2482 3HG2 ILE A 154     128.330 132.550  92.910  1.00  0.00           H  
ATOM   2483 1HD1 ILE A 154     126.880 135.370  95.960  1.00  0.00           H  
ATOM   2484 2HD1 ILE A 154     127.990 134.760  97.250  1.00  0.00           H  
ATOM   2485 3HD1 ILE A 154     126.340 134.080  97.090  1.00  0.00           H  
ATOM   2486  N   PHE A 155     131.830 132.770  95.430  1.00  0.00           N  
ATOM   2487  CA  PHE A 155     132.730 131.810  96.060  1.00  0.00           C  
ATOM   2488  C   PHE A 155     133.550 132.370  97.220  1.00  0.00           C  
ATOM   2489  O   PHE A 155     133.620 131.750  98.280  1.00  0.00           O  
ATOM   2490  CB  PHE A 155     133.680 131.180  95.000  1.00  0.00           C  
ATOM   2491  CG  PHE A 155     132.990 130.430  93.880  1.00  0.00           C  
ATOM   2492  CD1 PHE A 155     131.650 130.010  93.940  1.00  0.00           C  
ATOM   2493  CD2 PHE A 155     133.750 130.090  92.750  1.00  0.00           C  
ATOM   2494  CE1 PHE A 155     131.080 129.290  92.880  1.00  0.00           C  
ATOM   2495  CE2 PHE A 155     133.180 129.370  91.690  1.00  0.00           C  
ATOM   2496  CZ  PHE A 155     131.850 128.960  91.760  1.00  0.00           C  
ATOM   2497  H   PHE A 155     131.990 132.950  94.470  1.00  0.00           H  
ATOM   2498  HA  PHE A 155     132.130 131.030  96.490  1.00  0.00           H  
ATOM   2499 1HB  PHE A 155     134.300 131.990  94.540  1.00  0.00           H  
ATOM   2500 2HB  PHE A 155     134.360 130.450  95.490  1.00  0.00           H  
ATOM   2501  HD1 PHE A 155     131.040 130.200  94.810  1.00  0.00           H  
ATOM   2502  HD2 PHE A 155     134.790 130.370  92.700  1.00  0.00           H  
ATOM   2503  HE1 PHE A 155     130.050 128.950  92.950  1.00  0.00           H  
ATOM   2504  HE2 PHE A 155     133.780 129.120  90.830  1.00  0.00           H  
ATOM   2505  HZ  PHE A 155     131.420 128.380  90.960  1.00  0.00           H  
ATOM   2506  N   SER A 156     134.140 133.590  97.090  1.00  0.00           N  
ATOM   2507  CA  SER A 156     134.840 134.250  98.190  1.00  0.00           C  
ATOM   2508  C   SER A 156     133.950 134.570  99.370  1.00  0.00           C  
ATOM   2509  O   SER A 156     134.320 134.370 100.520  1.00  0.00           O  
ATOM   2510  CB  SER A 156     135.640 135.530  97.770  1.00  0.00           C  
ATOM   2511  OG  SER A 156     134.850 136.470  97.040  1.00  0.00           O  
ATOM   2512  H   SER A 156     134.060 134.120  96.260  1.00  0.00           H  
ATOM   2513  HA  SER A 156     135.570 133.560  98.570  1.00  0.00           H  
ATOM   2514 1HB  SER A 156     136.110 136.010  98.650  1.00  0.00           H  
ATOM   2515 2HB  SER A 156     136.480 135.200  97.120  1.00  0.00           H  
ATOM   2516  HG1 SER A 156     134.580 137.150  97.660  1.00  0.00           H  
ATOM   2517  N   ILE A 157     132.700 135.030  99.130  1.00  0.00           N  
ATOM   2518  CA  ILE A 157     131.690 135.220 100.170  1.00  0.00           C  
ATOM   2519  C   ILE A 157     131.370 133.910 100.900  1.00  0.00           C  
ATOM   2520  O   ILE A 157     131.320 133.850 102.120  1.00  0.00           O  
ATOM   2521  CB  ILE A 157     130.390 135.810  99.610  1.00  0.00           C  
ATOM   2522  CG1 ILE A 157     130.660 137.150  98.890  1.00  0.00           C  
ATOM   2523  CG2 ILE A 157     129.330 135.990 100.730  1.00  0.00           C  
ATOM   2524  CD1 ILE A 157     129.480 137.610  98.020  1.00  0.00           C  
ATOM   2525  H   ILE A 157     132.430 135.220  98.180  1.00  0.00           H  
ATOM   2526  HA  ILE A 157     132.100 135.890 100.910  1.00  0.00           H  
ATOM   2527  HB  ILE A 157     129.980 135.110  98.850  1.00  0.00           H  
ATOM   2528 1HG1 ILE A 157     130.900 137.920  99.650  1.00  0.00           H  
ATOM   2529 2HG1 ILE A 157     131.530 137.060  98.210  1.00  0.00           H  
ATOM   2530 1HG2 ILE A 157     129.740 136.620 101.550  1.00  0.00           H  
ATOM   2531 2HG2 ILE A 157     129.020 135.010 101.160  1.00  0.00           H  
ATOM   2532 3HG2 ILE A 157     128.420 136.470 100.330  1.00  0.00           H  
ATOM   2533 1HD1 ILE A 157     128.610 137.920  98.640  1.00  0.00           H  
ATOM   2534 2HD1 ILE A 157     129.150 136.790  97.340  1.00  0.00           H  
ATOM   2535 3HD1 ILE A 157     129.790 138.470  97.390  1.00  0.00           H  
ATOM   2536  N   SER A 158     131.180 132.830 100.120  1.00  0.00           N  
ATOM   2537  CA  SER A 158     130.880 131.500 100.640  1.00  0.00           C  
ATOM   2538  C   SER A 158     131.990 130.920 101.510  1.00  0.00           C  
ATOM   2539  O   SER A 158     131.740 130.470 102.630  1.00  0.00           O  
ATOM   2540  CB  SER A 158     130.590 130.500  99.490  1.00  0.00           C  
ATOM   2541  OG  SER A 158     129.520 130.970  98.660  1.00  0.00           O  
ATOM   2542  H   SER A 158     131.240 132.920  99.130  1.00  0.00           H  
ATOM   2543  HA  SER A 158     130.000 131.580 101.260  1.00  0.00           H  
ATOM   2544 1HB  SER A 158     131.490 130.340  98.870  1.00  0.00           H  
ATOM   2545 2HB  SER A 158     130.290 129.510  99.910  1.00  0.00           H  
ATOM   2546  HG1 SER A 158     129.840 131.740  98.190  1.00  0.00           H  
ATOM   2547  N   ASP A 159     133.250 130.990 101.040  1.00  0.00           N  
ATOM   2548  CA  ASP A 159     134.410 130.600 101.820  1.00  0.00           C  
ATOM   2549  C   ASP A 159     134.630 131.500 103.040  1.00  0.00           C  
ATOM   2550  O   ASP A 159     134.920 131.020 104.130  1.00  0.00           O  
ATOM   2551  CB  ASP A 159     135.680 130.500 100.940  1.00  0.00           C  
ATOM   2552  CG  ASP A 159     136.810 129.800 101.680  1.00  0.00           C  
ATOM   2553  OD1 ASP A 159     136.570 128.770 102.360  1.00  0.00           O  
ATOM   2554  OD2 ASP A 159     137.980 130.230 101.510  1.00  0.00           O1-
ATOM   2555  H   ASP A 159     133.450 131.330 100.130  1.00  0.00           H  
ATOM   2556  HA  ASP A 159     134.200 129.620 102.220  1.00  0.00           H  
ATOM   2557 1HB  ASP A 159     135.450 129.880 100.050  1.00  0.00           H  
ATOM   2558 2HB  ASP A 159     136.020 131.500 100.590  1.00  0.00           H  
ATOM   2559  N   ASN A 160     134.450 132.830 102.910  1.00  0.00           N  
ATOM   2560  CA  ASN A 160     134.560 133.770 104.020  1.00  0.00           C  
ATOM   2561  C   ASN A 160     133.600 133.440 105.170  1.00  0.00           C  
ATOM   2562  O   ASN A 160     133.980 133.460 106.330  1.00  0.00           O  
ATOM   2563  CB  ASN A 160     134.410 135.230 103.500  1.00  0.00           C  
ATOM   2564  CG  ASN A 160     134.640 136.300 104.560  1.00  0.00           C  
ATOM   2565  ND2 ASN A 160     133.630 136.590 105.410  1.00  0.00           N  
ATOM   2566  OD1 ASN A 160     135.710 136.920 104.610  1.00  0.00           O  
ATOM   2567  H   ASN A 160     134.270 133.230 102.020  1.00  0.00           H  
ATOM   2568  HA  ASN A 160     135.560 133.650 104.430  1.00  0.00           H  
ATOM   2569 1HB  ASN A 160     135.170 135.390 102.710  1.00  0.00           H  
ATOM   2570 2HB  ASN A 160     133.400 135.370 103.050  1.00  0.00           H  
ATOM   2571 1HD2 ASN A 160     133.850 137.210 106.160  1.00  0.00           H  
ATOM   2572 2HD2 ASN A 160     132.810 136.020 105.420  1.00  0.00           H  
ATOM   2573  N   ALA A 161     132.330 133.100 104.860  1.00  0.00           N  
ATOM   2574  CA  ALA A 161     131.380 132.610 105.850  1.00  0.00           C  
ATOM   2575  C   ALA A 161     131.830 131.310 106.530  1.00  0.00           C  
ATOM   2576  O   ALA A 161     131.760 131.170 107.750  1.00  0.00           O  
ATOM   2577  CB  ALA A 161     130.010 132.410 105.180  1.00  0.00           C  
ATOM   2578  H   ALA A 161     132.010 133.130 103.910  1.00  0.00           H  
ATOM   2579  HA  ALA A 161     131.300 133.350 106.630  1.00  0.00           H  
ATOM   2580 1HB  ALA A 161     130.060 131.660 104.370  1.00  0.00           H  
ATOM   2581 2HB  ALA A 161     129.670 133.370 104.740  1.00  0.00           H  
ATOM   2582 3HB  ALA A 161     129.250 132.080 105.930  1.00  0.00           H  
ATOM   2583  N   TYR A 162     132.330 130.330 105.750  1.00  0.00           N  
ATOM   2584  CA  TYR A 162     132.910 129.090 106.270  1.00  0.00           C  
ATOM   2585  C   TYR A 162     134.140 129.320 107.150  1.00  0.00           C  
ATOM   2586  O   TYR A 162     134.240 128.770 108.250  1.00  0.00           O  
ATOM   2587  CB  TYR A 162     133.190 128.140 105.060  1.00  0.00           C  
ATOM   2588  CG  TYR A 162     133.760 126.790 105.420  1.00  0.00           C  
ATOM   2589  CD1 TYR A 162     133.080 125.920 106.300  1.00  0.00           C  
ATOM   2590  CD2 TYR A 162     134.930 126.320 104.780  1.00  0.00           C  
ATOM   2591  CE1 TYR A 162     133.560 124.620 106.540  1.00  0.00           C  
ATOM   2592  CE2 TYR A 162     135.400 125.020 105.020  1.00  0.00           C  
ATOM   2593  CZ  TYR A 162     134.710 124.170 105.890  1.00  0.00           C  
ATOM   2594  OH  TYR A 162     135.190 122.860 106.080  1.00  0.00           O  
ATOM   2595  H   TYR A 162     132.370 130.450 104.760  1.00  0.00           H  
ATOM   2596  HA  TYR A 162     132.170 128.640 106.910  1.00  0.00           H  
ATOM   2597 1HB  TYR A 162     132.240 127.960 104.520  1.00  0.00           H  
ATOM   2598 2HB  TYR A 162     133.890 128.650 104.360  1.00  0.00           H  
ATOM   2599  HD1 TYR A 162     132.170 126.250 106.770  1.00  0.00           H  
ATOM   2600  HD2 TYR A 162     135.440 126.960 104.090  1.00  0.00           H  
ATOM   2601  HE1 TYR A 162     133.020 123.970 107.210  1.00  0.00           H  
ATOM   2602  HE2 TYR A 162     136.290 124.670 104.520  1.00  0.00           H  
ATOM   2603  HH  TYR A 162     134.570 122.390 106.650  1.00  0.00           H  
ATOM   2604  N   GLN A 163     135.070 130.190 106.720  1.00  0.00           N  
ATOM   2605  CA  GLN A 163     136.200 130.620 107.510  1.00  0.00           C  
ATOM   2606  C   GLN A 163     135.840 131.340 108.800  1.00  0.00           C  
ATOM   2607  O   GLN A 163     136.380 131.010 109.850  1.00  0.00           O  
ATOM   2608  CB  GLN A 163     137.190 131.470 106.660  1.00  0.00           C  
ATOM   2609  CG  GLN A 163     137.920 130.640 105.570  1.00  0.00           C  
ATOM   2610  CD  GLN A 163     139.120 131.390 104.990  1.00  0.00           C  
ATOM   2611  NE2 GLN A 163     139.240 131.480 103.650  1.00  0.00           N  
ATOM   2612  OE1 GLN A 163     139.980 131.870 105.740  1.00  0.00           O  
ATOM   2613  H   GLN A 163     134.990 130.580 105.810  1.00  0.00           H  
ATOM   2614  HA  GLN A 163     136.730 129.730 107.820  1.00  0.00           H  
ATOM   2615 1HB  GLN A 163     136.650 132.330 106.200  1.00  0.00           H  
ATOM   2616 2HB  GLN A 163     137.960 131.890 107.350  1.00  0.00           H  
ATOM   2617 1HG  GLN A 163     138.300 129.710 106.030  1.00  0.00           H  
ATOM   2618 2HG  GLN A 163     137.210 130.360 104.760  1.00  0.00           H  
ATOM   2619 1HE2 GLN A 163     140.050 131.930 103.290  1.00  0.00           H  
ATOM   2620 2HE2 GLN A 163     138.610 131.010 103.030  1.00  0.00           H  
ATOM   2621  N   TYR A 164     134.870 132.290 108.780  1.00  0.00           N  
ATOM   2622  CA  TYR A 164     134.360 132.970 109.960  1.00  0.00           C  
ATOM   2623  C   TYR A 164     133.740 132.010 110.980  1.00  0.00           C  
ATOM   2624  O   TYR A 164     133.960 132.100 112.180  1.00  0.00           O  
ATOM   2625  CB  TYR A 164     133.290 134.060 109.610  1.00  0.00           C  
ATOM   2626  CG  TYR A 164     133.840 135.400 109.170  1.00  0.00           C  
ATOM   2627  CD1 TYR A 164     133.070 136.550 109.440  1.00  0.00           C  
ATOM   2628  CD2 TYR A 164     135.060 135.560 108.490  1.00  0.00           C  
ATOM   2629  CE1 TYR A 164     133.520 137.820 109.070  1.00  0.00           C  
ATOM   2630  CE2 TYR A 164     135.510 136.840 108.110  1.00  0.00           C  
ATOM   2631  CZ  TYR A 164     134.740 137.970 108.410  1.00  0.00           C  
ATOM   2632  OH  TYR A 164     135.200 139.260 108.060  1.00  0.00           O  
ATOM   2633  H   TYR A 164     134.480 132.570 107.910  1.00  0.00           H  
ATOM   2634  HA  TYR A 164     135.190 133.430 110.470  1.00  0.00           H  
ATOM   2635 1HB  TYR A 164     132.620 133.680 108.810  1.00  0.00           H  
ATOM   2636 2HB  TYR A 164     132.670 134.270 110.510  1.00  0.00           H  
ATOM   2637  HD1 TYR A 164     132.140 136.450 109.960  1.00  0.00           H  
ATOM   2638  HD2 TYR A 164     135.680 134.710 108.250  1.00  0.00           H  
ATOM   2639  HE1 TYR A 164     132.930 138.690 109.320  1.00  0.00           H  
ATOM   2640  HE2 TYR A 164     136.440 136.940 107.580  1.00  0.00           H  
ATOM   2641  HH  TYR A 164     134.620 139.900 108.470  1.00  0.00           H  
ATOM   2642  N   MET A 165     132.950 131.030 110.490  1.00  0.00           N  
ATOM   2643  CA  MET A 165     132.380 129.980 111.310  1.00  0.00           C  
ATOM   2644  C   MET A 165     133.440 129.160 112.030  1.00  0.00           C  
ATOM   2645  O   MET A 165     133.370 128.910 113.230  1.00  0.00           O  
ATOM   2646  CB  MET A 165     131.520 129.060 110.400  1.00  0.00           C  
ATOM   2647  CG  MET A 165     130.790 127.900 111.110  1.00  0.00           C  
ATOM   2648  SD  MET A 165     130.120 126.660 109.970  1.00  0.00           S  
ATOM   2649  CE  MET A 165     131.710 125.800 109.750  1.00  0.00           C  
ATOM   2650  H   MET A 165     132.750 130.990 109.510  1.00  0.00           H  
ATOM   2651  HA  MET A 165     131.760 130.450 112.060  1.00  0.00           H  
ATOM   2652 1HB  MET A 165     130.750 129.690 109.900  1.00  0.00           H  
ATOM   2653 2HB  MET A 165     132.170 128.660 109.600  1.00  0.00           H  
ATOM   2654 1HG  MET A 165     131.480 127.380 111.810  1.00  0.00           H  
ATOM   2655 2HG  MET A 165     129.970 128.330 111.730  1.00  0.00           H  
ATOM   2656 1HE  MET A 165     132.080 125.390 110.710  1.00  0.00           H  
ATOM   2657 2HE  MET A 165     132.490 126.490 109.350  1.00  0.00           H  
ATOM   2658 3HE  MET A 165     131.610 124.960 109.030  1.00  0.00           H  
ATOM   2659  N   LEU A 166     134.510 128.750 111.310  1.00  0.00           N  
ATOM   2660  CA  LEU A 166     135.660 128.090 111.890  1.00  0.00           C  
ATOM   2661  C   LEU A 166     136.450 128.940 112.880  1.00  0.00           C  
ATOM   2662  O   LEU A 166     136.760 128.480 113.980  1.00  0.00           O  
ATOM   2663  CB  LEU A 166     136.600 127.550 110.780  1.00  0.00           C  
ATOM   2664  CG  LEU A 166     135.980 126.440 109.890  1.00  0.00           C  
ATOM   2665  CD1 LEU A 166     136.850 126.210 108.650  1.00  0.00           C  
ATOM   2666  CD2 LEU A 166     135.790 125.130 110.660  1.00  0.00           C  
ATOM   2667  H   LEU A 166     134.550 128.940 110.330  1.00  0.00           H  
ATOM   2668  HA  LEU A 166     135.300 127.240 112.460  1.00  0.00           H  
ATOM   2669 1HB  LEU A 166     136.890 128.400 110.120  1.00  0.00           H  
ATOM   2670 2HB  LEU A 166     137.530 127.140 111.230  1.00  0.00           H  
ATOM   2671  HG  LEU A 166     134.980 126.770 109.540  1.00  0.00           H  
ATOM   2672 1HD1 LEU A 166     137.880 125.910 108.960  1.00  0.00           H  
ATOM   2673 2HD1 LEU A 166     136.920 127.140 108.050  1.00  0.00           H  
ATOM   2674 3HD1 LEU A 166     136.410 125.410 108.010  1.00  0.00           H  
ATOM   2675 1HD2 LEU A 166     135.110 125.270 111.530  1.00  0.00           H  
ATOM   2676 2HD2 LEU A 166     136.770 124.760 111.050  1.00  0.00           H  
ATOM   2677 3HD2 LEU A 166     135.360 124.350 110.000  1.00  0.00           H  
ATOM   2678  N   THR A 167     136.790 130.210 112.550  1.00  0.00           N  
ATOM   2679  CA  THR A 167     137.550 131.080 113.440  1.00  0.00           C  
ATOM   2680  C   THR A 167     136.840 131.430 114.730  1.00  0.00           C  
ATOM   2681  O   THR A 167     137.440 131.380 115.800  1.00  0.00           O  
ATOM   2682  CB  THR A 167     138.060 132.390 112.820  1.00  0.00           C  
ATOM   2683  CG2 THR A 167     139.080 132.070 111.720  1.00  0.00           C  
ATOM   2684  OG1 THR A 167     137.020 133.160 112.230  1.00  0.00           O  
ATOM   2685  H   THR A 167     136.540 130.600 111.660  1.00  0.00           H  
ATOM   2686  HA  THR A 167     138.430 130.530 113.740  1.00  0.00           H  
ATOM   2687  HB  THR A 167     138.570 133.020 113.580  1.00  0.00           H  
ATOM   2688  HG1 THR A 167     136.610 133.650 112.950  1.00  0.00           H  
ATOM   2689 1HG2 THR A 167     138.610 131.480 110.900  1.00  0.00           H  
ATOM   2690 2HG2 THR A 167     139.930 131.480 112.140  1.00  0.00           H  
ATOM   2691 3HG2 THR A 167     139.480 133.010 111.290  1.00  0.00           H  
ATOM   2692  N   ASP A 168     135.540 131.790 114.670  1.00  0.00           N  
ATOM   2693  CA  ASP A 168     134.910 132.500 115.770  1.00  0.00           C  
ATOM   2694  C   ASP A 168     134.030 131.580 116.620  1.00  0.00           C  
ATOM   2695  O   ASP A 168     133.660 131.930 117.730  1.00  0.00           O  
ATOM   2696  CB  ASP A 168     134.030 133.650 115.210  1.00  0.00           C  
ATOM   2697  CG  ASP A 168     134.830 134.700 114.450  1.00  0.00           C  
ATOM   2698  OD1 ASP A 168     134.190 135.690 114.000  1.00  0.00           O  
ATOM   2699  OD2 ASP A 168     136.070 134.560 114.280  1.00  0.00           O1-
ATOM   2700  H   ASP A 168     135.090 131.850 113.790  1.00  0.00           H  
ATOM   2701  HA  ASP A 168     135.650 132.920 116.430  1.00  0.00           H  
ATOM   2702 1HB  ASP A 168     133.260 133.250 114.520  1.00  0.00           H  
ATOM   2703 2HB  ASP A 168     133.520 134.180 116.050  1.00  0.00           H  
ATOM   2704  N   ARG A 169     133.720 130.370 116.120  1.00  0.00           N  
ATOM   2705  CA  ARG A 169     132.890 129.390 116.810  1.00  0.00           C  
ATOM   2706  C   ARG A 169     131.420 129.780 116.900  1.00  0.00           C  
ATOM   2707  O   ARG A 169     130.690 129.390 117.820  1.00  0.00           O  
ATOM   2708  CB  ARG A 169     133.450 128.870 118.170  1.00  0.00           C  
ATOM   2709  CG  ARG A 169     134.780 128.070 118.100  1.00  0.00           C  
ATOM   2710  CD  ARG A 169     136.060 128.920 118.040  1.00  0.00           C  
ATOM   2711  NE  ARG A 169     136.170 129.650 119.350  1.00  0.00           N  
ATOM   2712  CZ  ARG A 169     136.790 130.810 119.500  1.00  0.00           C  
ATOM   2713  NH1 ARG A 169     137.410 131.420 118.530  1.00  0.00           N1+
ATOM   2714  NH2 ARG A 169     136.850 131.390 120.680  1.00  0.00           N  
ATOM   2715  H   ARG A 169     134.060 130.120 115.210  1.00  0.00           H  
ATOM   2716  HA  ARG A 169     132.890 128.530 116.170  1.00  0.00           H  
ATOM   2717 1HB  ARG A 169     133.540 129.720 118.880  1.00  0.00           H  
ATOM   2718 2HB  ARG A 169     132.710 128.160 118.600  1.00  0.00           H  
ATOM   2719 1HG  ARG A 169     134.840 127.410 118.980  1.00  0.00           H  
ATOM   2720 2HG  ARG A 169     134.750 127.420 117.200  1.00  0.00           H  
ATOM   2721 1HD  ARG A 169     136.950 128.270 117.920  1.00  0.00           H  
ATOM   2722 2HD  ARG A 169     136.020 129.630 117.180  1.00  0.00           H  
ATOM   2723  HE  ARG A 169     135.540 129.410 120.090  1.00  0.00           H  
ATOM   2724 1HH1 ARG A 169     137.300 131.150 117.570  1.00  0.00           H  
ATOM   2725 2HH1 ARG A 169     137.700 132.360 118.720  1.00  0.00           H  
ATOM   2726 1HH2 ARG A 169     136.670 130.800 121.470  1.00  0.00           H  
ATOM   2727 2HH2 ARG A 169     137.410 132.210 120.750  1.00  0.00           H  
ATOM   2728  N   GLU A 170     130.930 130.550 115.920  1.00  0.00           N  
ATOM   2729  CA  GLU A 170     129.560 131.000 115.840  1.00  0.00           C  
ATOM   2730  C   GLU A 170     129.000 130.620 114.480  1.00  0.00           C  
ATOM   2731  O   GLU A 170     129.740 130.200 113.580  1.00  0.00           O  
ATOM   2732  CB  GLU A 170     129.410 132.530 116.110  1.00  0.00           C  
ATOM   2733  CG  GLU A 170     129.900 132.950 117.520  1.00  0.00           C  
ATOM   2734  CD  GLU A 170     128.890 133.770 118.300  1.00  0.00           C  
ATOM   2735  OE1 GLU A 170     128.630 134.940 117.930  1.00  0.00           O  
ATOM   2736  OE2 GLU A 170     128.330 133.240 119.300  1.00  0.00           O1-
ATOM   2737  H   GLU A 170     131.530 130.870 115.190  1.00  0.00           H  
ATOM   2738  HA  GLU A 170     128.960 130.470 116.560  1.00  0.00           H  
ATOM   2739 1HB  GLU A 170     129.990 133.090 115.340  1.00  0.00           H  
ATOM   2740 2HB  GLU A 170     128.350 132.810 115.980  1.00  0.00           H  
ATOM   2741 1HG  GLU A 170     130.130 132.040 118.130  1.00  0.00           H  
ATOM   2742 2HG  GLU A 170     130.840 133.530 117.440  1.00  0.00           H  
ATOM   2743  N   ASN A 171     127.670 130.670 114.320  1.00  0.00           N  
ATOM   2744  CA  ASN A 171     126.970 130.270 113.120  1.00  0.00           C  
ATOM   2745  C   ASN A 171     126.660 131.460 112.220  1.00  0.00           C  
ATOM   2746  O   ASN A 171     126.370 132.570 112.680  1.00  0.00           O  
ATOM   2747  CB  ASN A 171     125.670 129.510 113.470  1.00  0.00           C  
ATOM   2748  CG  ASN A 171     126.020 128.280 114.290  1.00  0.00           C  
ATOM   2749  ND2 ASN A 171     125.670 128.280 115.600  1.00  0.00           N  
ATOM   2750  OD1 ASN A 171     126.580 127.310 113.780  1.00  0.00           O  
ATOM   2751  H   ASN A 171     127.090 130.970 115.080  1.00  0.00           H  
ATOM   2752  HA  ASN A 171     127.600 129.610 112.550  1.00  0.00           H  
ATOM   2753 1HB  ASN A 171     124.980 130.170 114.040  1.00  0.00           H  
ATOM   2754 2HB  ASN A 171     125.160 129.170 112.540  1.00  0.00           H  
ATOM   2755 1HD2 ASN A 171     125.880 127.460 116.130  1.00  0.00           H  
ATOM   2756 2HD2 ASN A 171     125.410 129.140 116.030  1.00  0.00           H  
ATOM   2757  N   GLN A 172     126.710 131.270 110.900  1.00  0.00           N  
ATOM   2758  CA  GLN A 172     126.650 132.350 109.930  1.00  0.00           C  
ATOM   2759  C   GLN A 172     125.450 132.130 109.020  1.00  0.00           C  
ATOM   2760  O   GLN A 172     124.950 131.010 108.870  1.00  0.00           O  
ATOM   2761  CB  GLN A 172     127.950 132.370 109.070  1.00  0.00           C  
ATOM   2762  CG  GLN A 172     129.290 132.370 109.860  1.00  0.00           C  
ATOM   2763  CD  GLN A 172     129.500 133.560 110.800  1.00  0.00           C  
ATOM   2764  NE2 GLN A 172     129.770 134.750 110.220  1.00  0.00           N  
ATOM   2765  OE1 GLN A 172     129.450 133.460 112.020  1.00  0.00           O  
ATOM   2766  H   GLN A 172     126.840 130.350 110.540  1.00  0.00           H  
ATOM   2767  HA  GLN A 172     126.530 133.300 110.420  1.00  0.00           H  
ATOM   2768 1HB  GLN A 172     127.970 131.470 108.420  1.00  0.00           H  
ATOM   2769 2HB  GLN A 172     127.930 133.260 108.400  1.00  0.00           H  
ATOM   2770 1HG  GLN A 172     129.360 131.460 110.490  1.00  0.00           H  
ATOM   2771 2HG  GLN A 172     130.140 132.350 109.150  1.00  0.00           H  
ATOM   2772 1HE2 GLN A 172     129.940 135.520 110.840  1.00  0.00           H  
ATOM   2773 2HE2 GLN A 172     129.660 134.880 109.230  1.00  0.00           H  
ATOM   2774  N   SER A 173     124.920 133.180 108.360  1.00  0.00           N  
ATOM   2775  CA  SER A 173     123.890 132.970 107.350  1.00  0.00           C  
ATOM   2776  C   SER A 173     124.120 133.830 106.120  1.00  0.00           C  
ATOM   2777  O   SER A 173     124.740 134.890 106.170  1.00  0.00           O  
ATOM   2778  CB  SER A 173     122.430 133.160 107.850  1.00  0.00           C  
ATOM   2779  OG  SER A 173     122.200 134.440 108.430  1.00  0.00           O  
ATOM   2780  H   SER A 173     125.200 134.120 108.550  1.00  0.00           H  
ATOM   2781  HA  SER A 173     123.970 131.960 106.980  1.00  0.00           H  
ATOM   2782 1HB  SER A 173     121.710 132.990 107.030  1.00  0.00           H  
ATOM   2783 2HB  SER A 173     122.240 132.390 108.630  1.00  0.00           H  
ATOM   2784  HG1 SER A 173     122.300 134.330 109.380  1.00  0.00           H  
ATOM   2785  N   ILE A 174     123.640 133.340 104.960  1.00  0.00           N  
ATOM   2786  CA  ILE A 174     123.780 133.990 103.670  1.00  0.00           C  
ATOM   2787  C   ILE A 174     122.390 134.290 103.150  1.00  0.00           C  
ATOM   2788  O   ILE A 174     121.580 133.400 102.890  1.00  0.00           O  
ATOM   2789  CB  ILE A 174     124.590 133.170 102.670  1.00  0.00           C  
ATOM   2790  CG1 ILE A 174     126.000 132.850 103.240  1.00  0.00           C  
ATOM   2791  CG2 ILE A 174     124.680 133.930 101.320  1.00  0.00           C  
ATOM   2792  CD1 ILE A 174     126.890 131.980 102.340  1.00  0.00           C  
ATOM   2793  H   ILE A 174     123.180 132.460 104.960  1.00  0.00           H  
ATOM   2794  HA  ILE A 174     124.290 134.940 103.800  1.00  0.00           H  
ATOM   2795  HB  ILE A 174     124.080 132.200 102.500  1.00  0.00           H  
ATOM   2796 1HG1 ILE A 174     126.520 133.810 103.450  1.00  0.00           H  
ATOM   2797 2HG1 ILE A 174     125.890 132.320 104.210  1.00  0.00           H  
ATOM   2798 1HG2 ILE A 174     125.180 134.910 101.470  1.00  0.00           H  
ATOM   2799 2HG2 ILE A 174     123.680 134.090 100.880  1.00  0.00           H  
ATOM   2800 3HG2 ILE A 174     125.270 133.340 100.580  1.00  0.00           H  
ATOM   2801 1HD1 ILE A 174     127.140 132.510 101.390  1.00  0.00           H  
ATOM   2802 2HD1 ILE A 174     126.360 131.040 102.080  1.00  0.00           H  
ATOM   2803 3HD1 ILE A 174     127.830 131.730 102.850  1.00  0.00           H  
ATOM   2804  N   LEU A 175     122.060 135.590 103.020  1.00  0.00           N  
ATOM   2805  CA  LEU A 175     120.720 136.050 102.760  1.00  0.00           C  
ATOM   2806  C   LEU A 175     120.700 136.740 101.400  1.00  0.00           C  
ATOM   2807  O   LEU A 175     121.270 137.810 101.200  1.00  0.00           O  
ATOM   2808  CB  LEU A 175     120.260 137.030 103.880  1.00  0.00           C  
ATOM   2809  CG  LEU A 175     120.480 136.500 105.320  1.00  0.00           C  
ATOM   2810  CD1 LEU A 175     120.060 137.540 106.360  1.00  0.00           C  
ATOM   2811  CD2 LEU A 175     119.750 135.180 105.600  1.00  0.00           C  
ATOM   2812  H   LEU A 175     122.740 136.290 103.250  1.00  0.00           H  
ATOM   2813  HA  LEU A 175     120.030 135.220 102.720  1.00  0.00           H  
ATOM   2814 1HB  LEU A 175     120.830 137.970 103.800  1.00  0.00           H  
ATOM   2815 2HB  LEU A 175     119.180 137.270 103.750  1.00  0.00           H  
ATOM   2816  HG  LEU A 175     121.570 136.320 105.470  1.00  0.00           H  
ATOM   2817 1HD1 LEU A 175     118.980 137.790 106.260  1.00  0.00           H  
ATOM   2818 2HD1 LEU A 175     120.650 138.470 106.240  1.00  0.00           H  
ATOM   2819 3HD1 LEU A 175     120.230 137.150 107.380  1.00  0.00           H  
ATOM   2820 1HD2 LEU A 175     120.070 134.380 104.890  1.00  0.00           H  
ATOM   2821 2HD2 LEU A 175     118.650 135.320 105.520  1.00  0.00           H  
ATOM   2822 3HD2 LEU A 175     119.990 134.830 106.630  1.00  0.00           H  
ATOM   2823  N   ILE A 176     120.040 136.120 100.400  1.00  0.00           N  
ATOM   2824  CA  ILE A 176     120.150 136.550  99.010  1.00  0.00           C  
ATOM   2825  C   ILE A 176     118.850 137.210  98.570  1.00  0.00           C  
ATOM   2826  O   ILE A 176     117.790 136.600  98.490  1.00  0.00           O  
ATOM   2827  CB  ILE A 176     120.560 135.400  98.090  1.00  0.00           C  
ATOM   2828  CG1 ILE A 176     121.840 134.730  98.660  1.00  0.00           C  
ATOM   2829  CG2 ILE A 176     120.770 135.940  96.660  1.00  0.00           C  
ATOM   2830  CD1 ILE A 176     122.590 133.820  97.690  1.00  0.00           C  
ATOM   2831  H   ILE A 176     119.530 135.280 100.550  1.00  0.00           H  
ATOM   2832  HA  ILE A 176     120.920 137.300  98.930  1.00  0.00           H  
ATOM   2833  HB  ILE A 176     119.750 134.640  98.060  1.00  0.00           H  
ATOM   2834 1HG1 ILE A 176     122.540 135.520  99.010  1.00  0.00           H  
ATOM   2835 2HG1 ILE A 176     121.550 134.130  99.550  1.00  0.00           H  
ATOM   2836 1HG2 ILE A 176     121.620 136.660  96.630  1.00  0.00           H  
ATOM   2837 2HG2 ILE A 176     119.860 136.450  96.270  1.00  0.00           H  
ATOM   2838 3HG2 ILE A 176     121.000 135.110  95.960  1.00  0.00           H  
ATOM   2839 1HD1 ILE A 176     123.070 134.420  96.880  1.00  0.00           H  
ATOM   2840 2HD1 ILE A 176     121.900 133.080  97.220  1.00  0.00           H  
ATOM   2841 3HD1 ILE A 176     123.390 133.260  98.220  1.00  0.00           H  
ATOM   2842  N   THR A 177     118.920 138.530  98.310  1.00  0.00           N  
ATOM   2843  CA  THR A 177     117.750 139.400  98.260  1.00  0.00           C  
ATOM   2844  C   THR A 177     117.560 140.010  96.880  1.00  0.00           C  
ATOM   2845  O   THR A 177     118.530 140.330  96.180  1.00  0.00           O  
ATOM   2846  CB  THR A 177     117.760 140.500  99.330  1.00  0.00           C  
ATOM   2847  CG2 THR A 177     117.780 139.850 100.720  1.00  0.00           C  
ATOM   2848  OG1 THR A 177     118.900 141.350  99.260  1.00  0.00           O  
ATOM   2849  H   THR A 177     119.810 138.990  98.290  1.00  0.00           H  
ATOM   2850  HA  THR A 177     116.860 138.810  98.440  1.00  0.00           H  
ATOM   2851  HB  THR A 177     116.830 141.110  99.260  1.00  0.00           H  
ATOM   2852  HG1 THR A 177     119.650 140.780  99.080  1.00  0.00           H  
ATOM   2853 1HG2 THR A 177     118.730 139.290 100.890  1.00  0.00           H  
ATOM   2854 2HG2 THR A 177     116.940 139.140 100.820  1.00  0.00           H  
ATOM   2855 3HG2 THR A 177     117.690 140.630 101.510  1.00  0.00           H  
ATOM   2856  N   GLY A 178     116.290 140.150  96.440  1.00  0.00           N  
ATOM   2857  CA  GLY A 178     115.920 140.730  95.160  1.00  0.00           C  
ATOM   2858  C   GLY A 178     114.700 140.070  94.580  1.00  0.00           C  
ATOM   2859  O   GLY A 178     114.240 139.030  95.060  1.00  0.00           O  
ATOM   2860  H   GLY A 178     115.520 139.870  97.010  1.00  0.00           H  
ATOM   2861 1HA  GLY A 178     115.690 141.770  95.330  1.00  0.00           H  
ATOM   2862 2HA  GLY A 178     116.720 140.590  94.450  1.00  0.00           H  
ATOM   2863  N   GLU A 179     114.120 140.670  93.530  1.00  0.00           N  
ATOM   2864  CA  GLU A 179     112.970 140.170  92.780  1.00  0.00           C  
ATOM   2865  C   GLU A 179     113.150 138.800  92.120  1.00  0.00           C  
ATOM   2866  O   GLU A 179     114.260 138.400  91.740  1.00  0.00           O  
ATOM   2867  CB  GLU A 179     112.590 141.190  91.680  1.00  0.00           C  
ATOM   2868  CG  GLU A 179     112.070 142.540  92.230  1.00  0.00           C  
ATOM   2869  CD  GLU A 179     111.900 143.550  91.110  1.00  0.00           C  
ATOM   2870  OE1 GLU A 179     112.490 144.660  91.200  1.00  0.00           O  
ATOM   2871  OE2 GLU A 179     111.170 143.250  90.130  1.00  0.00           O1-
ATOM   2872  H   GLU A 179     114.470 141.550  93.210  1.00  0.00           H  
ATOM   2873  HA  GLU A 179     112.140 140.090  93.470  1.00  0.00           H  
ATOM   2874 1HB  GLU A 179     113.480 141.370  91.040  1.00  0.00           H  
ATOM   2875 2HB  GLU A 179     111.790 140.780  91.030  1.00  0.00           H  
ATOM   2876 1HG  GLU A 179     111.090 142.400  92.720  1.00  0.00           H  
ATOM   2877 2HG  GLU A 179     112.780 142.970  92.970  1.00  0.00           H  
ATOM   2878  N   SER A 180     112.060 138.030  91.920  1.00  0.00           N  
ATOM   2879  CA  SER A 180     112.110 136.860  91.040  1.00  0.00           C  
ATOM   2880  C   SER A 180     112.350 137.280  89.600  1.00  0.00           C  
ATOM   2881  O   SER A 180     111.470 137.790  88.910  1.00  0.00           O  
ATOM   2882  CB  SER A 180     110.860 135.940  91.090  1.00  0.00           C  
ATOM   2883  OG  SER A 180     111.060 134.770  90.280  1.00  0.00           O  
ATOM   2884  H   SER A 180     111.160 138.320  92.240  1.00  0.00           H  
ATOM   2885  HA  SER A 180     112.950 136.260  91.350  1.00  0.00           H  
ATOM   2886 1HB  SER A 180     110.700 135.630  92.140  1.00  0.00           H  
ATOM   2887 2HB  SER A 180     109.950 136.490  90.760  1.00  0.00           H  
ATOM   2888  HG1 SER A 180     110.270 134.230  90.380  1.00  0.00           H  
ATOM   2889  N   GLY A 181     113.590 137.110  89.110  1.00  0.00           N  
ATOM   2890  CA  GLY A 181     114.060 137.610  87.830  1.00  0.00           C  
ATOM   2891  C   GLY A 181     115.300 138.450  87.990  1.00  0.00           C  
ATOM   2892  O   GLY A 181     115.930 138.840  87.010  1.00  0.00           O  
ATOM   2893  H   GLY A 181     114.250 136.630  89.700  1.00  0.00           H  
ATOM   2894 1HA  GLY A 181     114.320 136.760  87.210  1.00  0.00           H  
ATOM   2895 2HA  GLY A 181     113.320 138.250  87.370  1.00  0.00           H  
ATOM   2896  N   ALA A 182     115.740 138.690  89.240  1.00  0.00           N  
ATOM   2897  CA  ALA A 182     116.970 139.400  89.520  1.00  0.00           C  
ATOM   2898  C   ALA A 182     118.140 138.430  89.700  1.00  0.00           C  
ATOM   2899  O   ALA A 182     119.280 138.830  89.860  1.00  0.00           O  
ATOM   2900  CB  ALA A 182     116.800 140.210  90.820  1.00  0.00           C  
ATOM   2901  H   ALA A 182     115.160 138.500  90.030  1.00  0.00           H  
ATOM   2902  HA  ALA A 182     117.220 140.060  88.710  1.00  0.00           H  
ATOM   2903 1HB  ALA A 182     116.620 139.550  91.690  1.00  0.00           H  
ATOM   2904 2HB  ALA A 182     115.920 140.890  90.720  1.00  0.00           H  
ATOM   2905 3HB  ALA A 182     117.700 140.830  91.020  1.00  0.00           H  
ATOM   2906  N   GLY A 183     117.860 137.110  89.660  1.00  0.00           N  
ATOM   2907  CA  GLY A 183     118.860 136.060  89.760  1.00  0.00           C  
ATOM   2908  C   GLY A 183     118.990 135.480  91.140  1.00  0.00           C  
ATOM   2909  O   GLY A 183     119.810 134.580  91.370  1.00  0.00           O  
ATOM   2910  H   GLY A 183     116.920 136.850  89.440  1.00  0.00           H  
ATOM   2911 1HA  GLY A 183     118.550 135.250  89.110  1.00  0.00           H  
ATOM   2912 2HA  GLY A 183     119.830 136.450  89.480  1.00  0.00           H  
ATOM   2913  N   LYS A 184     118.190 135.930  92.130  1.00  0.00           N  
ATOM   2914  CA  LYS A 184     118.350 135.500  93.520  1.00  0.00           C  
ATOM   2915  C   LYS A 184     118.220 134.000  93.750  1.00  0.00           C  
ATOM   2916  O   LYS A 184     119.040 133.390  94.430  1.00  0.00           O  
ATOM   2917  CB  LYS A 184     117.450 136.290  94.510  1.00  0.00           C  
ATOM   2918  CG  LYS A 184     115.920 136.150  94.350  1.00  0.00           C  
ATOM   2919  CD  LYS A 184     115.200 136.060  95.710  1.00  0.00           C  
ATOM   2920  CE  LYS A 184     115.480 134.790  96.540  1.00  0.00           C  
ATOM   2921  NZ  LYS A 184     114.710 133.630  96.040  1.00  0.00           N1+
ATOM   2922  H   LYS A 184     117.560 136.680  91.960  1.00  0.00           H  
ATOM   2923  HA  LYS A 184     119.370 135.740  93.790  1.00  0.00           H  
ATOM   2924 1HB  LYS A 184     117.750 136.000  95.540  1.00  0.00           H  
ATOM   2925 2HB  LYS A 184     117.700 137.370  94.430  1.00  0.00           H  
ATOM   2926 1HG  LYS A 184     115.540 137.040  93.810  1.00  0.00           H  
ATOM   2927 2HG  LYS A 184     115.640 135.260  93.750  1.00  0.00           H  
ATOM   2928 1HD  LYS A 184     115.530 136.930  96.320  1.00  0.00           H  
ATOM   2929 2HD  LYS A 184     114.100 136.190  95.570  1.00  0.00           H  
ATOM   2930 1HE  LYS A 184     116.550 134.510  96.520  1.00  0.00           H  
ATOM   2931 2HE  LYS A 184     115.180 134.950  97.600  1.00  0.00           H  
ATOM   2932 1HZ  LYS A 184     114.690 133.540  95.000  1.00  0.00           H  
ATOM   2933 2HZ  LYS A 184     113.740 133.650  96.420  1.00  0.00           H  
ATOM   2934 3HZ  LYS A 184     115.150 132.760  96.400  1.00  0.00           H  
ATOM   2935  N   THR A 185     117.240 133.350  93.080  1.00  0.00           N  
ATOM   2936  CA  THR A 185     116.910 131.930  93.250  1.00  0.00           C  
ATOM   2937  C   THR A 185     117.760 131.070  92.320  1.00  0.00           C  
ATOM   2938  O   THR A 185     117.560 129.860  92.170  1.00  0.00           O  
ATOM   2939  CB  THR A 185     115.420 131.660  92.940  1.00  0.00           C  
ATOM   2940  CG2 THR A 185     114.890 130.470  93.760  1.00  0.00           C  
ATOM   2941  OG1 THR A 185     114.600 132.780  93.280  1.00  0.00           O  
ATOM   2942  H   THR A 185     116.580 133.860  92.540  1.00  0.00           H  
ATOM   2943  HA  THR A 185     117.110 131.640  94.270  1.00  0.00           H  
ATOM   2944  HB  THR A 185     115.260 131.460  91.860  1.00  0.00           H  
ATOM   2945  HG1 THR A 185     113.710 132.450  93.160  1.00  0.00           H  
ATOM   2946 1HG2 THR A 185     114.950 130.680  94.850  1.00  0.00           H  
ATOM   2947 2HG2 THR A 185     115.480 129.550  93.570  1.00  0.00           H  
ATOM   2948 3HG2 THR A 185     113.830 130.260  93.510  1.00  0.00           H  
ATOM   2949  N   VAL A 186     118.750 131.700  91.660  1.00  0.00           N  
ATOM   2950  CA  VAL A 186     119.770 131.040  90.850  1.00  0.00           C  
ATOM   2951  C   VAL A 186     121.080 131.090  91.620  1.00  0.00           C  
ATOM   2952  O   VAL A 186     121.800 130.090  91.720  1.00  0.00           O  
ATOM   2953  CB  VAL A 186     119.930 131.710  89.480  1.00  0.00           C  
ATOM   2954  CG1 VAL A 186     121.020 131.000  88.650  1.00  0.00           C  
ATOM   2955  CG2 VAL A 186     118.590 131.660  88.730  1.00  0.00           C  
ATOM   2956  H   VAL A 186     118.840 132.680  91.760  1.00  0.00           H  
ATOM   2957  HA  VAL A 186     119.520 130.000  90.710  1.00  0.00           H  
ATOM   2958  HB  VAL A 186     120.230 132.770  89.610  1.00  0.00           H  
ATOM   2959 1HG1 VAL A 186     120.760 129.940  88.490  1.00  0.00           H  
ATOM   2960 2HG1 VAL A 186     122.020 131.070  89.130  1.00  0.00           H  
ATOM   2961 3HG1 VAL A 186     121.100 131.480  87.650  1.00  0.00           H  
ATOM   2962 1HG2 VAL A 186     117.800 132.240  89.250  1.00  0.00           H  
ATOM   2963 2HG2 VAL A 186     118.250 130.610  88.610  1.00  0.00           H  
ATOM   2964 3HG2 VAL A 186     118.710 132.090  87.710  1.00  0.00           H  
ATOM   2965  N   ASN A 187     121.380 132.250  92.250  1.00  0.00           N  
ATOM   2966  CA  ASN A 187     122.500 132.440  93.160  1.00  0.00           C  
ATOM   2967  C   ASN A 187     122.450 131.530  94.390  1.00  0.00           C  
ATOM   2968  O   ASN A 187     123.480 130.980  94.780  1.00  0.00           O  
ATOM   2969  CB  ASN A 187     122.640 133.920  93.630  1.00  0.00           C  
ATOM   2970  CG  ASN A 187     123.310 134.800  92.570  1.00  0.00           C  
ATOM   2971  ND2 ASN A 187     122.510 135.380  91.660  1.00  0.00           N  
ATOM   2972  OD1 ASN A 187     124.530 135.000  92.600  1.00  0.00           O  
ATOM   2973  H   ASN A 187     120.800 133.050  92.100  1.00  0.00           H  
ATOM   2974  HA  ASN A 187     123.390 132.140  92.630  1.00  0.00           H  
ATOM   2975 1HB  ASN A 187     121.650 134.340  93.910  1.00  0.00           H  
ATOM   2976 2HB  ASN A 187     123.300 133.980  94.520  1.00  0.00           H  
ATOM   2977 1HD2 ASN A 187     122.910 136.030  91.010  1.00  0.00           H  
ATOM   2978 2HD2 ASN A 187     121.540 135.160  91.610  1.00  0.00           H  
ATOM   2979  N   THR A 188     121.270 131.320  95.010  1.00  0.00           N  
ATOM   2980  CA  THR A 188     121.110 130.390  96.130  1.00  0.00           C  
ATOM   2981  C   THR A 188     121.490 128.960  95.790  1.00  0.00           C  
ATOM   2982  O   THR A 188     122.220 128.300  96.520  1.00  0.00           O  
ATOM   2983  CB  THR A 188     119.690 130.370  96.690  1.00  0.00           C  
ATOM   2984  CG2 THR A 188     119.450 131.700  97.420  1.00  0.00           C  
ATOM   2985  OG1 THR A 188     118.730 130.270  95.630  1.00  0.00           O  
ATOM   2986  H   THR A 188     120.440 131.780  94.720  1.00  0.00           H  
ATOM   2987  HA  THR A 188     121.780 130.700  96.920  1.00  0.00           H  
ATOM   2988  HB  THR A 188     119.540 129.540  97.410  1.00  0.00           H  
ATOM   2989  HG1 THR A 188     117.890 130.080  96.060  1.00  0.00           H  
ATOM   2990 1HG2 THR A 188     119.570 132.560  96.730  1.00  0.00           H  
ATOM   2991 2HG2 THR A 188     120.170 131.820  98.260  1.00  0.00           H  
ATOM   2992 3HG2 THR A 188     118.420 131.750  97.840  1.00  0.00           H  
ATOM   2993  N   LYS A 189     121.060 128.480  94.610  1.00  0.00           N  
ATOM   2994  CA  LYS A 189     121.450 127.190  94.060  1.00  0.00           C  
ATOM   2995  C   LYS A 189     122.960 127.060  93.840  1.00  0.00           C  
ATOM   2996  O   LYS A 189     123.560 126.060  94.200  1.00  0.00           O  
ATOM   2997  CB  LYS A 189     120.700 126.900  92.730  1.00  0.00           C  
ATOM   2998  CG  LYS A 189     119.170 126.800  92.850  1.00  0.00           C  
ATOM   2999  CD  LYS A 189     118.530 126.370  91.510  1.00  0.00           C  
ATOM   3000  CE  LYS A 189     117.010 126.150  91.560  1.00  0.00           C  
ATOM   3001  NZ  LYS A 189     116.280 127.430  91.560  1.00  0.00           N1+
ATOM   3002  H   LYS A 189     120.420 129.030  94.080  1.00  0.00           H  
ATOM   3003  HA  LYS A 189     121.190 126.430  94.780  1.00  0.00           H  
ATOM   3004 1HB  LYS A 189     120.940 127.710  92.000  1.00  0.00           H  
ATOM   3005 2HB  LYS A 189     121.080 125.950  92.310  1.00  0.00           H  
ATOM   3006 1HG  LYS A 189     118.920 126.050  93.630  1.00  0.00           H  
ATOM   3007 2HG  LYS A 189     118.750 127.770  93.180  1.00  0.00           H  
ATOM   3008 1HD  LYS A 189     118.790 127.100  90.720  1.00  0.00           H  
ATOM   3009 2HD  LYS A 189     119.000 125.400  91.220  1.00  0.00           H  
ATOM   3010 1HE  LYS A 189     116.680 125.570  90.680  1.00  0.00           H  
ATOM   3011 2HE  LYS A 189     116.750 125.580  92.480  1.00  0.00           H  
ATOM   3012 1HZ  LYS A 189     115.970 127.640  90.590  1.00  0.00           H  
ATOM   3013 2HZ  LYS A 189     116.840 128.220  91.930  1.00  0.00           H  
ATOM   3014 3HZ  LYS A 189     115.410 127.340  92.130  1.00  0.00           H  
ATOM   3015  N   ARG A 190     123.620 128.100  93.280  1.00  0.00           N  
ATOM   3016  CA  ARG A 190     125.070 128.160  93.160  1.00  0.00           C  
ATOM   3017  C   ARG A 190     125.830 128.160  94.490  1.00  0.00           C  
ATOM   3018  O   ARG A 190     126.850 127.480  94.610  1.00  0.00           O  
ATOM   3019  CB  ARG A 190     125.530 129.350  92.280  1.00  0.00           C  
ATOM   3020  CG  ARG A 190     125.150 129.290  90.780  1.00  0.00           C  
ATOM   3021  CD  ARG A 190     125.620 128.020  90.040  1.00  0.00           C  
ATOM   3022  NE  ARG A 190     125.300 128.200  88.580  1.00  0.00           N  
ATOM   3023  CZ  ARG A 190     125.680 127.350  87.640  1.00  0.00           C  
ATOM   3024  NH1 ARG A 190     126.380 126.270  87.900  1.00  0.00           N1+
ATOM   3025  NH2 ARG A 190     125.340 127.550  86.380  1.00  0.00           N  
ATOM   3026  H   ARG A 190     123.110 128.900  92.970  1.00  0.00           H  
ATOM   3027  HA  ARG A 190     125.370 127.260  92.660  1.00  0.00           H  
ATOM   3028 1HB  ARG A 190     125.100 130.280  92.720  1.00  0.00           H  
ATOM   3029 2HB  ARG A 190     126.640 129.440  92.330  1.00  0.00           H  
ATOM   3030 1HG  ARG A 190     124.050 129.380  90.690  1.00  0.00           H  
ATOM   3031 2HG  ARG A 190     125.600 130.170  90.290  1.00  0.00           H  
ATOM   3032 1HD  ARG A 190     126.710 127.890  90.170  1.00  0.00           H  
ATOM   3033 2HD  ARG A 190     125.080 127.130  90.420  1.00  0.00           H  
ATOM   3034  HE  ARG A 190     124.720 128.960  88.290  1.00  0.00           H  
ATOM   3035 1HH1 ARG A 190     126.480 125.980  88.850  1.00  0.00           H  
ATOM   3036 2HH1 ARG A 190     126.500 125.610  87.150  1.00  0.00           H  
ATOM   3037 1HH2 ARG A 190     124.680 128.240  86.100  1.00  0.00           H  
ATOM   3038 2HH2 ARG A 190     125.610 126.840  85.720  1.00  0.00           H  
ATOM   3039  N   VAL A 191     125.370 128.890  95.520  1.00  0.00           N  
ATOM   3040  CA  VAL A 191     125.940 128.840  96.870  1.00  0.00           C  
ATOM   3041  C   VAL A 191     125.870 127.450  97.490  1.00  0.00           C  
ATOM   3042  O   VAL A 191     126.850 126.910  98.000  1.00  0.00           O  
ATOM   3043  CB  VAL A 191     125.270 129.860  97.800  1.00  0.00           C  
ATOM   3044  CG1 VAL A 191     125.650 129.660  99.280  1.00  0.00           C  
ATOM   3045  CG2 VAL A 191     125.700 131.270  97.370  1.00  0.00           C  
ATOM   3046  H   VAL A 191     124.580 129.490  95.400  1.00  0.00           H  
ATOM   3047  HA  VAL A 191     126.990 129.080  96.800  1.00  0.00           H  
ATOM   3048  HB  VAL A 191     124.160 129.770  97.700  1.00  0.00           H  
ATOM   3049 1HG1 VAL A 191     126.750 129.660  99.400  1.00  0.00           H  
ATOM   3050 2HG1 VAL A 191     125.240 128.710  99.700  1.00  0.00           H  
ATOM   3051 3HG1 VAL A 191     125.240 130.490  99.890  1.00  0.00           H  
ATOM   3052 1HG2 VAL A 191     125.430 131.470  96.310  1.00  0.00           H  
ATOM   3053 2HG2 VAL A 191     126.800 131.370  97.480  1.00  0.00           H  
ATOM   3054 3HG2 VAL A 191     125.220 132.030  98.010  1.00  0.00           H  
ATOM   3055  N   ILE A 192     124.690 126.800  97.400  1.00  0.00           N  
ATOM   3056  CA  ILE A 192     124.470 125.430  97.830  1.00  0.00           C  
ATOM   3057  C   ILE A 192     125.340 124.440  97.080  1.00  0.00           C  
ATOM   3058  O   ILE A 192     125.960 123.560  97.670  1.00  0.00           O  
ATOM   3059  CB  ILE A 192     122.970 125.090  97.750  1.00  0.00           C  
ATOM   3060  CG1 ILE A 192     122.190 125.930  98.800  1.00  0.00           C  
ATOM   3061  CG2 ILE A 192     122.740 123.580  97.960  1.00  0.00           C  
ATOM   3062  CD1 ILE A 192     120.670 125.910  98.600  1.00  0.00           C  
ATOM   3063  H   ILE A 192     123.900 127.270  97.000  1.00  0.00           H  
ATOM   3064  HA  ILE A 192     124.770 125.360  98.870  1.00  0.00           H  
ATOM   3065  HB  ILE A 192     122.600 125.370  96.740  1.00  0.00           H  
ATOM   3066 1HG1 ILE A 192     122.440 125.560  99.820  1.00  0.00           H  
ATOM   3067 2HG1 ILE A 192     122.520 126.990  98.760  1.00  0.00           H  
ATOM   3068 1HG2 ILE A 192     123.180 123.260  98.930  1.00  0.00           H  
ATOM   3069 2HG2 ILE A 192     123.180 122.970  97.150  1.00  0.00           H  
ATOM   3070 3HG2 ILE A 192     121.650 123.350  97.980  1.00  0.00           H  
ATOM   3071 1HD1 ILE A 192     120.270 124.880  98.770  1.00  0.00           H  
ATOM   3072 2HD1 ILE A 192     120.410 126.230  97.570  1.00  0.00           H  
ATOM   3073 3HD1 ILE A 192     120.180 126.590  99.320  1.00  0.00           H  
ATOM   3074  N   GLN A 193     125.460 124.620  95.740  1.00  0.00           N  
ATOM   3075  CA  GLN A 193     126.350 123.860  94.900  1.00  0.00           C  
ATOM   3076  C   GLN A 193     127.820 123.960  95.280  1.00  0.00           C  
ATOM   3077  O   GLN A 193     128.490 122.940  95.420  1.00  0.00           O  
ATOM   3078  CB  GLN A 193     126.140 124.270  93.410  1.00  0.00           C  
ATOM   3079  CG  GLN A 193     127.170 123.720  92.380  1.00  0.00           C  
ATOM   3080  CD  GLN A 193     126.710 123.990  90.940  1.00  0.00           C  
ATOM   3081  NE2 GLN A 193     126.320 122.920  90.220  1.00  0.00           N  
ATOM   3082  OE1 GLN A 193     126.660 125.130  90.460  1.00  0.00           O  
ATOM   3083  H   GLN A 193     124.900 125.300  95.290  1.00  0.00           H  
ATOM   3084  HA  GLN A 193     126.100 122.810  95.000  1.00  0.00           H  
ATOM   3085 1HB  GLN A 193     125.110 123.970  93.130  1.00  0.00           H  
ATOM   3086 2HB  GLN A 193     126.180 125.380  93.350  1.00  0.00           H  
ATOM   3087 1HG  GLN A 193     128.150 124.220  92.510  1.00  0.00           H  
ATOM   3088 2HG  GLN A 193     127.310 122.630  92.540  1.00  0.00           H  
ATOM   3089 1HE2 GLN A 193     125.990 123.070  89.290  1.00  0.00           H  
ATOM   3090 2HE2 GLN A 193     126.380 122.000  90.610  1.00  0.00           H  
ATOM   3091  N   TYR A 194     128.340 125.180  95.540  1.00  0.00           N  
ATOM   3092  CA  TYR A 194     129.730 125.400  95.890  1.00  0.00           C  
ATOM   3093  C   TYR A 194     130.170 124.700  97.180  1.00  0.00           C  
ATOM   3094  O   TYR A 194     131.160 123.980  97.200  1.00  0.00           O  
ATOM   3095  CB  TYR A 194     130.020 126.930  95.970  1.00  0.00           C  
ATOM   3096  CG  TYR A 194     131.500 127.220  96.120  1.00  0.00           C  
ATOM   3097  CD1 TYR A 194     132.360 126.960  95.040  1.00  0.00           C  
ATOM   3098  CD2 TYR A 194     132.040 127.770  97.300  1.00  0.00           C  
ATOM   3099  CE1 TYR A 194     133.720 127.240  95.130  1.00  0.00           C  
ATOM   3100  CE2 TYR A 194     133.410 128.050  97.390  1.00  0.00           C  
ATOM   3101  CZ  TYR A 194     134.260 127.770  96.310  1.00  0.00           C  
ATOM   3102  OH  TYR A 194     135.640 128.030  96.370  1.00  0.00           O  
ATOM   3103  H   TYR A 194     127.770 125.990  95.430  1.00  0.00           H  
ATOM   3104  HA  TYR A 194     130.330 124.970  95.100  1.00  0.00           H  
ATOM   3105 1HB  TYR A 194     129.680 127.410  95.020  1.00  0.00           H  
ATOM   3106 2HB  TYR A 194     129.460 127.390  96.810  1.00  0.00           H  
ATOM   3107  HD1 TYR A 194     131.960 126.550  94.130  1.00  0.00           H  
ATOM   3108  HD2 TYR A 194     131.390 127.970  98.140  1.00  0.00           H  
ATOM   3109  HE1 TYR A 194     134.370 127.060  94.280  1.00  0.00           H  
ATOM   3110  HE2 TYR A 194     133.830 128.460  98.300  1.00  0.00           H  
ATOM   3111  HH  TYR A 194     136.050 127.580  95.620  1.00  0.00           H  
ATOM   3112  N   PHE A 195     129.380 124.840  98.280  1.00  0.00           N  
ATOM   3113  CA  PHE A 195     129.650 124.130  99.520  1.00  0.00           C  
ATOM   3114  C   PHE A 195     129.630 122.620  99.380  1.00  0.00           C  
ATOM   3115  O   PHE A 195     130.510 121.890  99.830  1.00  0.00           O  
ATOM   3116  CB  PHE A 195     128.610 124.510 100.620  1.00  0.00           C  
ATOM   3117  CG  PHE A 195     128.760 125.920 101.120  1.00  0.00           C  
ATOM   3118  CD1 PHE A 195     129.980 126.370 101.640  1.00  0.00           C  
ATOM   3119  CD2 PHE A 195     127.640 126.770 101.200  1.00  0.00           C  
ATOM   3120  CE1 PHE A 195     130.090 127.640 102.210  1.00  0.00           C  
ATOM   3121  CE2 PHE A 195     127.740 128.040 101.770  1.00  0.00           C  
ATOM   3122  CZ  PHE A 195     128.970 128.480 102.280  1.00  0.00           C  
ATOM   3123  H   PHE A 195     128.580 125.430  98.250  1.00  0.00           H  
ATOM   3124  HA  PHE A 195     130.650 124.390  99.840  1.00  0.00           H  
ATOM   3125 1HB  PHE A 195     127.580 124.370 100.230  1.00  0.00           H  
ATOM   3126 2HB  PHE A 195     128.730 123.860 101.520  1.00  0.00           H  
ATOM   3127  HD1 PHE A 195     130.850 125.720 101.630  1.00  0.00           H  
ATOM   3128  HD2 PHE A 195     126.680 126.430 100.820  1.00  0.00           H  
ATOM   3129  HE1 PHE A 195     131.040 127.980 102.600  1.00  0.00           H  
ATOM   3130  HE2 PHE A 195     126.880 128.680 101.830  1.00  0.00           H  
ATOM   3131  HZ  PHE A 195     129.060 129.460 102.730  1.00  0.00           H  
ATOM   3132  N   ALA A 196     128.590 122.110  98.680  1.00  0.00           N  
ATOM   3133  CA  ALA A 196     128.410 120.710  98.420  1.00  0.00           C  
ATOM   3134  C   ALA A 196     129.490 120.060  97.570  1.00  0.00           C  
ATOM   3135  O   ALA A 196     129.940 118.960  97.890  1.00  0.00           O  
ATOM   3136  CB  ALA A 196     127.050 120.530  97.740  1.00  0.00           C  
ATOM   3137  H   ALA A 196     127.900 122.720  98.310  1.00  0.00           H  
ATOM   3138  HA  ALA A 196     128.400 120.190  99.360  1.00  0.00           H  
ATOM   3139 1HB  ALA A 196     127.030 121.070  96.770  1.00  0.00           H  
ATOM   3140 2HB  ALA A 196     126.250 120.970  98.380  1.00  0.00           H  
ATOM   3141 3HB  ALA A 196     126.820 119.460  97.570  1.00  0.00           H  
ATOM   3142  N   VAL A 197     129.950 120.710  96.480  1.00  0.00           N  
ATOM   3143  CA  VAL A 197     130.730 120.020  95.460  1.00  0.00           C  
ATOM   3144  C   VAL A 197     132.240 120.200  95.590  1.00  0.00           C  
ATOM   3145  O   VAL A 197     133.010 119.430  95.040  1.00  0.00           O  
ATOM   3146  CB  VAL A 197     130.270 120.500  94.070  1.00  0.00           C  
ATOM   3147  CG1 VAL A 197     130.870 121.870  93.680  1.00  0.00           C  
ATOM   3148  CG2 VAL A 197     130.560 119.420  93.010  1.00  0.00           C  
ATOM   3149  H   VAL A 197     129.580 121.600  96.230  1.00  0.00           H  
ATOM   3150  HA  VAL A 197     130.530 118.960  95.520  1.00  0.00           H  
ATOM   3151  HB  VAL A 197     129.170 120.620  94.120  1.00  0.00           H  
ATOM   3152 1HG1 VAL A 197     131.960 121.800  93.460  1.00  0.00           H  
ATOM   3153 2HG1 VAL A 197     130.730 122.620  94.490  1.00  0.00           H  
ATOM   3154 3HG1 VAL A 197     130.370 122.250  92.770  1.00  0.00           H  
ATOM   3155 1HG2 VAL A 197     130.050 118.470  93.270  1.00  0.00           H  
ATOM   3156 2HG2 VAL A 197     131.650 119.230  92.910  1.00  0.00           H  
ATOM   3157 3HG2 VAL A 197     130.190 119.760  92.020  1.00  0.00           H  
ATOM   3158  N   ILE A 198     132.730 121.220  96.340  1.00  0.00           N  
ATOM   3159  CA  ILE A 198     134.160 121.480  96.420  1.00  0.00           C  
ATOM   3160  C   ILE A 198     134.980 120.400  97.150  1.00  0.00           C  
ATOM   3161  O   ILE A 198     134.650 120.000  98.270  1.00  0.00           O  
ATOM   3162  CB  ILE A 198     134.500 122.880  96.920  1.00  0.00           C  
ATOM   3163  CG1 ILE A 198     135.990 123.210  96.700  1.00  0.00           C  
ATOM   3164  CG2 ILE A 198     134.070 123.080  98.390  1.00  0.00           C  
ATOM   3165  CD1 ILE A 198     136.280 124.710  96.720  1.00  0.00           C  
ATOM   3166  H   ILE A 198     132.120 121.890  96.760  1.00  0.00           H  
ATOM   3167  HA  ILE A 198     134.510 121.460  95.400  1.00  0.00           H  
ATOM   3168  HB  ILE A 198     133.910 123.590  96.300  1.00  0.00           H  
ATOM   3169 1HG1 ILE A 198     136.610 122.700  97.470  1.00  0.00           H  
ATOM   3170 2HG1 ILE A 198     136.300 122.820  95.700  1.00  0.00           H  
ATOM   3171 1HG2 ILE A 198     134.690 122.470  99.080  1.00  0.00           H  
ATOM   3172 2HG2 ILE A 198     133.000 122.810  98.540  1.00  0.00           H  
ATOM   3173 3HG2 ILE A 198     134.190 124.150  98.680  1.00  0.00           H  
ATOM   3174 1HD1 ILE A 198     136.010 125.160  97.700  1.00  0.00           H  
ATOM   3175 2HD1 ILE A 198     135.690 125.220  95.930  1.00  0.00           H  
ATOM   3176 3HD1 ILE A 198     137.360 124.910  96.520  1.00  0.00           H  
ATOM   3177  N   ALA A 199     136.060 119.920  96.510  1.00  0.00           N  
ATOM   3178  CA  ALA A 199     136.900 118.850  97.010  1.00  0.00           C  
ATOM   3179  C   ALA A 199     138.370 119.240  96.940  1.00  0.00           C  
ATOM   3180  O   ALA A 199     138.870 119.620  95.880  1.00  0.00           O  
ATOM   3181  CB  ALA A 199     136.690 117.600  96.150  1.00  0.00           C  
ATOM   3182  H   ALA A 199     136.310 120.240  95.600  1.00  0.00           H  
ATOM   3183  HA  ALA A 199     136.660 118.630  98.040  1.00  0.00           H  
ATOM   3184 1HB  ALA A 199     136.970 117.790  95.090  1.00  0.00           H  
ATOM   3185 2HB  ALA A 199     135.620 117.320  96.170  1.00  0.00           H  
ATOM   3186 3HB  ALA A 199     137.280 116.740  96.530  1.00  0.00           H  
ATOM   3187  N   ALA A 200     139.110 119.180  98.070  1.00  0.00           N  
ATOM   3188  CA  ALA A 200     140.550 119.350  98.080  1.00  0.00           C  
ATOM   3189  C   ALA A 200     141.290 118.260  97.310  1.00  0.00           C  
ATOM   3190  O   ALA A 200     142.180 118.510  96.490  1.00  0.00           O  
ATOM   3191  CB  ALA A 200     141.060 119.390  99.540  1.00  0.00           C  
ATOM   3192  H   ALA A 200     138.700 118.900  98.940  1.00  0.00           H  
ATOM   3193  HA  ALA A 200     140.790 120.290  97.590  1.00  0.00           H  
ATOM   3194 1HB  ALA A 200     140.840 118.440 100.070  1.00  0.00           H  
ATOM   3195 2HB  ALA A 200     140.580 120.220 100.090  1.00  0.00           H  
ATOM   3196 3HB  ALA A 200     142.160 119.550  99.560  1.00  0.00           H  
ATOM   3197  N   ILE A 201     140.870 117.000  97.530  1.00  0.00           N  
ATOM   3198  CA  ILE A 201     141.370 115.800  96.920  1.00  0.00           C  
ATOM   3199  C   ILE A 201     140.080 115.020  96.720  1.00  0.00           C  
ATOM   3200  O   ILE A 201     139.170 115.160  97.530  1.00  0.00           O  
ATOM   3201  CB  ILE A 201     142.330 115.000  97.830  1.00  0.00           C  
ATOM   3202  CG1 ILE A 201     143.560 115.830  98.290  1.00  0.00           C  
ATOM   3203  CG2 ILE A 201     142.760 113.670  97.160  1.00  0.00           C  
ATOM   3204  CD1 ILE A 201     144.530 116.230  97.170  1.00  0.00           C  
ATOM   3205  H   ILE A 201     140.100 116.840  98.150  1.00  0.00           H  
ATOM   3206  HA  ILE A 201     141.810 116.020  95.950  1.00  0.00           H  
ATOM   3207  HB  ILE A 201     141.780 114.740  98.760  1.00  0.00           H  
ATOM   3208 1HG1 ILE A 201     143.220 116.740  98.810  1.00  0.00           H  
ATOM   3209 2HG1 ILE A 201     144.100 115.220  99.050  1.00  0.00           H  
ATOM   3210 1HG2 ILE A 201     143.220 113.850  96.170  1.00  0.00           H  
ATOM   3211 2HG2 ILE A 201     141.900 112.980  97.030  1.00  0.00           H  
ATOM   3212 3HG2 ILE A 201     143.500 113.150  97.810  1.00  0.00           H  
ATOM   3213 1HD1 ILE A 201     144.020 116.910  96.450  1.00  0.00           H  
ATOM   3214 2HD1 ILE A 201     144.920 115.340  96.620  1.00  0.00           H  
ATOM   3215 3HD1 ILE A 201     145.390 116.790  97.590  1.00  0.00           H  
ATOM   3216  N   GLY A 202     139.920 114.230  95.640  1.00  0.00           N  
ATOM   3217  CA  GLY A 202     138.630 113.580  95.440  1.00  0.00           C  
ATOM   3218  C   GLY A 202     138.610 112.450  94.450  1.00  0.00           C  
ATOM   3219  O   GLY A 202     137.630 112.260  93.750  1.00  0.00           O  
ATOM   3220  H   GLY A 202     140.630 114.120  94.950  1.00  0.00           H  
ATOM   3221 1HA  GLY A 202     138.320 113.140  96.380  1.00  0.00           H  
ATOM   3222 2HA  GLY A 202     137.940 114.320  95.070  1.00  0.00           H  
ATOM   3223  N   ASP A 203     139.710 111.680  94.370  1.00  0.00           N  
ATOM   3224  CA  ASP A 203     139.890 110.560  93.460  1.00  0.00           C  
ATOM   3225  C   ASP A 203     138.900 109.400  93.650  1.00  0.00           C  
ATOM   3226  O   ASP A 203     138.430 108.780  92.690  1.00  0.00           O  
ATOM   3227  CB  ASP A 203     141.370 110.090  93.530  1.00  0.00           C  
ATOM   3228  CG  ASP A 203     141.840 109.560  94.880  1.00  0.00           C  
ATOM   3229  OD1 ASP A 203     142.970 109.010  94.920  1.00  0.00           O  
ATOM   3230  OD2 ASP A 203     141.120 109.680  95.900  1.00  0.00           O1-
ATOM   3231  H   ASP A 203     140.450 111.780  95.030  1.00  0.00           H  
ATOM   3232  HA  ASP A 203     139.710 110.940  92.470  1.00  0.00           H  
ATOM   3233 1HB  ASP A 203     141.540 109.290  92.780  1.00  0.00           H  
ATOM   3234 2HB  ASP A 203     142.030 110.940  93.270  1.00  0.00           H  
ATOM   3235  N   ARG A 204     138.600 109.050  94.910  1.00  0.00           N  
ATOM   3236  CA  ARG A 204     137.730 107.950  95.290  1.00  0.00           C  
ATOM   3237  C   ARG A 204     136.460 108.410  96.000  1.00  0.00           C  
ATOM   3238  O   ARG A 204     135.610 107.590  96.360  1.00  0.00           O  
ATOM   3239  CB  ARG A 204     138.540 107.030  96.250  1.00  0.00           C  
ATOM   3240  CG  ARG A 204     138.970 107.690  97.580  1.00  0.00           C  
ATOM   3241  CD  ARG A 204     140.190 107.050  98.250  1.00  0.00           C  
ATOM   3242  NE  ARG A 204     141.360 107.280  97.340  1.00  0.00           N  
ATOM   3243  CZ  ARG A 204     142.440 106.520  97.270  1.00  0.00           C  
ATOM   3244  NH1 ARG A 204     142.530 105.340  97.840  1.00  0.00           N1+
ATOM   3245  NH2 ARG A 204     143.460 106.920  96.550  1.00  0.00           N  
ATOM   3246  H   ARG A 204     139.180 109.450  95.610  1.00  0.00           H  
ATOM   3247  HA  ARG A 204     137.430 107.390  94.420  1.00  0.00           H  
ATOM   3248 1HB  ARG A 204     137.960 106.100  96.460  1.00  0.00           H  
ATOM   3249 2HB  ARG A 204     139.440 106.720  95.680  1.00  0.00           H  
ATOM   3250 1HG  ARG A 204     139.200 108.770  97.420  1.00  0.00           H  
ATOM   3251 2HG  ARG A 204     138.120 107.650  98.290  1.00  0.00           H  
ATOM   3252 1HD  ARG A 204     140.400 107.540  99.220  1.00  0.00           H  
ATOM   3253 2HD  ARG A 204     140.010 105.960  98.410  1.00  0.00           H  
ATOM   3254  HE  ARG A 204     141.400 108.140  96.830  1.00  0.00           H  
ATOM   3255 1HH1 ARG A 204     141.670 104.870  98.030  1.00  0.00           H  
ATOM   3256 2HH1 ARG A 204     143.320 104.780  97.610  1.00  0.00           H  
ATOM   3257 1HH2 ARG A 204     143.320 107.750  96.000  1.00  0.00           H  
ATOM   3258 2HH2 ARG A 204     144.240 106.310  96.400  1.00  0.00           H  
ATOM   3259  N   SER A 205     136.300 109.730  96.180  1.00  0.00           N  
ATOM   3260  CA  SER A 205     135.220 110.380  96.920  1.00  0.00           C  
ATOM   3261  C   SER A 205     135.610 111.820  97.100  1.00  0.00           C  
ATOM   3262  O   SER A 205     136.630 112.140  97.720  1.00  0.00           O  
ATOM   3263  CB  SER A 205     134.870 109.770  98.320  1.00  0.00           C  
ATOM   3264  OG  SER A 205     133.970 110.550  99.110  1.00  0.00           O  
ATOM   3265  H   SER A 205     136.990 110.330  95.790  1.00  0.00           H  
ATOM   3266  HA  SER A 205     134.340 110.360  96.300  1.00  0.00           H  
ATOM   3267 1HB  SER A 205     134.430 108.760  98.180  1.00  0.00           H  
ATOM   3268 2HB  SER A 205     135.820 109.640  98.890  1.00  0.00           H  
ATOM   3269  HG1 SER A 205     133.340 110.990  98.530  1.00  0.00           H  
ATOM   3270  N   LYS A 206     134.800 112.740  96.540  1.00  0.00           N  
ATOM   3271  CA  LYS A 206     134.970 114.170  96.600  1.00  0.00           C  
ATOM   3272  C   LYS A 206     134.870 114.760  98.000  1.00  0.00           C  
ATOM   3273  O   LYS A 206     135.580 115.690  98.360  1.00  0.00           O  
ATOM   3274  CB  LYS A 206     133.900 114.840  95.690  1.00  0.00           C  
ATOM   3275  CG  LYS A 206     133.880 114.300  94.250  1.00  0.00           C  
ATOM   3276  CD  LYS A 206     133.010 115.130  93.290  1.00  0.00           C  
ATOM   3277  CE  LYS A 206     131.530 115.300  93.710  1.00  0.00           C  
ATOM   3278  NZ  LYS A 206     130.820 114.010  93.730  1.00  0.00           N1+
ATOM   3279  H   LYS A 206     133.930 112.450  96.170  1.00  0.00           H  
ATOM   3280  HA  LYS A 206     135.960 114.410  96.230  1.00  0.00           H  
ATOM   3281 1HB  LYS A 206     132.900 114.660  96.130  1.00  0.00           H  
ATOM   3282 2HB  LYS A 206     134.060 115.930  95.660  1.00  0.00           H  
ATOM   3283 1HG  LYS A 206     134.920 114.280  93.850  1.00  0.00           H  
ATOM   3284 2HG  LYS A 206     133.520 113.250  94.240  1.00  0.00           H  
ATOM   3285 1HD  LYS A 206     133.440 116.150  93.220  1.00  0.00           H  
ATOM   3286 2HD  LYS A 206     133.050 114.690  92.280  1.00  0.00           H  
ATOM   3287 1HE  LYS A 206     131.440 115.760  94.720  1.00  0.00           H  
ATOM   3288 2HE  LYS A 206     131.010 115.950  92.980  1.00  0.00           H  
ATOM   3289 1HZ  LYS A 206     131.130 113.380  94.500  1.00  0.00           H  
ATOM   3290 2HZ  LYS A 206     130.900 113.540  92.810  1.00  0.00           H  
ATOM   3291 3HZ  LYS A 206     129.810 114.240  93.850  1.00  0.00           H  
ATOM   3292  N   LYS A 207     133.930 114.250  98.820  1.00  0.00           N  
ATOM   3293  CA  LYS A 207     133.550 114.890 100.060  1.00  0.00           C  
ATOM   3294  C   LYS A 207     133.790 114.040 101.290  1.00  0.00           C  
ATOM   3295  O   LYS A 207     133.160 114.260 102.330  1.00  0.00           O  
ATOM   3296  CB  LYS A 207     132.060 115.340 100.010  1.00  0.00           C  
ATOM   3297  CG  LYS A 207     131.740 116.320  98.860  1.00  0.00           C  
ATOM   3298  CD  LYS A 207     132.500 117.660  98.930  1.00  0.00           C  
ATOM   3299  CE  LYS A 207     132.120 118.510 100.160  1.00  0.00           C  
ATOM   3300  NZ  LYS A 207     132.540 119.910  99.980  1.00  0.00           N1+
ATOM   3301  H   LYS A 207     133.380 113.480  98.500  1.00  0.00           H  
ATOM   3302  HA  LYS A 207     134.150 115.780 100.220  1.00  0.00           H  
ATOM   3303 1HB  LYS A 207     131.430 114.430  99.880  1.00  0.00           H  
ATOM   3304 2HB  LYS A 207     131.760 115.810 100.960  1.00  0.00           H  
ATOM   3305 1HG  LYS A 207     131.970 115.830  97.890  1.00  0.00           H  
ATOM   3306 2HG  LYS A 207     130.650 116.520  98.860  1.00  0.00           H  
ATOM   3307 1HD  LYS A 207     133.590 117.480  98.920  1.00  0.00           H  
ATOM   3308 2HD  LYS A 207     132.260 118.210  98.000  1.00  0.00           H  
ATOM   3309 1HE  LYS A 207     131.020 118.500 100.310  1.00  0.00           H  
ATOM   3310 2HE  LYS A 207     132.610 118.110 101.070  1.00  0.00           H  
ATOM   3311 1HZ  LYS A 207     131.750 120.500  99.640  1.00  0.00           H  
ATOM   3312 2HZ  LYS A 207     133.330 119.960  99.310  1.00  0.00           H  
ATOM   3313 3HZ  LYS A 207     132.850 120.310 100.890  1.00  0.00           H  
ATOM   3314  N   ASP A 208     134.700 113.050 101.220  1.00  0.00           N  
ATOM   3315  CA  ASP A 208     135.150 112.250 102.360  1.00  0.00           C  
ATOM   3316  C   ASP A 208     134.060 111.290 102.860  1.00  0.00           C  
ATOM   3317  O   ASP A 208     133.950 111.020 104.050  1.00  0.00           O  
ATOM   3318  CB  ASP A 208     135.700 113.100 103.540  1.00  0.00           C  
ATOM   3319  CG  ASP A 208     136.760 114.090 103.100  1.00  0.00           C  
ATOM   3320  OD1 ASP A 208     137.800 113.680 102.530  1.00  0.00           O  
ATOM   3321  OD2 ASP A 208     136.590 115.300 103.440  1.00  0.00           O1-
ATOM   3322  H   ASP A 208     135.180 112.900 100.350  1.00  0.00           H  
ATOM   3323  HA  ASP A 208     135.940 111.620 101.990  1.00  0.00           H  
ATOM   3324 1HB  ASP A 208     134.880 113.650 104.050  1.00  0.00           H  
ATOM   3325 2HB  ASP A 208     136.180 112.420 104.280  1.00  0.00           H  
ATOM   3326  N   GLN A 209     133.180 110.810 101.960  1.00  0.00           N  
ATOM   3327  CA  GLN A 209     132.000 110.050 102.340  1.00  0.00           C  
ATOM   3328  C   GLN A 209     132.240 108.630 102.840  1.00  0.00           C  
ATOM   3329  O   GLN A 209     133.250 107.990 102.540  1.00  0.00           O  
ATOM   3330  CB  GLN A 209     130.910 110.130 101.240  1.00  0.00           C  
ATOM   3331  CG  GLN A 209     130.300 111.540 101.070  1.00  0.00           C  
ATOM   3332  CD  GLN A 209     129.810 112.130 102.390  1.00  0.00           C  
ATOM   3333  NE2 GLN A 209     130.530 113.130 102.950  1.00  0.00           N  
ATOM   3334  OE1 GLN A 209     128.800 111.690 102.950  1.00  0.00           O  
ATOM   3335  H   GLN A 209     133.340 110.950 100.990  1.00  0.00           H  
ATOM   3336  HA  GLN A 209     131.600 110.540 103.210  1.00  0.00           H  
ATOM   3337 1HB  GLN A 209     131.330 109.790 100.270  1.00  0.00           H  
ATOM   3338 2HB  GLN A 209     130.070 109.440 101.490  1.00  0.00           H  
ATOM   3339 1HG  GLN A 209     131.060 112.220 100.610  1.00  0.00           H  
ATOM   3340 2HG  GLN A 209     129.430 111.490 100.390  1.00  0.00           H  
ATOM   3341 1HE2 GLN A 209     130.200 113.500 103.820  1.00  0.00           H  
ATOM   3342 2HE2 GLN A 209     131.410 113.400 102.570  1.00  0.00           H  
ATOM   3343  N   SER A 210     131.320 108.140 103.690  1.00  0.00           N  
ATOM   3344  CA  SER A 210     131.410 106.830 104.330  1.00  0.00           C  
ATOM   3345  C   SER A 210     131.150 105.680 103.330  1.00  0.00           C  
ATOM   3346  O   SER A 210     130.060 105.650 102.750  1.00  0.00           O  
ATOM   3347  CB  SER A 210     130.420 106.710 105.520  1.00  0.00           C  
ATOM   3348  OG  SER A 210     130.620 105.510 106.280  1.00  0.00           O  
ATOM   3349  H   SER A 210     130.510 108.680 103.910  1.00  0.00           H  
ATOM   3350  HA  SER A 210     132.400 106.760 104.750  1.00  0.00           H  
ATOM   3351 1HB  SER A 210     130.570 107.580 106.190  1.00  0.00           H  
ATOM   3352 2HB  SER A 210     129.380 106.730 105.150  1.00  0.00           H  
ATOM   3353  HG1 SER A 210     131.460 105.590 106.740  1.00  0.00           H  
ATOM   3354  N   PRO A 211     132.070 104.740 103.080  1.00  0.00           N  
ATOM   3355  CA  PRO A 211     131.920 103.640 102.120  1.00  0.00           C  
ATOM   3356  C   PRO A 211     130.680 102.750 102.220  1.00  0.00           C  
ATOM   3357  O   PRO A 211     130.070 102.650 103.290  1.00  0.00           O  
ATOM   3358  CB  PRO A 211     133.190 102.800 102.310  1.00  0.00           C  
ATOM   3359  CG  PRO A 211     134.240 103.830 102.740  1.00  0.00           C  
ATOM   3360  CD  PRO A 211     133.440 104.760 103.630  1.00  0.00           C  
ATOM   3361  HA  PRO A 211     131.860 104.110 101.150  1.00  0.00           H  
ATOM   3362 1HB  PRO A 211     133.060 102.070 103.130  1.00  0.00           H  
ATOM   3363 2HB  PRO A 211     133.480 102.260 101.380  1.00  0.00           H  
ATOM   3364 1HG  PRO A 211     135.110 103.370 103.260  1.00  0.00           H  
ATOM   3365 2HG  PRO A 211     134.600 104.390 101.850  1.00  0.00           H  
ATOM   3366 1HD  PRO A 211     133.400 104.380 104.680  1.00  0.00           H  
ATOM   3367 2HD  PRO A 211     133.880 105.780 103.610  1.00  0.00           H  
ATOM   3368  N   GLY A 212     130.320 102.050 101.130  1.00  0.00           N  
ATOM   3369  CA  GLY A 212     129.350 100.950 101.120  1.00  0.00           C  
ATOM   3370  C   GLY A 212     127.900 101.350 101.060  1.00  0.00           C  
ATOM   3371  O   GLY A 212     127.080 100.650 100.460  1.00  0.00           O  
ATOM   3372  H   GLY A 212     130.830 102.190 100.280  1.00  0.00           H  
ATOM   3373 1HA  GLY A 212     129.550 100.360 100.240  1.00  0.00           H  
ATOM   3374 2HA  GLY A 212     129.480 100.380 102.030  1.00  0.00           H  
ATOM   3375  N   LYS A 213     127.540 102.490 101.660  1.00  0.00           N  
ATOM   3376  CA  LYS A 213     126.180 102.980 101.780  1.00  0.00           C  
ATOM   3377  C   LYS A 213     125.480 103.190 100.440  1.00  0.00           C  
ATOM   3378  O   LYS A 213     124.340 102.780 100.230  1.00  0.00           O  
ATOM   3379  CB  LYS A 213     126.190 104.350 102.530  1.00  0.00           C  
ATOM   3380  CG  LYS A 213     126.850 104.310 103.920  1.00  0.00           C  
ATOM   3381  CD  LYS A 213     126.110 103.400 104.920  1.00  0.00           C  
ATOM   3382  CE  LYS A 213     126.810 103.360 106.280  1.00  0.00           C  
ATOM   3383  NZ  LYS A 213     125.940 102.720 107.280  1.00  0.00           N1+
ATOM   3384  H   LYS A 213     128.240 103.010 102.140  1.00  0.00           H  
ATOM   3385  HA  LYS A 213     125.590 102.250 102.320  1.00  0.00           H  
ATOM   3386 1HB  LYS A 213     126.740 105.090 101.920  1.00  0.00           H  
ATOM   3387 2HB  LYS A 213     125.150 104.720 102.640  1.00  0.00           H  
ATOM   3388 1HG  LYS A 213     127.910 104.000 103.830  1.00  0.00           H  
ATOM   3389 2HG  LYS A 213     126.860 105.350 104.330  1.00  0.00           H  
ATOM   3390 1HD  LYS A 213     125.070 103.780 105.020  1.00  0.00           H  
ATOM   3391 2HD  LYS A 213     126.060 102.370 104.510  1.00  0.00           H  
ATOM   3392 1HE  LYS A 213     127.750 102.780 106.220  1.00  0.00           H  
ATOM   3393 2HE  LYS A 213     127.030 104.390 106.630  1.00  0.00           H  
ATOM   3394 1HZ  LYS A 213     125.710 101.750 106.980  1.00  0.00           H  
ATOM   3395 2HZ  LYS A 213     125.060 103.270 107.380  1.00  0.00           H  
ATOM   3396 3HZ  LYS A 213     126.440 102.710 108.190  1.00  0.00           H  
ATOM   3397  N   GLY A 214     126.220 103.800  99.490  1.00  0.00           N  
ATOM   3398  CA  GLY A 214     125.710 104.290  98.230  1.00  0.00           C  
ATOM   3399  C   GLY A 214     126.470 105.540  97.920  1.00  0.00           C  
ATOM   3400  O   GLY A 214     127.450 105.870  98.600  1.00  0.00           O  
ATOM   3401  H   GLY A 214     127.150 104.080  99.710  1.00  0.00           H  
ATOM   3402 1HA  GLY A 214     125.920 103.570  97.460  1.00  0.00           H  
ATOM   3403 2HA  GLY A 214     124.670 104.550  98.320  1.00  0.00           H  
ATOM   3404  N   THR A 215     126.060 106.270  96.880  1.00  0.00           N  
ATOM   3405  CA  THR A 215     126.650 107.560  96.520  1.00  0.00           C  
ATOM   3406  C   THR A 215     125.950 108.660  97.310  1.00  0.00           C  
ATOM   3407  O   THR A 215     124.820 109.040  97.010  1.00  0.00           O  
ATOM   3408  CB  THR A 215     126.590 107.840  95.020  1.00  0.00           C  
ATOM   3409  CG2 THR A 215     127.200 109.210  94.680  1.00  0.00           C  
ATOM   3410  OG1 THR A 215     127.360 106.860  94.320  1.00  0.00           O  
ATOM   3411  H   THR A 215     125.310 105.940  96.310  1.00  0.00           H  
ATOM   3412  HA  THR A 215     127.690 107.560  96.810  1.00  0.00           H  
ATOM   3413  HB  THR A 215     125.540 107.790  94.680  1.00  0.00           H  
ATOM   3414  HG1 THR A 215     127.000 106.810  93.440  1.00  0.00           H  
ATOM   3415 1HG2 THR A 215     128.240 109.280  95.070  1.00  0.00           H  
ATOM   3416 2HG2 THR A 215     126.600 110.040  95.100  1.00  0.00           H  
ATOM   3417 3HG2 THR A 215     127.240 109.350  93.580  1.00  0.00           H  
ATOM   3418  N   LEU A 216     126.610 109.190  98.360  1.00  0.00           N  
ATOM   3419  CA  LEU A 216     126.000 110.090  99.320  1.00  0.00           C  
ATOM   3420  C   LEU A 216     126.310 111.540  98.990  1.00  0.00           C  
ATOM   3421  O   LEU A 216     125.790 112.480  99.600  1.00  0.00           O  
ATOM   3422  CB  LEU A 216     126.540 109.810 100.750  1.00  0.00           C  
ATOM   3423  CG  LEU A 216     126.350 108.370 101.260  1.00  0.00           C  
ATOM   3424  CD1 LEU A 216     127.000 108.230 102.650  1.00  0.00           C  
ATOM   3425  CD2 LEU A 216     124.870 107.970 101.320  1.00  0.00           C  
ATOM   3426  H   LEU A 216     127.550 108.910  98.530  1.00  0.00           H  
ATOM   3427  HA  LEU A 216     124.930 109.980  99.300  1.00  0.00           H  
ATOM   3428 1HB  LEU A 216     127.630 110.030 100.770  1.00  0.00           H  
ATOM   3429 2HB  LEU A 216     126.050 110.500 101.470  1.00  0.00           H  
ATOM   3430  HG  LEU A 216     126.870 107.670 100.570  1.00  0.00           H  
ATOM   3431 1HD1 LEU A 216     126.520 108.920 103.370  1.00  0.00           H  
ATOM   3432 2HD1 LEU A 216     128.080 108.480 102.590  1.00  0.00           H  
ATOM   3433 3HD1 LEU A 216     126.900 107.190 103.020  1.00  0.00           H  
ATOM   3434 1HD2 LEU A 216     124.420 108.000 100.300  1.00  0.00           H  
ATOM   3435 2HD2 LEU A 216     124.300 108.660 101.970  1.00  0.00           H  
ATOM   3436 3HD2 LEU A 216     124.760 106.940 101.700  1.00  0.00           H  
ATOM   3437  N   GLU A 217     127.170 111.760  97.980  1.00  0.00           N  
ATOM   3438  CA  GLU A 217     127.540 113.050  97.470  1.00  0.00           C  
ATOM   3439  C   GLU A 217     126.460 113.620  96.560  1.00  0.00           C  
ATOM   3440  O   GLU A 217     125.520 112.930  96.170  1.00  0.00           O  
ATOM   3441  CB  GLU A 217     128.900 112.970  96.720  1.00  0.00           C  
ATOM   3442  CG  GLU A 217     130.050 112.600  97.690  1.00  0.00           C  
ATOM   3443  CD  GLU A 217     131.400 112.380  97.030  1.00  0.00           C  
ATOM   3444  OE1 GLU A 217     132.370 112.130  97.790  1.00  0.00           O  
ATOM   3445  OE2 GLU A 217     131.520 112.410  95.780  1.00  0.00           O1-
ATOM   3446  H   GLU A 217     127.570 110.970  97.520  1.00  0.00           H  
ATOM   3447  HA  GLU A 217     127.640 113.740  98.300  1.00  0.00           H  
ATOM   3448 1HB  GLU A 217     128.820 112.210  95.920  1.00  0.00           H  
ATOM   3449 2HB  GLU A 217     129.140 113.940  96.250  1.00  0.00           H  
ATOM   3450 1HG  GLU A 217     130.160 113.400  98.450  1.00  0.00           H  
ATOM   3451 2HG  GLU A 217     129.800 111.650  98.210  1.00  0.00           H  
ATOM   3452  N   ASP A 218     126.570 114.910  96.190  1.00  0.00           N  
ATOM   3453  CA  ASP A 218     125.870 115.540  95.090  1.00  0.00           C  
ATOM   3454  C   ASP A 218     124.340 115.760  95.270  1.00  0.00           C  
ATOM   3455  O   ASP A 218     123.750 116.600  94.570  1.00  0.00           O  
ATOM   3456  CB  ASP A 218     126.220 114.810  93.750  1.00  0.00           C  
ATOM   3457  CG  ASP A 218     127.730 114.650  93.540  1.00  0.00           C  
ATOM   3458  OD1 ASP A 218     128.520 115.390  94.180  1.00  0.00           O  
ATOM   3459  OD2 ASP A 218     128.160 113.810  92.710  1.00  0.00           O1-
ATOM   3460  H   ASP A 218     127.370 115.420  96.500  1.00  0.00           H  
ATOM   3461  HA  ASP A 218     126.280 116.530  95.020  1.00  0.00           H  
ATOM   3462 1HB  ASP A 218     125.780 113.790  93.750  1.00  0.00           H  
ATOM   3463 2HB  ASP A 218     125.820 115.360  92.870  1.00  0.00           H  
ATOM   3464  N   GLN A 219     123.690 115.070  96.230  1.00  0.00           N  
ATOM   3465  CA  GLN A 219     122.250 115.090  96.510  1.00  0.00           C  
ATOM   3466  C   GLN A 219     121.650 116.450  96.860  1.00  0.00           C  
ATOM   3467  O   GLN A 219     120.660 116.870  96.260  1.00  0.00           O  
ATOM   3468  CB  GLN A 219     121.920 114.100  97.680  1.00  0.00           C  
ATOM   3469  CG  GLN A 219     122.180 112.600  97.380  1.00  0.00           C  
ATOM   3470  CD  GLN A 219     122.010 111.730  98.630  1.00  0.00           C  
ATOM   3471  NE2 GLN A 219     122.900 111.940  99.620  1.00  0.00           N  
ATOM   3472  OE1 GLN A 219     121.110 110.890  98.760  1.00  0.00           O  
ATOM   3473  H   GLN A 219     124.210 114.350  96.690  1.00  0.00           H  
ATOM   3474  HA  GLN A 219     121.750 114.750  95.620  1.00  0.00           H  
ATOM   3475 1HB  GLN A 219     122.530 114.400  98.550  1.00  0.00           H  
ATOM   3476 2HB  GLN A 219     120.850 114.200  97.960  1.00  0.00           H  
ATOM   3477 1HG  GLN A 219     121.450 112.230  96.620  1.00  0.00           H  
ATOM   3478 2HG  GLN A 219     123.200 112.430  96.970  1.00  0.00           H  
ATOM   3479 1HE2 GLN A 219     122.760 111.470 100.490  1.00  0.00           H  
ATOM   3480 2HE2 GLN A 219     123.710 112.500  99.450  1.00  0.00           H  
ATOM   3481  N   ILE A 220     122.250 117.230  97.790  1.00  0.00           N  
ATOM   3482  CA  ILE A 220     121.760 118.540  98.230  1.00  0.00           C  
ATOM   3483  C   ILE A 220     121.620 119.560  97.090  1.00  0.00           C  
ATOM   3484  O   ILE A 220     120.680 120.350  97.040  1.00  0.00           O  
ATOM   3485  CB  ILE A 220     122.590 119.110  99.390  1.00  0.00           C  
ATOM   3486  CG1 ILE A 220     122.090 120.480  99.930  1.00  0.00           C  
ATOM   3487  CG2 ILE A 220     124.080 119.240  99.000  1.00  0.00           C  
ATOM   3488  CD1 ILE A 220     120.660 120.490 100.480  1.00  0.00           C  
ATOM   3489  H   ILE A 220     123.000 116.850  98.330  1.00  0.00           H  
ATOM   3490  HA  ILE A 220     120.750 118.380  98.590  1.00  0.00           H  
ATOM   3491  HB  ILE A 220     122.530 118.390 100.230  1.00  0.00           H  
ATOM   3492 1HG1 ILE A 220     122.780 120.800 100.740  1.00  0.00           H  
ATOM   3493 2HG1 ILE A 220     122.170 121.240  99.120  1.00  0.00           H  
ATOM   3494 1HG2 ILE A 220     124.210 120.020  98.210  1.00  0.00           H  
ATOM   3495 2HG2 ILE A 220     124.490 118.280  98.630  1.00  0.00           H  
ATOM   3496 3HG2 ILE A 220     124.670 119.540  99.880  1.00  0.00           H  
ATOM   3497 1HD1 ILE A 220     120.580 119.830 101.370  1.00  0.00           H  
ATOM   3498 2HD1 ILE A 220     119.930 120.160  99.710  1.00  0.00           H  
ATOM   3499 3HD1 ILE A 220     120.380 121.520 100.800  1.00  0.00           H  
ATOM   3500  N   ILE A 221     122.550 119.510  96.130  1.00  0.00           N  
ATOM   3501  CA  ILE A 221     122.570 120.320  94.920  1.00  0.00           C  
ATOM   3502  C   ILE A 221     121.330 120.090  94.070  1.00  0.00           C  
ATOM   3503  O   ILE A 221     120.700 121.030  93.590  1.00  0.00           O  
ATOM   3504  CB  ILE A 221     123.820 120.020  94.080  1.00  0.00           C  
ATOM   3505  CG1 ILE A 221     125.090 119.980  94.960  1.00  0.00           C  
ATOM   3506  CG2 ILE A 221     123.920 121.060  92.940  1.00  0.00           C  
ATOM   3507  CD1 ILE A 221     126.390 119.720  94.180  1.00  0.00           C  
ATOM   3508  H   ILE A 221     123.280 118.830  96.200  1.00  0.00           H  
ATOM   3509  HA  ILE A 221     122.580 121.360  95.220  1.00  0.00           H  
ATOM   3510  HB  ILE A 221     123.730 119.010  93.620  1.00  0.00           H  
ATOM   3511 1HG1 ILE A 221     125.170 120.940  95.510  1.00  0.00           H  
ATOM   3512 2HG1 ILE A 221     125.010 119.170  95.720  1.00  0.00           H  
ATOM   3513 1HG2 ILE A 221     124.000 122.090  93.370  1.00  0.00           H  
ATOM   3514 2HG2 ILE A 221     123.030 121.030  92.270  1.00  0.00           H  
ATOM   3515 3HG2 ILE A 221     124.810 120.870  92.300  1.00  0.00           H  
ATOM   3516 1HD1 ILE A 221     126.640 120.570  93.510  1.00  0.00           H  
ATOM   3517 2HD1 ILE A 221     126.300 118.800  93.560  1.00  0.00           H  
ATOM   3518 3HD1 ILE A 221     127.240 119.570  94.880  1.00  0.00           H  
ATOM   3519  N   GLN A 222     120.940 118.810  93.900  1.00  0.00           N  
ATOM   3520  CA  GLN A 222     119.810 118.420  93.080  1.00  0.00           C  
ATOM   3521  C   GLN A 222     118.460 118.560  93.780  1.00  0.00           C  
ATOM   3522  O   GLN A 222     117.420 118.650  93.130  1.00  0.00           O  
ATOM   3523  CB  GLN A 222     119.990 116.950  92.610  1.00  0.00           C  
ATOM   3524  CG  GLN A 222     121.210 116.730  91.670  1.00  0.00           C  
ATOM   3525  CD  GLN A 222     121.330 117.710  90.500  1.00  0.00           C  
ATOM   3526  NE2 GLN A 222     120.210 117.870  89.760  1.00  0.00           N  
ATOM   3527  OE1 GLN A 222     122.380 118.290  90.250  1.00  0.00           O  
ATOM   3528  H   GLN A 222     121.430 118.080  94.360  1.00  0.00           H  
ATOM   3529  HA  GLN A 222     119.760 119.070  92.220  1.00  0.00           H  
ATOM   3530 1HB  GLN A 222     120.100 116.290  93.500  1.00  0.00           H  
ATOM   3531 2HB  GLN A 222     119.080 116.620  92.070  1.00  0.00           H  
ATOM   3532 1HG  GLN A 222     122.150 116.810  92.270  1.00  0.00           H  
ATOM   3533 2HG  GLN A 222     121.170 115.700  91.250  1.00  0.00           H  
ATOM   3534 1HE2 GLN A 222     120.200 118.470  88.960  1.00  0.00           H  
ATOM   3535 2HE2 GLN A 222     119.380 117.360  89.990  1.00  0.00           H  
ATOM   3536  N   ALA A 223     118.450 118.630  95.120  1.00  0.00           N  
ATOM   3537  CA  ALA A 223     117.250 118.760  95.920  1.00  0.00           C  
ATOM   3538  C   ALA A 223     116.440 120.020  95.640  1.00  0.00           C  
ATOM   3539  O   ALA A 223     115.220 119.970  95.470  1.00  0.00           O  
ATOM   3540  CB  ALA A 223     117.640 118.720  97.410  1.00  0.00           C  
ATOM   3541  H   ALA A 223     119.310 118.500  95.620  1.00  0.00           H  
ATOM   3542  HA  ALA A 223     116.610 117.920  95.700  1.00  0.00           H  
ATOM   3543 1HB  ALA A 223     118.310 119.570  97.670  1.00  0.00           H  
ATOM   3544 2HB  ALA A 223     118.190 117.780  97.630  1.00  0.00           H  
ATOM   3545 3HB  ALA A 223     116.740 118.760  98.060  1.00  0.00           H  
ATOM   3546  N   ASN A 224     117.100 121.190  95.540  1.00  0.00           N  
ATOM   3547  CA  ASN A 224     116.430 122.440  95.190  1.00  0.00           C  
ATOM   3548  C   ASN A 224     115.790 122.480  93.800  1.00  0.00           C  
ATOM   3549  O   ASN A 224     114.620 122.840  93.740  1.00  0.00           O  
ATOM   3550  CB  ASN A 224     117.340 123.690  95.410  1.00  0.00           C  
ATOM   3551  CG  ASN A 224     117.380 124.050  96.890  1.00  0.00           C  
ATOM   3552  ND2 ASN A 224     118.200 123.350  97.700  1.00  0.00           N  
ATOM   3553  OD1 ASN A 224     116.700 124.990  97.320  1.00  0.00           O  
ATOM   3554  H   ASN A 224     118.090 121.190  95.640  1.00  0.00           H  
ATOM   3555  HA  ASN A 224     115.580 122.530  95.850  1.00  0.00           H  
ATOM   3556 1HB  ASN A 224     118.360 123.510  95.030  1.00  0.00           H  
ATOM   3557 2HB  ASN A 224     116.910 124.570  94.900  1.00  0.00           H  
ATOM   3558 1HD2 ASN A 224     118.220 123.590  98.670  1.00  0.00           H  
ATOM   3559 2HD2 ASN A 224     118.780 122.610  97.330  1.00  0.00           H  
ATOM   3560  N   PRO A 225     116.380 122.080  92.660  1.00  0.00           N  
ATOM   3561  CA  PRO A 225     115.680 122.110  91.390  1.00  0.00           C  
ATOM   3562  C   PRO A 225     114.620 121.020  91.310  1.00  0.00           C  
ATOM   3563  O   PRO A 225     113.580 121.270  90.700  1.00  0.00           O  
ATOM   3564  CB  PRO A 225     116.780 121.970  90.320  1.00  0.00           C  
ATOM   3565  CG  PRO A 225     117.980 121.380  91.070  1.00  0.00           C  
ATOM   3566  CD  PRO A 225     117.820 121.970  92.470  1.00  0.00           C  
ATOM   3567  HA  PRO A 225     115.150 123.050  91.290  1.00  0.00           H  
ATOM   3568 1HB  PRO A 225     116.480 121.340  89.450  1.00  0.00           H  
ATOM   3569 2HB  PRO A 225     117.040 122.980  89.940  1.00  0.00           H  
ATOM   3570 1HG  PRO A 225     117.880 120.280  91.110  1.00  0.00           H  
ATOM   3571 2HG  PRO A 225     118.950 121.640  90.600  1.00  0.00           H  
ATOM   3572 1HD  PRO A 225     118.290 121.300  93.230  1.00  0.00           H  
ATOM   3573 2HD  PRO A 225     118.290 122.980  92.520  1.00  0.00           H  
ATOM   3574  N   ALA A 226     114.830 119.830  91.900  1.00  0.00           N  
ATOM   3575  CA  ALA A 226     113.800 118.810  91.990  1.00  0.00           C  
ATOM   3576  C   ALA A 226     112.560 119.250  92.760  1.00  0.00           C  
ATOM   3577  O   ALA A 226     111.430 119.040  92.320  1.00  0.00           O  
ATOM   3578  CB  ALA A 226     114.390 117.530  92.620  1.00  0.00           C  
ATOM   3579  H   ALA A 226     115.700 119.620  92.340  1.00  0.00           H  
ATOM   3580  HA  ALA A 226     113.480 118.580  90.980  1.00  0.00           H  
ATOM   3581 1HB  ALA A 226     114.730 117.730  93.660  1.00  0.00           H  
ATOM   3582 2HB  ALA A 226     115.260 117.190  92.030  1.00  0.00           H  
ATOM   3583 3HB  ALA A 226     113.640 116.710  92.640  1.00  0.00           H  
ATOM   3584  N   LEU A 227     112.730 119.900  93.930  1.00  0.00           N  
ATOM   3585  CA  LEU A 227     111.640 120.530  94.660  1.00  0.00           C  
ATOM   3586  C   LEU A 227     110.970 121.680  93.900  1.00  0.00           C  
ATOM   3587  O   LEU A 227     109.750 121.800  93.860  1.00  0.00           O  
ATOM   3588  CB  LEU A 227     112.140 121.020  96.050  1.00  0.00           C  
ATOM   3589  CG  LEU A 227     111.050 121.540  97.010  1.00  0.00           C  
ATOM   3590  CD1 LEU A 227     110.080 120.430  97.440  1.00  0.00           C  
ATOM   3591  CD2 LEU A 227     111.690 122.190  98.240  1.00  0.00           C  
ATOM   3592  H   LEU A 227     113.640 120.010  94.320  1.00  0.00           H  
ATOM   3593  HA  LEU A 227     110.880 119.780  94.810  1.00  0.00           H  
ATOM   3594 1HB  LEU A 227     112.660 120.170  96.550  1.00  0.00           H  
ATOM   3595 2HB  LEU A 227     112.900 121.820  95.890  1.00  0.00           H  
ATOM   3596  HG  LEU A 227     110.450 122.320  96.490  1.00  0.00           H  
ATOM   3597 1HD1 LEU A 227     110.630 119.630  97.980  1.00  0.00           H  
ATOM   3598 2HD1 LEU A 227     109.560 119.990  96.560  1.00  0.00           H  
ATOM   3599 3HD1 LEU A 227     109.310 120.840  98.120  1.00  0.00           H  
ATOM   3600 1HD2 LEU A 227     112.360 123.020  97.950  1.00  0.00           H  
ATOM   3601 2HD2 LEU A 227     112.270 121.440  98.810  1.00  0.00           H  
ATOM   3602 3HD2 LEU A 227     110.900 122.600  98.910  1.00  0.00           H  
ATOM   3603  N   GLU A 228     111.780 122.540  93.240  1.00  0.00           N  
ATOM   3604  CA  GLU A 228     111.280 123.680  92.480  1.00  0.00           C  
ATOM   3605  C   GLU A 228     110.570 123.310  91.190  1.00  0.00           C  
ATOM   3606  O   GLU A 228     109.710 124.050  90.720  1.00  0.00           O  
ATOM   3607  CB  GLU A 228     112.400 124.730  92.240  1.00  0.00           C  
ATOM   3608  CG  GLU A 228     112.770 125.510  93.530  1.00  0.00           C  
ATOM   3609  CD  GLU A 228     113.910 126.490  93.330  1.00  0.00           C  
ATOM   3610  OE1 GLU A 228     113.770 127.440  92.510  1.00  0.00           O  
ATOM   3611  OE2 GLU A 228     114.980 126.360  93.980  1.00  0.00           O1-
ATOM   3612  H   GLU A 228     112.770 122.450  93.300  1.00  0.00           H  
ATOM   3613  HA  GLU A 228     110.530 124.160  93.080  1.00  0.00           H  
ATOM   3614 1HB  GLU A 228     113.290 124.210  91.830  1.00  0.00           H  
ATOM   3615 2HB  GLU A 228     112.060 125.470  91.480  1.00  0.00           H  
ATOM   3616 1HG  GLU A 228     111.890 126.080  93.890  1.00  0.00           H  
ATOM   3617 2HG  GLU A 228     113.070 124.790  94.330  1.00  0.00           H  
ATOM   3618  N   ALA A 229     110.820 122.120  90.610  1.00  0.00           N  
ATOM   3619  CA  ALA A 229     110.080 121.590  89.480  1.00  0.00           C  
ATOM   3620  C   ALA A 229     108.580 121.490  89.750  1.00  0.00           C  
ATOM   3621  O   ALA A 229     107.740 121.870  88.930  1.00  0.00           O  
ATOM   3622  CB  ALA A 229     110.640 120.210  89.090  1.00  0.00           C  
ATOM   3623  H   ALA A 229     111.570 121.550  90.940  1.00  0.00           H  
ATOM   3624  HA  ALA A 229     110.200 122.270  88.650  1.00  0.00           H  
ATOM   3625 1HB  ALA A 229     110.510 119.480  89.920  1.00  0.00           H  
ATOM   3626 2HB  ALA A 229     111.720 120.290  88.860  1.00  0.00           H  
ATOM   3627 3HB  ALA A 229     110.130 119.810  88.180  1.00  0.00           H  
ATOM   3628  N   PHE A 230     108.200 121.070  90.980  1.00  0.00           N  
ATOM   3629  CA  PHE A 230     106.830 121.030  91.460  1.00  0.00           C  
ATOM   3630  C   PHE A 230     106.310 122.400  91.920  1.00  0.00           C  
ATOM   3631  O   PHE A 230     105.470 122.510  92.810  1.00  0.00           O  
ATOM   3632  CB  PHE A 230     106.690 120.020  92.630  1.00  0.00           C  
ATOM   3633  CG  PHE A 230     107.020 118.630  92.160  1.00  0.00           C  
ATOM   3634  CD1 PHE A 230     108.210 117.990  92.560  1.00  0.00           C  
ATOM   3635  CD2 PHE A 230     106.110 117.930  91.360  1.00  0.00           C  
ATOM   3636  CE1 PHE A 230     108.470 116.670  92.170  1.00  0.00           C  
ATOM   3637  CE2 PHE A 230     106.370 116.610  90.960  1.00  0.00           C  
ATOM   3638  CZ  PHE A 230     107.550 115.980  91.370  1.00  0.00           C  
ATOM   3639  H   PHE A 230     108.900 120.790  91.630  1.00  0.00           H  
ATOM   3640  HA  PHE A 230     106.190 120.720  90.650  1.00  0.00           H  
ATOM   3641 1HB  PHE A 230     107.380 120.300  93.460  1.00  0.00           H  
ATOM   3642 2HB  PHE A 230     105.660 120.000  93.020  1.00  0.00           H  
ATOM   3643  HD1 PHE A 230     108.920 118.520  93.180  1.00  0.00           H  
ATOM   3644  HD2 PHE A 230     105.190 118.410  91.050  1.00  0.00           H  
ATOM   3645  HE1 PHE A 230     109.390 116.190  92.480  1.00  0.00           H  
ATOM   3646  HE2 PHE A 230     105.650 116.080  90.350  1.00  0.00           H  
ATOM   3647  HZ  PHE A 230     107.750 114.960  91.080  1.00  0.00           H  
ATOM   3648  N   GLY A 231     106.740 123.500  91.270  1.00  0.00           N  
ATOM   3649  CA  GLY A 231     106.420 124.840  91.730  1.00  0.00           C  
ATOM   3650  C   GLY A 231     106.840 125.940  90.790  1.00  0.00           C  
ATOM   3651  O   GLY A 231     106.470 127.090  91.000  1.00  0.00           O  
ATOM   3652  H   GLY A 231     107.370 123.370  90.510  1.00  0.00           H  
ATOM   3653 1HA  GLY A 231     105.340 124.920  91.830  1.00  0.00           H  
ATOM   3654 2HA  GLY A 231     106.940 125.010  92.660  1.00  0.00           H  
ATOM   3655  N   ASN A 232     107.620 125.640  89.740  1.00  0.00           N  
ATOM   3656  CA  ASN A 232     107.900 126.530  88.630  1.00  0.00           C  
ATOM   3657  C   ASN A 232     106.660 126.900  87.800  1.00  0.00           C  
ATOM   3658  O   ASN A 232     105.930 126.040  87.290  1.00  0.00           O  
ATOM   3659  CB  ASN A 232     108.970 125.930  87.680  1.00  0.00           C  
ATOM   3660  CG  ASN A 232     110.360 125.980  88.310  1.00  0.00           C  
ATOM   3661  ND2 ASN A 232     111.320 125.240  87.700  1.00  0.00           N  
ATOM   3662  OD1 ASN A 232     110.610 126.640  89.320  1.00  0.00           O  
ATOM   3663  H   ASN A 232     108.120 124.770  89.730  1.00  0.00           H  
ATOM   3664  HA  ASN A 232     108.270 127.460  89.040  1.00  0.00           H  
ATOM   3665 1HB  ASN A 232     108.710 124.880  87.440  1.00  0.00           H  
ATOM   3666 2HB  ASN A 232     109.030 126.510  86.730  1.00  0.00           H  
ATOM   3667 1HD2 ASN A 232     112.250 125.300  88.070  1.00  0.00           H  
ATOM   3668 2HD2 ASN A 232     111.130 124.800  86.820  1.00  0.00           H  
ATOM   3669  N   ALA A 233     106.420 128.210  87.620  1.00  0.00           N  
ATOM   3670  CA  ALA A 233     105.400 128.750  86.760  1.00  0.00           C  
ATOM   3671  C   ALA A 233     105.960 130.020  86.140  1.00  0.00           C  
ATOM   3672  O   ALA A 233     106.960 130.560  86.620  1.00  0.00           O  
ATOM   3673  CB  ALA A 233     104.110 129.060  87.530  1.00  0.00           C  
ATOM   3674  H   ALA A 233     107.000 128.880  88.080  1.00  0.00           H  
ATOM   3675  HA  ALA A 233     105.200 128.060  85.950  1.00  0.00           H  
ATOM   3676 1HB  ALA A 233     104.300 129.800  88.340  1.00  0.00           H  
ATOM   3677 2HB  ALA A 233     103.710 128.130  87.990  1.00  0.00           H  
ATOM   3678 3HB  ALA A 233     103.330 129.470  86.850  1.00  0.00           H  
ATOM   3679  N   LYS A 234     105.350 130.550  85.070  1.00  0.00           N  
ATOM   3680  CA  LYS A 234     105.670 131.910  84.650  1.00  0.00           C  
ATOM   3681  C   LYS A 234     105.090 132.940  85.630  1.00  0.00           C  
ATOM   3682  O   LYS A 234     104.000 132.750  86.170  1.00  0.00           O  
ATOM   3683  CB  LYS A 234     105.310 132.210  83.160  1.00  0.00           C  
ATOM   3684  CG  LYS A 234     105.350 133.700  82.780  1.00  0.00           C  
ATOM   3685  CD  LYS A 234     105.010 134.070  81.320  1.00  0.00           C  
ATOM   3686  CE  LYS A 234     104.970 135.610  81.200  1.00  0.00           C  
ATOM   3687  NZ  LYS A 234     104.290 136.100  79.980  1.00  0.00           N1+
ATOM   3688  H   LYS A 234     104.510 130.160  84.710  1.00  0.00           H  
ATOM   3689  HA  LYS A 234     106.740 132.040  84.710  1.00  0.00           H  
ATOM   3690 1HB  LYS A 234     106.010 131.640  82.520  1.00  0.00           H  
ATOM   3691 2HB  LYS A 234     104.290 131.810  82.980  1.00  0.00           H  
ATOM   3692 1HG  LYS A 234     104.620 134.250  83.420  1.00  0.00           H  
ATOM   3693 2HG  LYS A 234     106.360 134.100  83.020  1.00  0.00           H  
ATOM   3694 1HD  LYS A 234     105.780 133.650  80.640  1.00  0.00           H  
ATOM   3695 2HD  LYS A 234     104.030 133.620  81.050  1.00  0.00           H  
ATOM   3696 1HE  LYS A 234     104.410 136.030  82.060  1.00  0.00           H  
ATOM   3697 2HE  LYS A 234     106.000 136.020  81.210  1.00  0.00           H  
ATOM   3698 1HZ  LYS A 234     103.290 135.800  79.920  1.00  0.00           H  
ATOM   3699 2HZ  LYS A 234     104.810 135.870  79.120  1.00  0.00           H  
ATOM   3700 3HZ  LYS A 234     104.290 137.140  80.060  1.00  0.00           H  
ATOM   3701  N   THR A 235     105.790 134.060  85.870  1.00  0.00           N  
ATOM   3702  CA  THR A 235     105.260 135.210  86.590  1.00  0.00           C  
ATOM   3703  C   THR A 235     105.400 136.400  85.660  1.00  0.00           C  
ATOM   3704  O   THR A 235     106.020 136.310  84.600  1.00  0.00           O  
ATOM   3705  CB  THR A 235     105.890 135.470  87.970  1.00  0.00           C  
ATOM   3706  CG2 THR A 235     107.410 135.680  87.870  1.00  0.00           C  
ATOM   3707  OG1 THR A 235     105.370 136.630  88.620  1.00  0.00           O  
ATOM   3708  H   THR A 235     106.680 134.190  85.430  1.00  0.00           H  
ATOM   3709  HA  THR A 235     104.200 135.080  86.740  1.00  0.00           H  
ATOM   3710  HB  THR A 235     105.680 134.580  88.600  1.00  0.00           H  
ATOM   3711  HG1 THR A 235     105.850 136.730  89.440  1.00  0.00           H  
ATOM   3712 1HG2 THR A 235     107.640 136.640  87.360  1.00  0.00           H  
ATOM   3713 2HG2 THR A 235     107.890 134.850  87.310  1.00  0.00           H  
ATOM   3714 3HG2 THR A 235     107.850 135.720  88.880  1.00  0.00           H  
ATOM   3715  N   VAL A 236     104.810 137.550  85.990  1.00  0.00           N  
ATOM   3716  CA  VAL A 236     104.850 138.760  85.180  1.00  0.00           C  
ATOM   3717  C   VAL A 236     106.280 139.230  84.930  1.00  0.00           C  
ATOM   3718  O   VAL A 236     106.670 139.550  83.800  1.00  0.00           O  
ATOM   3719  CB  VAL A 236     104.020 139.870  85.830  1.00  0.00           C  
ATOM   3720  CG1 VAL A 236     104.040 141.150  84.970  1.00  0.00           C  
ATOM   3721  CG2 VAL A 236     102.570 139.380  86.000  1.00  0.00           C  
ATOM   3722  H   VAL A 236     104.330 137.580  86.870  1.00  0.00           H  
ATOM   3723  HA  VAL A 236     104.420 138.520  84.220  1.00  0.00           H  
ATOM   3724  HB  VAL A 236     104.430 140.110  86.830  1.00  0.00           H  
ATOM   3725 1HG1 VAL A 236     103.700 140.940  83.930  1.00  0.00           H  
ATOM   3726 2HG1 VAL A 236     105.060 141.600  84.910  1.00  0.00           H  
ATOM   3727 3HG1 VAL A 236     103.370 141.920  85.410  1.00  0.00           H  
ATOM   3728 1HG2 VAL A 236     102.510 138.530  86.720  1.00  0.00           H  
ATOM   3729 2HG2 VAL A 236     102.150 139.040  85.030  1.00  0.00           H  
ATOM   3730 3HG2 VAL A 236     101.930 140.190  86.410  1.00  0.00           H  
ATOM   3731  N   ARG A 237     107.120 139.230  85.980  1.00  0.00           N  
ATOM   3732  CA  ARG A 237     108.520 139.620  85.890  1.00  0.00           C  
ATOM   3733  C   ARG A 237     109.430 138.620  85.180  1.00  0.00           C  
ATOM   3734  O   ARG A 237     110.400 139.000  84.520  1.00  0.00           O  
ATOM   3735  CB  ARG A 237     109.060 139.940  87.320  1.00  0.00           C  
ATOM   3736  CG  ARG A 237     110.560 140.300  87.420  1.00  0.00           C  
ATOM   3737  CD  ARG A 237     111.000 141.550  86.650  1.00  0.00           C  
ATOM   3738  NE  ARG A 237     110.680 142.750  87.480  1.00  0.00           N  
ATOM   3739  CZ  ARG A 237     110.870 143.980  87.040  1.00  0.00           C  
ATOM   3740  NH1 ARG A 237     110.800 144.340  85.790  1.00  0.00           N1+
ATOM   3741  NH2 ARG A 237     111.160 144.930  87.910  1.00  0.00           N  
ATOM   3742  H   ARG A 237     106.790 138.940  86.870  1.00  0.00           H  
ATOM   3743  HA  ARG A 237     108.560 140.520  85.310  1.00  0.00           H  
ATOM   3744 1HB  ARG A 237     108.470 140.780  87.740  1.00  0.00           H  
ATOM   3745 2HB  ARG A 237     108.880 139.060  87.970  1.00  0.00           H  
ATOM   3746 1HG  ARG A 237     110.840 140.400  88.490  1.00  0.00           H  
ATOM   3747 2HG  ARG A 237     111.160 139.440  87.030  1.00  0.00           H  
ATOM   3748 1HD  ARG A 237     112.100 141.520  86.490  1.00  0.00           H  
ATOM   3749 2HD  ARG A 237     110.500 141.600  85.650  1.00  0.00           H  
ATOM   3750  HE  ARG A 237     110.790 142.710  88.470  1.00  0.00           H  
ATOM   3751 1HH1 ARG A 237     110.150 143.850  85.200  1.00  0.00           H  
ATOM   3752 2HH1 ARG A 237     110.880 145.330  85.680  1.00  0.00           H  
ATOM   3753 1HH2 ARG A 237     111.270 144.650  88.870  1.00  0.00           H  
ATOM   3754 2HH2 ARG A 237     111.290 145.850  87.550  1.00  0.00           H  
ATOM   3755  N   ASN A 238     109.140 137.300  85.260  1.00  0.00           N  
ATOM   3756  CA  ASN A 238     110.110 136.260  84.950  1.00  0.00           C  
ATOM   3757  C   ASN A 238     109.440 135.050  84.310  1.00  0.00           C  
ATOM   3758  O   ASN A 238     108.430 134.540  84.790  1.00  0.00           O  
ATOM   3759  CB  ASN A 238     110.880 135.920  86.270  1.00  0.00           C  
ATOM   3760  CG  ASN A 238     111.800 134.700  86.210  1.00  0.00           C  
ATOM   3761  ND2 ASN A 238     112.060 134.080  87.380  1.00  0.00           N  
ATOM   3762  OD1 ASN A 238     112.240 134.260  85.140  1.00  0.00           O  
ATOM   3763  H   ASN A 238     108.260 136.990  85.610  1.00  0.00           H  
ATOM   3764  HA  ASN A 238     110.820 136.630  84.220  1.00  0.00           H  
ATOM   3765 1HB  ASN A 238     111.500 136.800  86.550  1.00  0.00           H  
ATOM   3766 2HB  ASN A 238     110.130 135.760  87.080  1.00  0.00           H  
ATOM   3767 1HD2 ASN A 238     112.440 133.160  87.310  1.00  0.00           H  
ATOM   3768 2HD2 ASN A 238     111.700 134.450  88.240  1.00  0.00           H  
ATOM   3769  N   ASP A 239     110.030 134.560  83.200  1.00  0.00           N  
ATOM   3770  CA  ASP A 239     109.580 133.430  82.400  1.00  0.00           C  
ATOM   3771  C   ASP A 239     109.480 132.120  83.180  1.00  0.00           C  
ATOM   3772  O   ASP A 239     108.520 131.370  83.010  1.00  0.00           O  
ATOM   3773  CB  ASP A 239     110.540 133.220  81.190  1.00  0.00           C  
ATOM   3774  CG  ASP A 239     110.670 134.410  80.260  1.00  0.00           C  
ATOM   3775  OD1 ASP A 239     111.380 134.280  79.230  1.00  0.00           O  
ATOM   3776  OD2 ASP A 239     110.100 135.500  80.530  1.00  0.00           O1-
ATOM   3777  H   ASP A 239     110.810 135.030  82.800  1.00  0.00           H  
ATOM   3778  HA  ASP A 239     108.590 133.660  82.040  1.00  0.00           H  
ATOM   3779 1HB  ASP A 239     111.560 132.970  81.550  1.00  0.00           H  
ATOM   3780 2HB  ASP A 239     110.170 132.370  80.570  1.00  0.00           H  
ATOM   3781  N   ASN A 240     110.470 131.810  84.040  1.00  0.00           N  
ATOM   3782  CA  ASN A 240     110.470 130.580  84.820  1.00  0.00           C  
ATOM   3783  C   ASN A 240     110.750 130.930  86.280  1.00  0.00           C  
ATOM   3784  O   ASN A 240     111.880 131.270  86.660  1.00  0.00           O  
ATOM   3785  CB  ASN A 240     111.500 129.580  84.200  1.00  0.00           C  
ATOM   3786  CG  ASN A 240     111.570 128.210  84.890  1.00  0.00           C  
ATOM   3787  ND2 ASN A 240     112.420 127.310  84.350  1.00  0.00           N  
ATOM   3788  OD1 ASN A 240     110.880 127.950  85.880  1.00  0.00           O  
ATOM   3789  H   ASN A 240     111.210 132.450  84.200  1.00  0.00           H  
ATOM   3790  HA  ASN A 240     109.500 130.120  84.800  1.00  0.00           H  
ATOM   3791 1HB  ASN A 240     111.210 129.410  83.140  1.00  0.00           H  
ATOM   3792 2HB  ASN A 240     112.520 130.030  84.220  1.00  0.00           H  
ATOM   3793 1HD2 ASN A 240     112.520 126.400  84.750  1.00  0.00           H  
ATOM   3794 2HD2 ASN A 240     112.930 127.520  83.510  1.00  0.00           H  
ATOM   3795  N   SER A 241     109.710 130.890  87.130  1.00  0.00           N  
ATOM   3796  CA  SER A 241     109.770 131.270  88.530  1.00  0.00           C  
ATOM   3797  C   SER A 241     109.180 130.180  89.390  1.00  0.00           C  
ATOM   3798  O   SER A 241     107.990 129.890  89.300  1.00  0.00           O  
ATOM   3799  CB  SER A 241     108.920 132.540  88.840  1.00  0.00           C  
ATOM   3800  OG  SER A 241     108.960 132.960  90.220  1.00  0.00           O  
ATOM   3801  H   SER A 241     108.810 130.620  86.800  1.00  0.00           H  
ATOM   3802  HA  SER A 241     110.800 131.420  88.840  1.00  0.00           H  
ATOM   3803 1HB  SER A 241     109.330 133.360  88.210  1.00  0.00           H  
ATOM   3804 2HB  SER A 241     107.870 132.380  88.510  1.00  0.00           H  
ATOM   3805  HG1 SER A 241     108.860 132.180  90.770  1.00  0.00           H  
ATOM   3806  N   SER A 242     109.950 129.640  90.340  1.00  0.00           N  
ATOM   3807  CA  SER A 242     109.390 128.930  91.480  1.00  0.00           C  
ATOM   3808  C   SER A 242     108.480 129.820  92.320  1.00  0.00           C  
ATOM   3809  O   SER A 242     108.730 131.010  92.500  1.00  0.00           O  
ATOM   3810  CB  SER A 242     110.480 128.220  92.330  1.00  0.00           C  
ATOM   3811  OG  SER A 242     111.620 129.060  92.520  1.00  0.00           O  
ATOM   3812  H   SER A 242     110.930 129.780  90.410  1.00  0.00           H  
ATOM   3813  HA  SER A 242     108.760 128.140  91.080  1.00  0.00           H  
ATOM   3814 1HB  SER A 242     110.080 127.880  93.310  1.00  0.00           H  
ATOM   3815 2HB  SER A 242     110.810 127.330  91.770  1.00  0.00           H  
ATOM   3816  HG1 SER A 242     112.390 128.470  92.530  1.00  0.00           H  
ATOM   3817  N   ARG A 243     107.330 129.290  92.780  1.00  0.00           N  
ATOM   3818  CA  ARG A 243     106.300 130.070  93.450  1.00  0.00           C  
ATOM   3819  C   ARG A 243     106.220 129.760  94.940  1.00  0.00           C  
ATOM   3820  O   ARG A 243     105.140 129.580  95.500  1.00  0.00           O  
ATOM   3821  CB  ARG A 243     104.920 129.870  92.760  1.00  0.00           C  
ATOM   3822  CG  ARG A 243     104.870 130.210  91.260  1.00  0.00           C  
ATOM   3823  CD  ARG A 243     105.470 131.570  90.840  1.00  0.00           C  
ATOM   3824  NE  ARG A 243     104.770 132.650  91.580  1.00  0.00           N  
ATOM   3825  CZ  ARG A 243     105.240 133.880  91.750  1.00  0.00           C  
ATOM   3826  NH1 ARG A 243     106.400 134.290  91.290  1.00  0.00           N1+
ATOM   3827  NH2 ARG A 243     104.550 134.770  92.430  1.00  0.00           N  
ATOM   3828  H   ARG A 243     107.070 128.370  92.500  1.00  0.00           H  
ATOM   3829  HA  ARG A 243     106.540 131.120  93.380  1.00  0.00           H  
ATOM   3830 1HB  ARG A 243     104.590 128.810  92.890  1.00  0.00           H  
ATOM   3831 2HB  ARG A 243     104.170 130.500  93.280  1.00  0.00           H  
ATOM   3832 1HG  ARG A 243     105.410 129.430  90.690  1.00  0.00           H  
ATOM   3833 2HG  ARG A 243     103.810 130.170  90.920  1.00  0.00           H  
ATOM   3834 1HD  ARG A 243     106.560 131.580  91.070  1.00  0.00           H  
ATOM   3835 2HD  ARG A 243     105.330 131.730  89.750  1.00  0.00           H  
ATOM   3836  HE  ARG A 243     103.860 132.490  91.980  1.00  0.00           H  
ATOM   3837 1HH1 ARG A 243     107.010 133.690  90.770  1.00  0.00           H  
ATOM   3838 2HH1 ARG A 243     106.570 135.280  91.350  1.00  0.00           H  
ATOM   3839 1HH2 ARG A 243     103.750 134.460  92.950  1.00  0.00           H  
ATOM   3840 2HH2 ARG A 243     105.050 135.590  92.690  1.00  0.00           H  
ATOM   3841  N   PHE A 244     107.380 129.680  95.610  1.00  0.00           N  
ATOM   3842  CA  PHE A 244     107.460 129.440  97.040  1.00  0.00           C  
ATOM   3843  C   PHE A 244     108.810 129.920  97.550  1.00  0.00           C  
ATOM   3844  O   PHE A 244     109.730 130.210  96.780  1.00  0.00           O  
ATOM   3845  CB  PHE A 244     107.200 127.950  97.420  1.00  0.00           C  
ATOM   3846  CG  PHE A 244     108.210 126.980  96.850  1.00  0.00           C  
ATOM   3847  CD1 PHE A 244     108.030 126.430  95.570  1.00  0.00           C  
ATOM   3848  CD2 PHE A 244     109.300 126.550  97.630  1.00  0.00           C  
ATOM   3849  CE1 PHE A 244     108.940 125.490  95.070  1.00  0.00           C  
ATOM   3850  CE2 PHE A 244     110.210 125.610  97.130  1.00  0.00           C  
ATOM   3851  CZ  PHE A 244     110.030 125.090  95.840  1.00  0.00           C  
ATOM   3852  H   PHE A 244     108.250 129.830  95.150  1.00  0.00           H  
ATOM   3853  HA  PHE A 244     106.710 130.050  97.520  1.00  0.00           H  
ATOM   3854 1HB  PHE A 244     107.190 127.840  98.530  1.00  0.00           H  
ATOM   3855 2HB  PHE A 244     106.200 127.650  97.050  1.00  0.00           H  
ATOM   3856  HD1 PHE A 244     107.180 126.730  94.980  1.00  0.00           H  
ATOM   3857  HD2 PHE A 244     109.440 126.940  98.630  1.00  0.00           H  
ATOM   3858  HE1 PHE A 244     108.790 125.070  94.090  1.00  0.00           H  
ATOM   3859  HE2 PHE A 244     111.040 125.280  97.740  1.00  0.00           H  
ATOM   3860  HZ  PHE A 244     110.730 124.360  95.450  1.00  0.00           H  
ATOM   3861  N   GLY A 245     108.970 130.020  98.890  1.00  0.00           N  
ATOM   3862  CA  GLY A 245     110.240 130.340  99.530  1.00  0.00           C  
ATOM   3863  C   GLY A 245     110.770 129.180 100.320  1.00  0.00           C  
ATOM   3864  O   GLY A 245     110.020 128.280 100.690  1.00  0.00           O  
ATOM   3865  H   GLY A 245     108.220 129.780  99.500  1.00  0.00           H  
ATOM   3866 1HA  GLY A 245     110.990 130.600  98.790  1.00  0.00           H  
ATOM   3867 2HA  GLY A 245     110.060 131.140 100.230  1.00  0.00           H  
ATOM   3868  N   LYS A 246     112.070 129.170 100.640  1.00  0.00           N  
ATOM   3869  CA  LYS A 246     112.660 128.110 101.430  1.00  0.00           C  
ATOM   3870  C   LYS A 246     113.870 128.580 102.220  1.00  0.00           C  
ATOM   3871  O   LYS A 246     114.530 129.550 101.870  1.00  0.00           O  
ATOM   3872  CB  LYS A 246     112.970 126.810 100.620  1.00  0.00           C  
ATOM   3873  CG  LYS A 246     113.910 126.900  99.390  1.00  0.00           C  
ATOM   3874  CD  LYS A 246     113.340 127.690  98.190  1.00  0.00           C  
ATOM   3875  CE  LYS A 246     113.680 127.140  96.790  1.00  0.00           C  
ATOM   3876  NZ  LYS A 246     115.120 127.120  96.500  1.00  0.00           N1+
ATOM   3877  H   LYS A 246     112.690 129.880 100.300  1.00  0.00           H  
ATOM   3878  HA  LYS A 246     111.930 127.840 102.180  1.00  0.00           H  
ATOM   3879 1HB  LYS A 246     113.390 126.050 101.320  1.00  0.00           H  
ATOM   3880 2HB  LYS A 246     112.000 126.400 100.270  1.00  0.00           H  
ATOM   3881 1HG  LYS A 246     114.890 127.330  99.690  1.00  0.00           H  
ATOM   3882 2HG  LYS A 246     114.100 125.860  99.060  1.00  0.00           H  
ATOM   3883 1HD  LYS A 246     112.230 127.670  98.260  1.00  0.00           H  
ATOM   3884 2HD  LYS A 246     113.650 128.750  98.260  1.00  0.00           H  
ATOM   3885 1HE  LYS A 246     113.300 126.100  96.680  1.00  0.00           H  
ATOM   3886 2HE  LYS A 246     113.190 127.780  96.020  1.00  0.00           H  
ATOM   3887 1HZ  LYS A 246     115.640 126.410  97.050  1.00  0.00           H  
ATOM   3888 2HZ  LYS A 246     115.570 128.050  96.640  1.00  0.00           H  
ATOM   3889 3HZ  LYS A 246     115.220 126.870  95.500  1.00  0.00           H  
ATOM   3890  N   PHE A 247     114.160 127.900 103.340  1.00  0.00           N  
ATOM   3891  CA  PHE A 247     115.320 128.140 104.180  1.00  0.00           C  
ATOM   3892  C   PHE A 247     116.070 126.820 104.310  1.00  0.00           C  
ATOM   3893  O   PHE A 247     115.460 125.780 104.550  1.00  0.00           O  
ATOM   3894  CB  PHE A 247     114.910 128.710 105.580  1.00  0.00           C  
ATOM   3895  CG  PHE A 247     116.050 128.940 106.540  1.00  0.00           C  
ATOM   3896  CD1 PHE A 247     117.140 129.750 106.180  1.00  0.00           C  
ATOM   3897  CD2 PHE A 247     115.990 128.430 107.850  1.00  0.00           C  
ATOM   3898  CE1 PHE A 247     118.160 130.030 107.100  1.00  0.00           C  
ATOM   3899  CE2 PHE A 247     117.010 128.720 108.770  1.00  0.00           C  
ATOM   3900  CZ  PHE A 247     118.090 129.510 108.400  1.00  0.00           C  
ATOM   3901  H   PHE A 247     113.570 127.140 103.620  1.00  0.00           H  
ATOM   3902  HA  PHE A 247     115.990 128.830 103.690  1.00  0.00           H  
ATOM   3903 1HB  PHE A 247     114.400 129.680 105.430  1.00  0.00           H  
ATOM   3904 2HB  PHE A 247     114.180 128.010 106.050  1.00  0.00           H  
ATOM   3905  HD1 PHE A 247     117.190 130.170 105.190  1.00  0.00           H  
ATOM   3906  HD2 PHE A 247     115.140 127.840 108.150  1.00  0.00           H  
ATOM   3907  HE1 PHE A 247     118.990 130.660 106.810  1.00  0.00           H  
ATOM   3908  HE2 PHE A 247     116.940 128.330 109.780  1.00  0.00           H  
ATOM   3909  HZ  PHE A 247     118.870 129.740 109.110  1.00  0.00           H  
ATOM   3910  N   ILE A 248     117.400 126.840 104.110  1.00  0.00           N  
ATOM   3911  CA  ILE A 248     118.240 125.660 104.090  1.00  0.00           C  
ATOM   3912  C   ILE A 248     119.250 125.790 105.210  1.00  0.00           C  
ATOM   3913  O   ILE A 248     119.960 126.790 105.300  1.00  0.00           O  
ATOM   3914  CB  ILE A 248     118.970 125.500 102.750  1.00  0.00           C  
ATOM   3915  CG1 ILE A 248     117.990 125.460 101.540  1.00  0.00           C  
ATOM   3916  CG2 ILE A 248     119.860 124.230 102.770  1.00  0.00           C  
ATOM   3917  CD1 ILE A 248     117.680 126.820 100.900  1.00  0.00           C  
ATOM   3918  H   ILE A 248     117.860 127.700 103.920  1.00  0.00           H  
ATOM   3919  HA  ILE A 248     117.650 124.780 104.280  1.00  0.00           H  
ATOM   3920  HB  ILE A 248     119.640 126.380 102.590  1.00  0.00           H  
ATOM   3921 1HG1 ILE A 248     118.460 124.830 100.750  1.00  0.00           H  
ATOM   3922 2HG1 ILE A 248     117.050 124.950 101.840  1.00  0.00           H  
ATOM   3923 1HG2 ILE A 248     119.250 123.330 103.000  1.00  0.00           H  
ATOM   3924 2HG2 ILE A 248     120.660 124.310 103.530  1.00  0.00           H  
ATOM   3925 3HG2 ILE A 248     120.350 124.090 101.790  1.00  0.00           H  
ATOM   3926 1HD1 ILE A 248     118.610 127.390 100.700  1.00  0.00           H  
ATOM   3927 2HD1 ILE A 248     117.040 127.440 101.570  1.00  0.00           H  
ATOM   3928 3HD1 ILE A 248     117.140 126.680  99.940  1.00  0.00           H  
ATOM   3929  N   ARG A 249     119.360 124.780 106.090  1.00  0.00           N  
ATOM   3930  CA  ARG A 249     120.360 124.750 107.150  1.00  0.00           C  
ATOM   3931  C   ARG A 249     121.430 123.730 106.810  1.00  0.00           C  
ATOM   3932  O   ARG A 249     121.180 122.520 106.810  1.00  0.00           O  
ATOM   3933  CB  ARG A 249     119.710 124.420 108.530  1.00  0.00           C  
ATOM   3934  CG  ARG A 249     118.580 125.400 108.920  1.00  0.00           C  
ATOM   3935  CD  ARG A 249     118.130 125.360 110.400  1.00  0.00           C  
ATOM   3936  NE  ARG A 249     117.390 124.090 110.670  1.00  0.00           N  
ATOM   3937  CZ  ARG A 249     116.940 123.740 111.870  1.00  0.00           C  
ATOM   3938  NH1 ARG A 249     116.410 122.550 112.060  1.00  0.00           N1+
ATOM   3939  NH2 ARG A 249     116.980 124.530 112.920  1.00  0.00           N  
ATOM   3940  H   ARG A 249     118.760 123.990 106.040  1.00  0.00           H  
ATOM   3941  HA  ARG A 249     120.840 125.710 107.230  1.00  0.00           H  
ATOM   3942 1HB  ARG A 249     119.290 123.390 108.500  1.00  0.00           H  
ATOM   3943 2HB  ARG A 249     120.490 124.440 109.310  1.00  0.00           H  
ATOM   3944 1HG  ARG A 249     118.950 126.430 108.720  1.00  0.00           H  
ATOM   3945 2HG  ARG A 249     117.690 125.240 108.260  1.00  0.00           H  
ATOM   3946 1HD  ARG A 249     119.020 125.430 111.070  1.00  0.00           H  
ATOM   3947 2HD  ARG A 249     117.450 126.210 110.600  1.00  0.00           H  
ATOM   3948  HE  ARG A 249     117.290 123.400 109.940  1.00  0.00           H  
ATOM   3949 1HH1 ARG A 249     116.260 121.940 111.280  1.00  0.00           H  
ATOM   3950 2HH1 ARG A 249     116.100 122.340 112.990  1.00  0.00           H  
ATOM   3951 1HH2 ARG A 249     117.180 125.510 112.800  1.00  0.00           H  
ATOM   3952 2HH2 ARG A 249     116.630 124.170 113.780  1.00  0.00           H  
ATOM   3953  N   ILE A 250     122.660 124.190 106.500  1.00  0.00           N  
ATOM   3954  CA  ILE A 250     123.770 123.330 106.080  1.00  0.00           C  
ATOM   3955  C   ILE A 250     124.720 123.180 107.250  1.00  0.00           C  
ATOM   3956  O   ILE A 250     125.280 124.170 107.710  1.00  0.00           O  
ATOM   3957  CB  ILE A 250     124.540 123.920 104.880  1.00  0.00           C  
ATOM   3958  CG1 ILE A 250     123.580 124.280 103.710  1.00  0.00           C  
ATOM   3959  CG2 ILE A 250     125.640 122.930 104.440  1.00  0.00           C  
ATOM   3960  CD1 ILE A 250     124.280 124.970 102.540  1.00  0.00           C  
ATOM   3961  H   ILE A 250     122.870 125.160 106.510  1.00  0.00           H  
ATOM   3962  HA  ILE A 250     123.400 122.350 105.810  1.00  0.00           H  
ATOM   3963  HB  ILE A 250     125.020 124.870 105.190  1.00  0.00           H  
ATOM   3964 1HG1 ILE A 250     123.080 123.350 103.360  1.00  0.00           H  
ATOM   3965 2HG1 ILE A 250     122.800 124.970 104.080  1.00  0.00           H  
ATOM   3966 1HG2 ILE A 250     125.190 121.960 104.120  1.00  0.00           H  
ATOM   3967 2HG2 ILE A 250     126.370 122.720 105.260  1.00  0.00           H  
ATOM   3968 3HG2 ILE A 250     126.220 123.340 103.590  1.00  0.00           H  
ATOM   3969 1HD1 ILE A 250     124.990 124.290 102.030  1.00  0.00           H  
ATOM   3970 2HD1 ILE A 250     124.840 125.860 102.890  1.00  0.00           H  
ATOM   3971 3HD1 ILE A 250     123.530 125.320 101.790  1.00  0.00           H  
HETATM 3972  N   HSD A 251     124.930 121.950 107.780  1.00  0.00           N  
HETATM 3973  CA  HSD A 251     125.770 121.770 108.950  1.00  0.00           C  
HETATM 3974  C   HSD A 251     127.130 121.200 108.670  1.00  0.00           C  
HETATM 3975  O   HSD A 251     127.360 120.470 107.710  1.00  0.00           O  
HETATM 3976  CB  HSD A 251     125.110 120.900 110.050  1.00  0.00           C  
HETATM 3977  CG  HSD A 251     123.880 121.560 110.580  1.00  0.00           C  
HETATM 3978  CD2 HSD A 251     122.660 121.720 110.000  1.00  0.00           C  
HETATM 3979  ND1 HSD A 251     123.780 122.140 111.820  1.00  0.00           N  
HETATM 3980  CE1 HSD A 251     122.530 122.640 111.940  1.00  0.00           C  
HETATM 3981  NE2 HSD A 251     121.810 122.400 110.860  1.00  0.00           N  
HETATM 3982  HN  HSD A 251     124.500 121.140 107.400  1.00  0.00           H  
HETATM 3983  HA  HSD A 251     125.940 122.730 109.410  1.00  0.00           H  
HETATM 3984 1HB  HSD A 251     124.870 119.890 109.660  1.00  0.00           H  
HETATM 3985 2HB  HSD A 251     125.810 120.760 110.910  1.00  0.00           H  
HETATM 3986  HD1 HSD A 251     124.510 122.230 112.500  1.00  0.00           H  
HETATM 3987  HD2 HSD A 251     122.310 121.400 109.020  1.00  0.00           H  
HETATM 3988  HE1 HSD A 251     122.200 123.190 112.820  1.00  0.00           H  
ATOM   3989  N   PHE A 252     128.070 121.510 109.570  1.00  0.00           N  
ATOM   3990  CA  PHE A 252     129.430 121.030 109.580  1.00  0.00           C  
ATOM   3991  C   PHE A 252     129.700 120.440 110.950  1.00  0.00           C  
ATOM   3992  O   PHE A 252     129.190 120.910 111.970  1.00  0.00           O  
ATOM   3993  CB  PHE A 252     130.450 122.150 109.260  1.00  0.00           C  
ATOM   3994  CG  PHE A 252     130.160 122.730 107.890  1.00  0.00           C  
ATOM   3995  CD1 PHE A 252     129.300 123.830 107.750  1.00  0.00           C  
ATOM   3996  CD2 PHE A 252     130.770 122.200 106.750  1.00  0.00           C  
ATOM   3997  CE1 PHE A 252     129.040 124.380 106.480  1.00  0.00           C  
ATOM   3998  CE2 PHE A 252     130.530 122.750 105.480  1.00  0.00           C  
ATOM   3999  CZ  PHE A 252     129.660 123.840 105.350  1.00  0.00           C  
ATOM   4000  H   PHE A 252     127.820 122.110 110.340  1.00  0.00           H  
ATOM   4001  HA  PHE A 252     129.520 120.230 108.860  1.00  0.00           H  
ATOM   4002 1HB  PHE A 252     130.380 122.960 110.010  1.00  0.00           H  
ATOM   4003 2HB  PHE A 252     131.490 121.750 109.260  1.00  0.00           H  
ATOM   4004  HD1 PHE A 252     128.820 124.260 108.620  1.00  0.00           H  
ATOM   4005  HD2 PHE A 252     131.440 121.360 106.850  1.00  0.00           H  
ATOM   4006  HE1 PHE A 252     128.360 125.220 106.390  1.00  0.00           H  
ATOM   4007  HE2 PHE A 252     131.010 122.330 104.610  1.00  0.00           H  
ATOM   4008  HZ  PHE A 252     129.470 124.270 104.380  1.00  0.00           H  
ATOM   4009  N   GLY A 253     130.480 119.340 111.000  1.00  0.00           N  
ATOM   4010  CA  GLY A 253     130.950 118.710 112.230  1.00  0.00           C  
ATOM   4011  C   GLY A 253     132.020 119.490 112.960  1.00  0.00           C  
ATOM   4012  O   GLY A 253     132.470 120.550 112.540  1.00  0.00           O  
ATOM   4013  H   GLY A 253     130.830 118.980 110.140  1.00  0.00           H  
ATOM   4014 1HA  GLY A 253     130.100 118.600 112.900  1.00  0.00           H  
ATOM   4015 2HA  GLY A 253     131.380 117.760 111.950  1.00  0.00           H  
ATOM   4016  N   ALA A 254     132.520 118.920 114.070  1.00  0.00           N  
ATOM   4017  CA  ALA A 254     133.500 119.550 114.940  1.00  0.00           C  
ATOM   4018  C   ALA A 254     134.900 119.610 114.320  1.00  0.00           C  
ATOM   4019  O   ALA A 254     135.760 120.370 114.740  1.00  0.00           O  
ATOM   4020  CB  ALA A 254     133.570 118.770 116.270  1.00  0.00           C  
ATOM   4021  H   ALA A 254     132.200 118.010 114.330  1.00  0.00           H  
ATOM   4022  HA  ALA A 254     133.190 120.560 115.130  1.00  0.00           H  
ATOM   4023 1HB  ALA A 254     133.890 117.720 116.100  1.00  0.00           H  
ATOM   4024 2HB  ALA A 254     132.570 118.760 116.750  1.00  0.00           H  
ATOM   4025 3HB  ALA A 254     134.280 119.260 116.970  1.00  0.00           H  
ATOM   4026  N   THR A 255     135.120 118.810 113.260  1.00  0.00           N  
ATOM   4027  CA  THR A 255     136.330 118.760 112.460  1.00  0.00           C  
ATOM   4028  C   THR A 255     136.180 119.610 111.200  1.00  0.00           C  
ATOM   4029  O   THR A 255     137.060 119.630 110.350  1.00  0.00           O  
ATOM   4030  CB  THR A 255     136.610 117.330 112.000  1.00  0.00           C  
ATOM   4031  CG2 THR A 255     136.970 116.480 113.230  1.00  0.00           C  
ATOM   4032  OG1 THR A 255     135.450 116.740 111.420  1.00  0.00           O  
ATOM   4033  H   THR A 255     134.410 118.160 112.980  1.00  0.00           H  
ATOM   4034  HA  THR A 255     137.160 119.150 113.020  1.00  0.00           H  
ATOM   4035  HB  THR A 255     137.460 117.290 111.290  1.00  0.00           H  
ATOM   4036  HG1 THR A 255     135.690 115.840 111.200  1.00  0.00           H  
ATOM   4037 1HG2 THR A 255     136.130 116.430 113.950  1.00  0.00           H  
ATOM   4038 2HG2 THR A 255     137.850 116.920 113.760  1.00  0.00           H  
ATOM   4039 3HG2 THR A 255     137.240 115.450 112.930  1.00  0.00           H  
ATOM   4040  N   GLY A 256     135.040 120.320 111.040  1.00  0.00           N  
ATOM   4041  CA  GLY A 256     134.760 121.170 109.880  1.00  0.00           C  
ATOM   4042  C   GLY A 256     134.250 120.410 108.680  1.00  0.00           C  
ATOM   4043  O   GLY A 256     133.890 121.010 107.670  1.00  0.00           O  
ATOM   4044  H   GLY A 256     134.350 120.310 111.760  1.00  0.00           H  
ATOM   4045 1HA  GLY A 256     133.980 121.850 110.180  1.00  0.00           H  
ATOM   4046 2HA  GLY A 256     135.660 121.670 109.580  1.00  0.00           H  
ATOM   4047  N   LYS A 257     134.200 119.070 108.760  1.00  0.00           N  
ATOM   4048  CA  LYS A 257     133.630 118.180 107.760  1.00  0.00           C  
ATOM   4049  C   LYS A 257     132.120 118.330 107.590  1.00  0.00           C  
ATOM   4050  O   LYS A 257     131.390 118.580 108.540  1.00  0.00           O  
ATOM   4051  CB  LYS A 257     134.010 116.710 108.050  1.00  0.00           C  
ATOM   4052  CG  LYS A 257     135.530 116.420 107.970  1.00  0.00           C  
ATOM   4053  CD  LYS A 257     136.080 116.550 106.550  1.00  0.00           C  
ATOM   4054  CE  LYS A 257     137.600 116.340 106.440  1.00  0.00           C  
ATOM   4055  NZ  LYS A 257     138.040 116.720 105.080  1.00  0.00           N1+
ATOM   4056  H   LYS A 257     134.550 118.630 109.580  1.00  0.00           H  
ATOM   4057  HA  LYS A 257     134.050 118.470 106.810  1.00  0.00           H  
ATOM   4058 1HB  LYS A 257     133.650 116.440 109.070  1.00  0.00           H  
ATOM   4059 2HB  LYS A 257     133.500 116.030 107.330  1.00  0.00           H  
ATOM   4060 1HG  LYS A 257     136.070 117.100 108.660  1.00  0.00           H  
ATOM   4061 2HG  LYS A 257     135.710 115.380 108.330  1.00  0.00           H  
ATOM   4062 1HD  LYS A 257     135.560 115.820 105.890  1.00  0.00           H  
ATOM   4063 2HD  LYS A 257     135.820 117.570 106.170  1.00  0.00           H  
ATOM   4064 1HE  LYS A 257     138.140 116.980 107.160  1.00  0.00           H  
ATOM   4065 2HE  LYS A 257     137.860 115.280 106.610  1.00  0.00           H  
ATOM   4066 1HZ  LYS A 257     137.980 117.750 104.940  1.00  0.00           H  
ATOM   4067 2HZ  LYS A 257     137.420 116.240 104.400  1.00  0.00           H  
ATOM   4068 3HZ  LYS A 257     138.980 116.350 104.850  1.00  0.00           H  
ATOM   4069  N   LEU A 258     131.610 118.190 106.350  1.00  0.00           N  
ATOM   4070  CA  LEU A 258     130.200 118.330 106.030  1.00  0.00           C  
ATOM   4071  C   LEU A 258     129.290 117.310 106.740  1.00  0.00           C  
ATOM   4072  O   LEU A 258     129.620 116.130 106.870  1.00  0.00           O  
ATOM   4073  CB  LEU A 258     130.020 118.280 104.490  1.00  0.00           C  
ATOM   4074  CG  LEU A 258     128.620 118.660 103.940  1.00  0.00           C  
ATOM   4075  CD1 LEU A 258     128.250 120.110 104.260  1.00  0.00           C  
ATOM   4076  CD2 LEU A 258     128.570 118.440 102.420  1.00  0.00           C  
ATOM   4077  H   LEU A 258     132.210 117.990 105.580  1.00  0.00           H  
ATOM   4078  HA  LEU A 258     129.900 119.300 106.390  1.00  0.00           H  
ATOM   4079 1HB  LEU A 258     130.750 118.980 104.040  1.00  0.00           H  
ATOM   4080 2HB  LEU A 258     130.270 117.260 104.140  1.00  0.00           H  
ATOM   4081  HG  LEU A 258     127.860 117.990 104.400  1.00  0.00           H  
ATOM   4082 1HD1 LEU A 258     128.980 120.810 103.800  1.00  0.00           H  
ATOM   4083 2HD1 LEU A 258     128.230 120.300 105.360  1.00  0.00           H  
ATOM   4084 3HD1 LEU A 258     127.240 120.340 103.860  1.00  0.00           H  
ATOM   4085 1HD2 LEU A 258     128.800 117.380 102.170  1.00  0.00           H  
ATOM   4086 2HD2 LEU A 258     129.310 119.100 101.910  1.00  0.00           H  
ATOM   4087 3HD2 LEU A 258     127.560 118.680 102.040  1.00  0.00           H  
ATOM   4088  N   ALA A 259     128.110 117.760 107.220  1.00  0.00           N  
ATOM   4089  CA  ALA A 259     127.200 116.960 108.020  1.00  0.00           C  
ATOM   4090  C   ALA A 259     125.760 117.040 107.510  1.00  0.00           C  
ATOM   4091  O   ALA A 259     125.480 117.400 106.370  1.00  0.00           O  
ATOM   4092  CB  ALA A 259     127.310 117.400 109.500  1.00  0.00           C  
ATOM   4093  H   ALA A 259     127.850 118.710 107.120  1.00  0.00           H  
ATOM   4094  HA  ALA A 259     127.490 115.920 107.950  1.00  0.00           H  
ATOM   4095 1HB  ALA A 259     126.950 118.450 109.620  1.00  0.00           H  
ATOM   4096 2HB  ALA A 259     128.370 117.370 109.820  1.00  0.00           H  
ATOM   4097 3HB  ALA A 259     126.730 116.750 110.180  1.00  0.00           H  
ATOM   4098  N   SER A 260     124.800 116.620 108.360  1.00  0.00           N  
ATOM   4099  CA  SER A 260     123.360 116.600 108.090  1.00  0.00           C  
ATOM   4100  C   SER A 260     122.740 117.960 107.790  1.00  0.00           C  
ATOM   4101  O   SER A 260     123.180 118.990 108.300  1.00  0.00           O  
ATOM   4102  CB  SER A 260     122.530 115.960 109.230  1.00  0.00           C  
ATOM   4103  OG  SER A 260     122.950 114.620 109.490  1.00  0.00           O  
ATOM   4104  H   SER A 260     125.070 116.310 109.270  1.00  0.00           H  
ATOM   4105  HA  SER A 260     123.230 116.000 107.200  1.00  0.00           H  
ATOM   4106 1HB  SER A 260     122.640 116.560 110.160  1.00  0.00           H  
ATOM   4107 2HB  SER A 260     121.450 115.930 108.960  1.00  0.00           H  
ATOM   4108  HG1 SER A 260     123.700 114.670 110.100  1.00  0.00           H  
ATOM   4109  N   ALA A 261     121.690 118.010 106.960  1.00  0.00           N  
ATOM   4110  CA  ALA A 261     121.040 119.270 106.620  1.00  0.00           C  
ATOM   4111  C   ALA A 261     119.530 119.110 106.630  1.00  0.00           C  
ATOM   4112  O   ALA A 261     119.010 118.000 106.600  1.00  0.00           O  
ATOM   4113  CB  ALA A 261     121.510 119.730 105.220  1.00  0.00           C  
ATOM   4114  H   ALA A 261     121.300 117.200 106.540  1.00  0.00           H  
ATOM   4115  HA  ALA A 261     121.270 120.030 107.350  1.00  0.00           H  
ATOM   4116 1HB  ALA A 261     121.260 118.970 104.450  1.00  0.00           H  
ATOM   4117 2HB  ALA A 261     122.610 119.860 105.230  1.00  0.00           H  
ATOM   4118 3HB  ALA A 261     121.050 120.700 104.940  1.00  0.00           H  
ATOM   4119  N   ASP A 262     118.780 120.230 106.690  1.00  0.00           N  
ATOM   4120  CA  ASP A 262     117.340 120.210 106.510  1.00  0.00           C  
ATOM   4121  C   ASP A 262     116.880 121.490 105.810  1.00  0.00           C  
ATOM   4122  O   ASP A 262     117.560 122.510 105.790  1.00  0.00           O  
ATOM   4123  CB  ASP A 262     116.540 119.870 107.820  1.00  0.00           C  
ATOM   4124  CG  ASP A 262     116.540 120.900 108.930  1.00  0.00           C  
ATOM   4125  OD1 ASP A 262     117.200 121.960 108.860  1.00  0.00           O  
ATOM   4126  OD2 ASP A 262     115.900 120.630 109.980  1.00  0.00           O1-
ATOM   4127  H   ASP A 262     119.190 121.140 106.780  1.00  0.00           H  
ATOM   4128  HA  ASP A 262     117.120 119.420 105.810  1.00  0.00           H  
ATOM   4129 1HB  ASP A 262     115.480 119.690 107.550  1.00  0.00           H  
ATOM   4130 2HB  ASP A 262     116.940 118.930 108.230  1.00  0.00           H  
ATOM   4131  N   ILE A 263     115.710 121.400 105.140  1.00  0.00           N  
ATOM   4132  CA  ILE A 263     115.110 122.470 104.370  1.00  0.00           C  
ATOM   4133  C   ILE A 263     113.670 122.650 104.840  1.00  0.00           C  
ATOM   4134  O   ILE A 263     112.920 121.680 104.940  1.00  0.00           O  
ATOM   4135  CB  ILE A 263     115.130 122.180 102.860  1.00  0.00           C  
ATOM   4136  CG1 ILE A 263     116.580 121.960 102.370  1.00  0.00           C  
ATOM   4137  CG2 ILE A 263     114.410 123.310 102.080  1.00  0.00           C  
ATOM   4138  CD1 ILE A 263     116.720 121.690 100.870  1.00  0.00           C  
ATOM   4139  H   ILE A 263     115.230 120.520 105.090  1.00  0.00           H  
ATOM   4140  HA  ILE A 263     115.630 123.390 104.570  1.00  0.00           H  
ATOM   4141  HB  ILE A 263     114.590 121.230 102.690  1.00  0.00           H  
ATOM   4142 1HG1 ILE A 263     117.180 122.850 102.650  1.00  0.00           H  
ATOM   4143 2HG1 ILE A 263     117.020 121.090 102.910  1.00  0.00           H  
ATOM   4144 1HG2 ILE A 263     114.910 124.290 102.280  1.00  0.00           H  
ATOM   4145 2HG2 ILE A 263     113.340 123.400 102.370  1.00  0.00           H  
ATOM   4146 3HG2 ILE A 263     114.440 123.110 100.990  1.00  0.00           H  
ATOM   4147 1HD1 ILE A 263     116.450 122.590 100.280  1.00  0.00           H  
ATOM   4148 2HD1 ILE A 263     116.040 120.860 100.570  1.00  0.00           H  
ATOM   4149 3HD1 ILE A 263     117.760 121.400 100.620  1.00  0.00           H  
ATOM   4150  N   GLU A 264     113.250 123.890 105.130  1.00  0.00           N  
ATOM   4151  CA  GLU A 264     111.850 124.190 105.420  1.00  0.00           C  
ATOM   4152  C   GLU A 264     111.320 125.140 104.350  1.00  0.00           C  
ATOM   4153  O   GLU A 264     112.050 125.920 103.740  1.00  0.00           O  
ATOM   4154  CB  GLU A 264     111.630 124.730 106.860  1.00  0.00           C  
ATOM   4155  CG  GLU A 264     110.150 125.000 107.280  1.00  0.00           C  
ATOM   4156  CD  GLU A 264     109.220 123.800 107.130  1.00  0.00           C  
ATOM   4157  OE1 GLU A 264     108.840 123.190 108.170  1.00  0.00           O  
ATOM   4158  OE2 GLU A 264     108.830 123.460 105.990  1.00  0.00           O1-
ATOM   4159  H   GLU A 264     113.870 124.670 105.050  1.00  0.00           H  
ATOM   4160  HA  GLU A 264     111.260 123.290 105.330  1.00  0.00           H  
ATOM   4161 1HB  GLU A 264     112.060 123.990 107.560  1.00  0.00           H  
ATOM   4162 2HB  GLU A 264     112.210 125.680 106.980  1.00  0.00           H  
ATOM   4163 1HG  GLU A 264     110.140 125.310 108.340  1.00  0.00           H  
ATOM   4164 2HG  GLU A 264     109.720 125.840 106.690  1.00  0.00           H  
ATOM   4165  N   THR A 265     110.010 125.020 104.060  1.00  0.00           N  
ATOM   4166  CA  THR A 265     109.340 125.630 102.930  1.00  0.00           C  
ATOM   4167  C   THR A 265     108.260 126.590 103.390  1.00  0.00           C  
ATOM   4168  O   THR A 265     107.470 126.270 104.270  1.00  0.00           O  
ATOM   4169  CB  THR A 265     108.660 124.620 102.000  1.00  0.00           C  
ATOM   4170  CG2 THR A 265     109.740 123.800 101.290  1.00  0.00           C  
ATOM   4171  OG1 THR A 265     107.830 123.720 102.730  1.00  0.00           O  
ATOM   4172  H   THR A 265     109.480 124.430 104.650  1.00  0.00           H  
ATOM   4173  HA  THR A 265     110.050 126.200 102.350  1.00  0.00           H  
ATOM   4174  HB  THR A 265     108.060 125.130 101.230  1.00  0.00           H  
ATOM   4175  HG1 THR A 265     107.740 124.120 103.600  1.00  0.00           H  
ATOM   4176 1HG2 THR A 265     110.310 123.190 102.020  1.00  0.00           H  
ATOM   4177 2HG2 THR A 265     110.450 124.460 100.750  1.00  0.00           H  
ATOM   4178 3HG2 THR A 265     109.270 123.110 100.560  1.00  0.00           H  
ATOM   4179  N   TYR A 266     108.200 127.780 102.770  1.00  0.00           N  
ATOM   4180  CA  TYR A 266     107.280 128.830 103.170  1.00  0.00           C  
ATOM   4181  C   TYR A 266     106.350 129.150 102.010  1.00  0.00           C  
ATOM   4182  O   TYR A 266     106.770 129.250 100.860  1.00  0.00           O  
ATOM   4183  CB  TYR A 266     108.020 130.100 103.670  1.00  0.00           C  
ATOM   4184  CG  TYR A 266     109.000 129.710 104.750  1.00  0.00           C  
ATOM   4185  CD1 TYR A 266     108.590 129.430 106.060  1.00  0.00           C  
ATOM   4186  CD2 TYR A 266     110.360 129.570 104.430  1.00  0.00           C  
ATOM   4187  CE1 TYR A 266     109.510 128.980 107.030  1.00  0.00           C  
ATOM   4188  CE2 TYR A 266     111.280 129.130 105.390  1.00  0.00           C  
ATOM   4189  CZ  TYR A 266     110.860 128.820 106.680  1.00  0.00           C  
ATOM   4190  OH  TYR A 266     111.820 128.360 107.610  1.00  0.00           O  
ATOM   4191  H   TYR A 266     108.840 128.010 102.040  1.00  0.00           H  
ATOM   4192  HA  TYR A 266     106.660 128.470 103.980  1.00  0.00           H  
ATOM   4193 1HB  TYR A 266     108.570 130.590 102.840  1.00  0.00           H  
ATOM   4194 2HB  TYR A 266     107.300 130.830 104.100  1.00  0.00           H  
ATOM   4195  HD1 TYR A 266     107.540 129.520 106.320  1.00  0.00           H  
ATOM   4196  HD2 TYR A 266     110.700 129.780 103.420  1.00  0.00           H  
ATOM   4197  HE1 TYR A 266     109.180 128.750 108.030  1.00  0.00           H  
ATOM   4198  HE2 TYR A 266     112.310 129.000 105.120  1.00  0.00           H  
ATOM   4199  HH  TYR A 266     111.380 128.030 108.400  1.00  0.00           H  
ATOM   4200  N   LEU A 267     105.050 129.280 102.340  1.00  0.00           N  
ATOM   4201  CA  LEU A 267     103.880 129.590 101.530  1.00  0.00           C  
ATOM   4202  C   LEU A 267     103.920 129.430 100.000  1.00  0.00           C  
ATOM   4203  O   LEU A 267     104.100 130.380  99.250  1.00  0.00           O  
ATOM   4204  CB  LEU A 267     103.310 130.980 101.930  1.00  0.00           C  
ATOM   4205  CG  LEU A 267     101.860 131.260 101.500  1.00  0.00           C  
ATOM   4206  CD1 LEU A 267     100.860 130.340 102.230  1.00  0.00           C  
ATOM   4207  CD2 LEU A 267     101.510 132.720 101.790  1.00  0.00           C  
ATOM   4208  H   LEU A 267     104.820 129.150 103.300  1.00  0.00           H  
ATOM   4209  HA  LEU A 267     103.150 128.870 101.850  1.00  0.00           H  
ATOM   4210 1HB  LEU A 267     103.360 131.070 103.040  1.00  0.00           H  
ATOM   4211 2HB  LEU A 267     103.970 131.770 101.510  1.00  0.00           H  
ATOM   4212  HG  LEU A 267     101.750 131.090 100.410  1.00  0.00           H  
ATOM   4213 1HD1 LEU A 267     100.940 130.490 103.330  1.00  0.00           H  
ATOM   4214 2HD1 LEU A 267     101.040 129.270 102.000  1.00  0.00           H  
ATOM   4215 3HD1 LEU A 267      99.820 130.590 101.930  1.00  0.00           H  
ATOM   4216 1HD2 LEU A 267     102.120 133.400 101.160  1.00  0.00           H  
ATOM   4217 2HD2 LEU A 267     101.690 132.960 102.860  1.00  0.00           H  
ATOM   4218 3HD2 LEU A 267     100.430 132.910 101.580  1.00  0.00           H  
ATOM   4219  N   LEU A 268     103.720 128.190  99.510  1.00  0.00           N  
ATOM   4220  CA  LEU A 268     103.430 127.890  98.120  1.00  0.00           C  
ATOM   4221  C   LEU A 268     102.120 128.500  97.610  1.00  0.00           C  
ATOM   4222  O   LEU A 268     101.100 128.510  98.310  1.00  0.00           O  
ATOM   4223  CB  LEU A 268     103.420 126.340  97.930  1.00  0.00           C  
ATOM   4224  CG  LEU A 268     103.050 125.780  96.540  1.00  0.00           C  
ATOM   4225  CD1 LEU A 268     104.070 126.170  95.450  1.00  0.00           C  
ATOM   4226  CD2 LEU A 268     102.950 124.240  96.610  1.00  0.00           C  
ATOM   4227  H   LEU A 268     103.730 127.410 100.130  1.00  0.00           H  
ATOM   4228  HA  LEU A 268     104.210 128.320  97.520  1.00  0.00           H  
ATOM   4229 1HB  LEU A 268     104.430 125.960  98.200  1.00  0.00           H  
ATOM   4230 2HB  LEU A 268     102.700 125.920  98.660  1.00  0.00           H  
ATOM   4231  HG  LEU A 268     102.050 126.150  96.240  1.00  0.00           H  
ATOM   4232 1HD1 LEU A 268     105.070 125.760  95.700  1.00  0.00           H  
ATOM   4233 2HD1 LEU A 268     104.140 127.270  95.350  1.00  0.00           H  
ATOM   4234 3HD1 LEU A 268     103.760 125.750  94.470  1.00  0.00           H  
ATOM   4235 1HD2 LEU A 268     102.200 123.940  97.370  1.00  0.00           H  
ATOM   4236 2HD2 LEU A 268     103.930 123.810  96.890  1.00  0.00           H  
ATOM   4237 3HD2 LEU A 268     102.650 123.830  95.630  1.00  0.00           H  
ATOM   4238  N   GLU A 269     102.090 128.980  96.350  1.00  0.00           N  
ATOM   4239  CA  GLU A 269     100.890 129.470  95.680  1.00  0.00           C  
ATOM   4240  C   GLU A 269      99.900 128.370  95.290  1.00  0.00           C  
ATOM   4241  O   GLU A 269      99.740 128.000  94.130  1.00  0.00           O  
ATOM   4242  CB  GLU A 269     101.240 130.330  94.440  1.00  0.00           C  
ATOM   4243  CG  GLU A 269     101.920 131.680  94.790  1.00  0.00           C  
ATOM   4244  CD  GLU A 269     102.120 132.590  93.580  1.00  0.00           C  
ATOM   4245  OE1 GLU A 269     102.420 133.790  93.780  1.00  0.00           O  
ATOM   4246  OE2 GLU A 269     101.970 132.130  92.420  1.00  0.00           O1-
ATOM   4247  H   GLU A 269     102.940 129.060  95.830  1.00  0.00           H  
ATOM   4248  HA  GLU A 269     100.370 130.110  96.380  1.00  0.00           H  
ATOM   4249 1HB  GLU A 269     101.890 129.750  93.760  1.00  0.00           H  
ATOM   4250 2HB  GLU A 269     100.300 130.570  93.890  1.00  0.00           H  
ATOM   4251 1HG  GLU A 269     101.290 132.240  95.520  1.00  0.00           H  
ATOM   4252 2HG  GLU A 269     102.910 131.510  95.260  1.00  0.00           H  
ATOM   4253  N   LYS A 270      99.160 127.810  96.280  1.00  0.00           N  
ATOM   4254  CA  LYS A 270      98.190 126.740  96.060  1.00  0.00           C  
ATOM   4255  C   LYS A 270      96.930 127.230  95.340  1.00  0.00           C  
ATOM   4256  O   LYS A 270      96.250 126.480  94.650  1.00  0.00           O  
ATOM   4257  CB  LYS A 270      97.850 126.070  97.420  1.00  0.00           C  
ATOM   4258  CG  LYS A 270      96.890 124.870  97.330  1.00  0.00           C  
ATOM   4259  CD  LYS A 270      96.810 124.050  98.630  1.00  0.00           C  
ATOM   4260  CE  LYS A 270      96.250 124.810  99.840  1.00  0.00           C  
ATOM   4261  NZ  LYS A 270      96.030 123.880 100.960  1.00  0.00           N1+
ATOM   4262  H   LYS A 270      99.350 128.070  97.220  1.00  0.00           H  
ATOM   4263  HA  LYS A 270      98.640 126.000  95.430  1.00  0.00           H  
ATOM   4264 1HB  LYS A 270      98.810 125.700  97.840  1.00  0.00           H  
ATOM   4265 2HB  LYS A 270      97.450 126.830  98.120  1.00  0.00           H  
ATOM   4266 1HG  LYS A 270      95.870 125.220  97.060  1.00  0.00           H  
ATOM   4267 2HG  LYS A 270      97.240 124.200  96.520  1.00  0.00           H  
ATOM   4268 1HD  LYS A 270      96.190 123.150  98.430  1.00  0.00           H  
ATOM   4269 2HD  LYS A 270      97.840 123.690  98.880  1.00  0.00           H  
ATOM   4270 1HE  LYS A 270      96.950 125.610 100.170  1.00  0.00           H  
ATOM   4271 2HE  LYS A 270      95.270 125.270  99.580  1.00  0.00           H  
ATOM   4272 1HZ  LYS A 270      96.930 123.490 101.300  1.00  0.00           H  
ATOM   4273 2HZ  LYS A 270      95.400 123.110 100.670  1.00  0.00           H  
ATOM   4274 3HZ  LYS A 270      95.560 124.360 101.760  1.00  0.00           H  
ATOM   4275  N   SER A 271      96.650 128.540  95.420  1.00  0.00           N  
ATOM   4276  CA  SER A 271      95.650 129.260  94.640  1.00  0.00           C  
ATOM   4277  C   SER A 271      95.860 129.140  93.130  1.00  0.00           C  
ATOM   4278  O   SER A 271      94.920 128.940  92.360  1.00  0.00           O  
ATOM   4279  CB  SER A 271      95.630 130.750  95.080  1.00  0.00           C  
ATOM   4280  OG  SER A 271      94.650 131.570  94.440  1.00  0.00           O  
ATOM   4281  H   SER A 271      97.150 129.080  96.100  1.00  0.00           H  
ATOM   4282  HA  SER A 271      94.680 128.820  94.850  1.00  0.00           H  
ATOM   4283 1HB  SER A 271      95.430 130.760  96.170  1.00  0.00           H  
ATOM   4284 2HB  SER A 271      96.640 131.210  94.930  1.00  0.00           H  
ATOM   4285  HG1 SER A 271      95.030 131.850  93.610  1.00  0.00           H  
ATOM   4286  N   ARG A 272      97.140 129.190  92.680  1.00  0.00           N  
ATOM   4287  CA  ARG A 272      97.530 129.140  91.280  1.00  0.00           C  
ATOM   4288  C   ARG A 272      97.290 127.790  90.620  1.00  0.00           C  
ATOM   4289  O   ARG A 272      97.170 127.680  89.400  1.00  0.00           O  
ATOM   4290  CB  ARG A 272      99.020 129.570  91.140  1.00  0.00           C  
ATOM   4291  CG  ARG A 272      99.600 129.560  89.710  1.00  0.00           C  
ATOM   4292  CD  ARG A 272     101.110 129.860  89.600  1.00  0.00           C  
ATOM   4293  NE  ARG A 272     101.360 131.300  89.910  1.00  0.00           N  
ATOM   4294  CZ  ARG A 272     101.410 132.260  88.990  1.00  0.00           C  
ATOM   4295  NH1 ARG A 272     101.100 132.060  87.740  1.00  0.00           N1+
ATOM   4296  NH2 ARG A 272     101.750 133.490  89.330  1.00  0.00           N  
ATOM   4297  H   ARG A 272      97.890 129.270  93.330  1.00  0.00           H  
ATOM   4298  HA  ARG A 272      96.920 129.850  90.740  1.00  0.00           H  
ATOM   4299 1HB  ARG A 272      99.120 130.600  91.560  1.00  0.00           H  
ATOM   4300 2HB  ARG A 272      99.650 128.900  91.770  1.00  0.00           H  
ATOM   4301 1HG  ARG A 272      99.470 128.550  89.260  1.00  0.00           H  
ATOM   4302 2HG  ARG A 272      99.020 130.270  89.080  1.00  0.00           H  
ATOM   4303 1HD  ARG A 272     101.670 129.240  90.330  1.00  0.00           H  
ATOM   4304 2HD  ARG A 272     101.480 129.600  88.590  1.00  0.00           H  
ATOM   4305  HE  ARG A 272     101.590 131.580  90.840  1.00  0.00           H  
ATOM   4306 1HH1 ARG A 272     100.620 131.230  87.480  1.00  0.00           H  
ATOM   4307 2HH1 ARG A 272     100.930 132.900  87.220  1.00  0.00           H  
ATOM   4308 1HH2 ARG A 272     101.980 133.700  90.280  1.00  0.00           H  
ATOM   4309 2HH2 ARG A 272     101.790 134.170  88.600  1.00  0.00           H  
ATOM   4310  N   VAL A 273      97.170 126.700  91.420  1.00  0.00           N  
ATOM   4311  CA  VAL A 273      96.930 125.340  90.940  1.00  0.00           C  
ATOM   4312  C   VAL A 273      95.640 125.220  90.150  1.00  0.00           C  
ATOM   4313  O   VAL A 273      95.550 124.510  89.150  1.00  0.00           O  
ATOM   4314  CB  VAL A 273      96.950 124.330  92.110  1.00  0.00           C  
ATOM   4315  CG1 VAL A 273      96.680 122.890  91.630  1.00  0.00           C  
ATOM   4316  CG2 VAL A 273      98.330 124.380  92.800  1.00  0.00           C  
ATOM   4317  H   VAL A 273      97.230 126.810  92.410  1.00  0.00           H  
ATOM   4318  HA  VAL A 273      97.730 125.080  90.260  1.00  0.00           H  
ATOM   4319  HB  VAL A 273      96.170 124.610  92.850  1.00  0.00           H  
ATOM   4320 1HG1 VAL A 273      97.390 122.610  90.830  1.00  0.00           H  
ATOM   4321 2HG1 VAL A 273      95.640 122.780  91.230  1.00  0.00           H  
ATOM   4322 3HG1 VAL A 273      96.800 122.180  92.470  1.00  0.00           H  
ATOM   4323 1HG2 VAL A 273      98.560 125.380  93.210  1.00  0.00           H  
ATOM   4324 2HG2 VAL A 273      99.130 124.090  92.080  1.00  0.00           H  
ATOM   4325 3HG2 VAL A 273      98.360 123.650  93.640  1.00  0.00           H  
ATOM   4326  N   ILE A 274      94.590 125.940  90.600  1.00  0.00           N  
ATOM   4327  CA  ILE A 274      93.280 125.930  89.960  1.00  0.00           C  
ATOM   4328  C   ILE A 274      93.030 127.230  89.210  1.00  0.00           C  
ATOM   4329  O   ILE A 274      92.460 127.220  88.130  1.00  0.00           O  
ATOM   4330  CB  ILE A 274      92.170 125.690  90.990  1.00  0.00           C  
ATOM   4331  CG1 ILE A 274      92.440 124.410  91.820  1.00  0.00           C  
ATOM   4332  CG2 ILE A 274      90.790 125.620  90.300  1.00  0.00           C  
ATOM   4333  CD1 ILE A 274      92.640 123.130  90.990  1.00  0.00           C  
ATOM   4334  H   ILE A 274      94.710 126.530  91.400  1.00  0.00           H  
ATOM   4335  HA  ILE A 274      93.240 125.150  89.220  1.00  0.00           H  
ATOM   4336  HB  ILE A 274      92.150 126.540  91.710  1.00  0.00           H  
ATOM   4337 1HG1 ILE A 274      93.340 124.570  92.440  1.00  0.00           H  
ATOM   4338 2HG1 ILE A 274      91.590 124.250  92.510  1.00  0.00           H  
ATOM   4339 1HG2 ILE A 274      90.780 124.840  89.510  1.00  0.00           H  
ATOM   4340 2HG2 ILE A 274      90.510 126.590  89.840  1.00  0.00           H  
ATOM   4341 3HG2 ILE A 274      90.000 125.370  91.050  1.00  0.00           H  
ATOM   4342 1HD1 ILE A 274      93.520 123.210  90.320  1.00  0.00           H  
ATOM   4343 2HD1 ILE A 274      91.750 122.920  90.350  1.00  0.00           H  
ATOM   4344 3HD1 ILE A 274      92.800 122.260  91.650  1.00  0.00           H  
ATOM   4345  N   PHE A 275      93.470 128.390  89.750  1.00  0.00           N  
ATOM   4346  CA  PHE A 275      93.130 129.680  89.190  1.00  0.00           C  
ATOM   4347  C   PHE A 275      94.370 130.370  88.660  1.00  0.00           C  
ATOM   4348  O   PHE A 275      95.200 130.890  89.410  1.00  0.00           O  
ATOM   4349  CB  PHE A 275      92.460 130.590  90.260  1.00  0.00           C  
ATOM   4350  CG  PHE A 275      91.260 129.890  90.850  1.00  0.00           C  
ATOM   4351  CD1 PHE A 275      91.270 129.430  92.180  1.00  0.00           C  
ATOM   4352  CD2 PHE A 275      90.100 129.690  90.080  1.00  0.00           C  
ATOM   4353  CE1 PHE A 275      90.150 128.790  92.730  1.00  0.00           C  
ATOM   4354  CE2 PHE A 275      88.980 129.050  90.630  1.00  0.00           C  
ATOM   4355  CZ  PHE A 275      89.010 128.600  91.950  1.00  0.00           C  
ATOM   4356  H   PHE A 275      93.990 128.410  90.600  1.00  0.00           H  
ATOM   4357  HA  PHE A 275      92.450 129.560  88.350  1.00  0.00           H  
ATOM   4358 1HB  PHE A 275      93.180 130.810  91.070  1.00  0.00           H  
ATOM   4359 2HB  PHE A 275      92.120 131.540  89.810  1.00  0.00           H  
ATOM   4360  HD1 PHE A 275      92.160 129.580  92.780  1.00  0.00           H  
ATOM   4361  HD2 PHE A 275      90.070 130.030  89.060  1.00  0.00           H  
ATOM   4362  HE1 PHE A 275      90.180 128.440  93.750  1.00  0.00           H  
ATOM   4363  HE2 PHE A 275      88.100 128.890  90.010  1.00  0.00           H  
ATOM   4364  HZ  PHE A 275      88.140 128.100  92.370  1.00  0.00           H  
ATOM   4365  N   GLN A 276      94.520 130.410  87.320  1.00  0.00           N  
ATOM   4366  CA  GLN A 276      95.730 130.890  86.660  1.00  0.00           C  
ATOM   4367  C   GLN A 276      95.430 132.060  85.730  1.00  0.00           C  
ATOM   4368  O   GLN A 276      94.550 132.010  84.880  1.00  0.00           O  
ATOM   4369  CB  GLN A 276      96.390 129.690  85.930  1.00  0.00           C  
ATOM   4370  CG  GLN A 276      97.560 129.980  84.960  1.00  0.00           C  
ATOM   4371  CD  GLN A 276      98.690 130.740  85.650  1.00  0.00           C  
ATOM   4372  NE2 GLN A 276      98.870 132.010  85.240  1.00  0.00           N  
ATOM   4373  OE1 GLN A 276      99.380 130.250  86.550  1.00  0.00           O  
ATOM   4374  H   GLN A 276      93.860 129.980  86.720  1.00  0.00           H  
ATOM   4375  HA  GLN A 276      96.430 131.250  87.400  1.00  0.00           H  
ATOM   4376 1HB  GLN A 276      96.730 128.980  86.710  1.00  0.00           H  
ATOM   4377 2HB  GLN A 276      95.600 129.160  85.350  1.00  0.00           H  
ATOM   4378 1HG  GLN A 276      97.970 129.020  84.600  1.00  0.00           H  
ATOM   4379 2HG  GLN A 276      97.190 130.540  84.080  1.00  0.00           H  
ATOM   4380 1HE2 GLN A 276      99.470 132.630  85.740  1.00  0.00           H  
ATOM   4381 2HE2 GLN A 276      98.310 132.370  84.490  1.00  0.00           H  
ATOM   4382  N   LEU A 277      96.180 133.180  85.880  1.00  0.00           N  
ATOM   4383  CA  LEU A 277      96.110 134.370  85.040  1.00  0.00           C  
ATOM   4384  C   LEU A 277      96.460 134.120  83.570  1.00  0.00           C  
ATOM   4385  O   LEU A 277      97.300 133.290  83.230  1.00  0.00           O  
ATOM   4386  CB  LEU A 277      97.010 135.510  85.580  1.00  0.00           C  
ATOM   4387  CG  LEU A 277      96.760 135.920  87.050  1.00  0.00           C  
ATOM   4388  CD1 LEU A 277      97.840 136.920  87.500  1.00  0.00           C  
ATOM   4389  CD2 LEU A 277      95.360 136.510  87.260  1.00  0.00           C  
ATOM   4390  H   LEU A 277      96.890 133.210  86.580  1.00  0.00           H  
ATOM   4391  HA  LEU A 277      95.080 134.700  85.060  1.00  0.00           H  
ATOM   4392 1HB  LEU A 277      98.070 135.180  85.500  1.00  0.00           H  
ATOM   4393 2HB  LEU A 277      96.900 136.410  84.950  1.00  0.00           H  
ATOM   4394  HG  LEU A 277      96.860 135.020  87.700  1.00  0.00           H  
ATOM   4395 1HD1 LEU A 277      97.840 137.820  86.850  1.00  0.00           H  
ATOM   4396 2HD1 LEU A 277      98.850 136.440  87.440  1.00  0.00           H  
ATOM   4397 3HD1 LEU A 277      97.670 137.220  88.560  1.00  0.00           H  
ATOM   4398 1HD2 LEU A 277      94.580 135.760  87.000  1.00  0.00           H  
ATOM   4399 2HD2 LEU A 277      95.220 137.410  86.620  1.00  0.00           H  
ATOM   4400 3HD2 LEU A 277      95.220 136.810  88.320  1.00  0.00           H  
ATOM   4401  N   LYS A 278      95.800 134.850  82.650  1.00  0.00           N  
ATOM   4402  CA  LYS A 278      95.880 134.640  81.220  1.00  0.00           C  
ATOM   4403  C   LYS A 278      97.220 134.980  80.580  1.00  0.00           C  
ATOM   4404  O   LYS A 278      97.620 134.360  79.600  1.00  0.00           O  
ATOM   4405  CB  LYS A 278      94.770 135.450  80.490  1.00  0.00           C  
ATOM   4406  CG  LYS A 278      93.330 135.130  80.960  1.00  0.00           C  
ATOM   4407  CD  LYS A 278      93.030 133.620  80.980  1.00  0.00           C  
ATOM   4408  CE  LYS A 278      91.540 133.290  81.120  1.00  0.00           C  
ATOM   4409  NZ  LYS A 278      91.380 131.820  81.180  1.00  0.00           N1+
ATOM   4410  H   LYS A 278      95.190 135.590  82.940  1.00  0.00           H  
ATOM   4411  HA  LYS A 278      95.730 133.590  81.040  1.00  0.00           H  
ATOM   4412 1HB  LYS A 278      94.950 136.530  80.620  1.00  0.00           H  
ATOM   4413 2HB  LYS A 278      94.830 135.220  79.410  1.00  0.00           H  
ATOM   4414 1HG  LYS A 278      93.160 135.550  81.970  1.00  0.00           H  
ATOM   4415 2HG  LYS A 278      92.630 135.640  80.270  1.00  0.00           H  
ATOM   4416 1HD  LYS A 278      93.420 133.170  80.040  1.00  0.00           H  
ATOM   4417 2HD  LYS A 278      93.600 133.160  81.820  1.00  0.00           H  
ATOM   4418 1HE  LYS A 278      91.130 133.720  82.060  1.00  0.00           H  
ATOM   4419 2HE  LYS A 278      90.970 133.670  80.250  1.00  0.00           H  
ATOM   4420 1HZ  LYS A 278      91.820 131.490  82.060  1.00  0.00           H  
ATOM   4421 2HZ  LYS A 278      91.840 131.390  80.350  1.00  0.00           H  
ATOM   4422 3HZ  LYS A 278      90.380 131.560  81.200  1.00  0.00           H  
ATOM   4423  N   ALA A 279      97.940 136.000  81.090  1.00  0.00           N  
ATOM   4424  CA  ALA A 279      99.140 136.510  80.440  1.00  0.00           C  
ATOM   4425  C   ALA A 279     100.430 135.870  80.950  1.00  0.00           C  
ATOM   4426  O   ALA A 279     101.540 136.180  80.490  1.00  0.00           O  
ATOM   4427  CB  ALA A 279      99.200 138.030  80.680  1.00  0.00           C  
ATOM   4428  H   ALA A 279      97.570 136.530  81.850  1.00  0.00           H  
ATOM   4429  HA  ALA A 279      99.090 136.320  79.380  1.00  0.00           H  
ATOM   4430 1HB  ALA A 279      99.270 138.260  81.770  1.00  0.00           H  
ATOM   4431 2HB  ALA A 279      98.270 138.510  80.290  1.00  0.00           H  
ATOM   4432 3HB  ALA A 279     100.070 138.480  80.150  1.00  0.00           H  
ATOM   4433  N   GLU A 280     100.330 134.940  81.910  1.00  0.00           N  
ATOM   4434  CA  GLU A 280     101.460 134.160  82.370  1.00  0.00           C  
ATOM   4435  C   GLU A 280     101.400 132.790  81.690  1.00  0.00           C  
ATOM   4436  O   GLU A 280     100.950 132.650  80.550  1.00  0.00           O  
ATOM   4437  CB  GLU A 280     101.460 134.000  83.910  1.00  0.00           C  
ATOM   4438  CG  GLU A 280     101.410 135.300  84.750  1.00  0.00           C  
ATOM   4439  CD  GLU A 280     101.110 134.960  86.210  1.00  0.00           C  
ATOM   4440  OE1 GLU A 280     100.120 134.210  86.430  1.00  0.00           O  
ATOM   4441  OE2 GLU A 280     101.850 135.380  87.130  1.00  0.00           O1-
ATOM   4442  H   GLU A 280      99.430 134.680  82.260  1.00  0.00           H  
ATOM   4443  HA  GLU A 280     102.390 134.640  82.090  1.00  0.00           H  
ATOM   4444 1HB  GLU A 280     100.540 133.410  84.150  1.00  0.00           H  
ATOM   4445 2HB  GLU A 280     102.340 133.420  84.260  1.00  0.00           H  
ATOM   4446 1HG  GLU A 280     102.370 135.850  84.700  1.00  0.00           H  
ATOM   4447 2HG  GLU A 280     100.580 135.960  84.400  1.00  0.00           H  
ATOM   4448  N   ARG A 281     101.850 131.730  82.380  1.00  0.00           N  
ATOM   4449  CA  ARG A 281     101.690 130.370  81.950  1.00  0.00           C  
ATOM   4450  C   ARG A 281     101.560 129.550  83.210  1.00  0.00           C  
ATOM   4451  O   ARG A 281     102.290 129.780  84.170  1.00  0.00           O  
ATOM   4452  CB  ARG A 281     102.860 129.840  81.070  1.00  0.00           C  
ATOM   4453  CG  ARG A 281     102.620 128.380  80.610  1.00  0.00           C  
ATOM   4454  CD  ARG A 281     103.520 127.850  79.480  1.00  0.00           C  
ATOM   4455  NE  ARG A 281     104.870 127.520  80.050  1.00  0.00           N  
ATOM   4456  CZ  ARG A 281     105.650 126.550  79.580  1.00  0.00           C  
ATOM   4457  NH1 ARG A 281     105.390 125.860  78.490  1.00  0.00           N1+
ATOM   4458  NH2 ARG A 281     106.750 126.270  80.240  1.00  0.00           N  
ATOM   4459  H   ARG A 281     102.210 131.840  83.300  1.00  0.00           H  
ATOM   4460  HA  ARG A 281     100.760 130.270  81.400  1.00  0.00           H  
ATOM   4461 1HB  ARG A 281     102.910 130.490  80.170  1.00  0.00           H  
ATOM   4462 2HB  ARG A 281     103.820 129.920  81.610  1.00  0.00           H  
ATOM   4463 1HG  ARG A 281     102.680 127.690  81.480  1.00  0.00           H  
ATOM   4464 2HG  ARG A 281     101.580 128.330  80.220  1.00  0.00           H  
ATOM   4465 1HD  ARG A 281     103.050 126.940  79.070  1.00  0.00           H  
ATOM   4466 2HD  ARG A 281     103.650 128.600  78.670  1.00  0.00           H  
ATOM   4467  HE  ARG A 281     105.200 127.960  80.880  1.00  0.00           H  
ATOM   4468 1HH1 ARG A 281     104.620 126.130  77.900  1.00  0.00           H  
ATOM   4469 2HH1 ARG A 281     105.990 125.100  78.260  1.00  0.00           H  
ATOM   4470 1HH2 ARG A 281     107.040 126.820  81.020  1.00  0.00           H  
ATOM   4471 2HH2 ARG A 281     107.300 125.500  79.910  1.00  0.00           H  
ATOM   4472  N   ASP A 282     100.610 128.600  83.200  1.00  0.00           N  
ATOM   4473  CA  ASP A 282     100.320 127.560  84.170  1.00  0.00           C  
ATOM   4474  C   ASP A 282     101.560 126.780  84.660  1.00  0.00           C  
ATOM   4475  O   ASP A 282     102.670 126.900  84.140  1.00  0.00           O  
ATOM   4476  CB  ASP A 282      99.120 126.640  83.700  1.00  0.00           C  
ATOM   4477  CG  ASP A 282      98.330 126.970  82.430  1.00  0.00           C  
ATOM   4478  OD1 ASP A 282      98.810 127.700  81.530  1.00  0.00           O  
ATOM   4479  OD2 ASP A 282      97.240 126.360  82.270  1.00  0.00           O1-
ATOM   4480  H   ASP A 282     100.020 128.490  82.400  1.00  0.00           H  
ATOM   4481  HA  ASP A 282      99.980 128.100  85.040  1.00  0.00           H  
ATOM   4482 1HB  ASP A 282      99.490 125.610  83.540  1.00  0.00           H  
ATOM   4483 2HB  ASP A 282      98.390 126.590  84.540  1.00  0.00           H  
ATOM   4484  N   TYR A 283     101.410 125.940  85.720  1.00  0.00           N  
ATOM   4485  CA  TYR A 283     102.530 125.210  86.310  1.00  0.00           C  
ATOM   4486  C   TYR A 283     103.300 124.330  85.340  1.00  0.00           C  
ATOM   4487  O   TYR A 283     102.750 123.570  84.540  1.00  0.00           O  
ATOM   4488  CB  TYR A 283     102.130 124.370  87.570  1.00  0.00           C  
ATOM   4489  CG  TYR A 283     102.010 125.230  88.800  1.00  0.00           C  
ATOM   4490  CD1 TYR A 283     103.180 125.740  89.400  1.00  0.00           C  
ATOM   4491  CD2 TYR A 283     100.780 125.460  89.440  1.00  0.00           C  
ATOM   4492  CE1 TYR A 283     103.120 126.470  90.590  1.00  0.00           C  
ATOM   4493  CE2 TYR A 283     100.720 126.170  90.650  1.00  0.00           C  
ATOM   4494  CZ  TYR A 283     101.900 126.670  91.230  1.00  0.00           C  
ATOM   4495  OH  TYR A 283     101.880 127.390  92.440  1.00  0.00           O  
ATOM   4496  H   TYR A 283     100.510 125.700  86.060  1.00  0.00           H  
ATOM   4497  HA  TYR A 283     103.240 125.960  86.630  1.00  0.00           H  
ATOM   4498 1HB  TYR A 283     101.170 123.850  87.380  1.00  0.00           H  
ATOM   4499 2HB  TYR A 283     102.900 123.600  87.810  1.00  0.00           H  
ATOM   4500  HD1 TYR A 283     104.140 125.550  88.940  1.00  0.00           H  
ATOM   4501  HD2 TYR A 283      99.880 125.060  89.000  1.00  0.00           H  
ATOM   4502  HE1 TYR A 283     104.020 126.860  91.040  1.00  0.00           H  
ATOM   4503  HE2 TYR A 283      99.770 126.320  91.140  1.00  0.00           H  
ATOM   4504  HH  TYR A 283     101.000 127.370  92.810  1.00  0.00           H  
HETATM 4505  N   HSD A 284     104.640 124.450  85.360  1.00  0.00           N  
HETATM 4506  CA  HSD A 284     105.510 123.910  84.320  1.00  0.00           C  
HETATM 4507  C   HSD A 284     105.580 122.410  84.290  1.00  0.00           C  
HETATM 4508  O   HSD A 284     105.720 121.830  83.230  1.00  0.00           O  
HETATM 4509  CB  HSD A 284     106.920 124.540  84.360  1.00  0.00           C  
HETATM 4510  CG  HSD A 284     106.950 125.940  83.800  1.00  0.00           C  
HETATM 4511  CD2 HSD A 284     107.920 126.560  83.070  1.00  0.00           C  
HETATM 4512  ND1 HSD A 284     105.890 126.830  83.820  1.00  0.00           N  
HETATM 4513  CE1 HSD A 284     106.270 127.930  83.140  1.00  0.00           C  
HETATM 4514  NE2 HSD A 284     107.480 127.800  82.640  1.00  0.00           N  
HETATM 4515  HN  HSD A 284     105.090 125.020  86.040  1.00  0.00           H  
HETATM 4516  HA  HSD A 284     105.080 124.180  83.370  1.00  0.00           H  
HETATM 4517 1HB  HSD A 284     107.300 124.550  85.400  1.00  0.00           H  
HETATM 4518 2HB  HSD A 284     107.630 123.940  83.750  1.00  0.00           H  
HETATM 4519  HD1 HSD A 284     104.980 126.660  84.200  1.00  0.00           H  
HETATM 4520  HD2 HSD A 284     108.900 126.190  82.790  1.00  0.00           H  
HETATM 4521  HE1 HSD A 284     105.650 128.820  83.040  1.00  0.00           H  
ATOM   4522  N   ILE A 285     105.410 121.720  85.440  1.00  0.00           N  
ATOM   4523  CA  ILE A 285     105.500 120.270  85.540  1.00  0.00           C  
ATOM   4524  C   ILE A 285     104.540 119.520  84.610  1.00  0.00           C  
ATOM   4525  O   ILE A 285     104.920 118.550  83.950  1.00  0.00           O  
ATOM   4526  CB  ILE A 285     105.400 119.820  87.000  1.00  0.00           C  
ATOM   4527  CG1 ILE A 285     105.740 118.320  87.200  1.00  0.00           C  
ATOM   4528  CG2 ILE A 285     104.010 120.160  87.610  1.00  0.00           C  
ATOM   4529  CD1 ILE A 285     107.190 117.970  86.840  1.00  0.00           C  
ATOM   4530  H   ILE A 285     105.310 122.210  86.300  1.00  0.00           H  
ATOM   4531  HA  ILE A 285     106.500 120.020  85.190  1.00  0.00           H  
ATOM   4532  HB  ILE A 285     106.150 120.400  87.570  1.00  0.00           H  
ATOM   4533 1HG1 ILE A 285     105.590 118.080  88.280  1.00  0.00           H  
ATOM   4534 2HG1 ILE A 285     105.040 117.680  86.620  1.00  0.00           H  
ATOM   4535 1HG2 ILE A 285     103.210 119.540  87.160  1.00  0.00           H  
ATOM   4536 2HG2 ILE A 285     103.760 121.230  87.480  1.00  0.00           H  
ATOM   4537 3HG2 ILE A 285     104.030 119.950  88.700  1.00  0.00           H  
ATOM   4538 1HD1 ILE A 285     107.900 118.630  87.390  1.00  0.00           H  
ATOM   4539 2HD1 ILE A 285     107.370 118.100  85.750  1.00  0.00           H  
ATOM   4540 3HD1 ILE A 285     107.420 116.920  87.110  1.00  0.00           H  
ATOM   4541  N   PHE A 286     103.280 119.980  84.480  1.00  0.00           N  
ATOM   4542  CA  PHE A 286     102.320 119.460  83.520  1.00  0.00           C  
ATOM   4543  C   PHE A 286     102.720 119.680  82.050  1.00  0.00           C  
ATOM   4544  O   PHE A 286     102.590 118.800  81.210  1.00  0.00           O  
ATOM   4545  CB  PHE A 286     100.900 120.020  83.780  1.00  0.00           C  
ATOM   4546  CG  PHE A 286     100.480 119.780  85.210  1.00  0.00           C  
ATOM   4547  CD1 PHE A 286     100.280 120.860  86.090  1.00  0.00           C  
ATOM   4548  CD2 PHE A 286     100.230 118.480  85.670  1.00  0.00           C  
ATOM   4549  CE1 PHE A 286      99.860 120.640  87.410  1.00  0.00           C  
ATOM   4550  CE2 PHE A 286      99.800 118.250  86.980  1.00  0.00           C  
ATOM   4551  CZ  PHE A 286      99.620 119.330  87.850  1.00  0.00           C  
ATOM   4552  H   PHE A 286     102.980 120.740  85.040  1.00  0.00           H  
ATOM   4553  HA  PHE A 286     102.270 118.390  83.670  1.00  0.00           H  
ATOM   4554 1HB  PHE A 286     100.890 121.110  83.570  1.00  0.00           H  
ATOM   4555 2HB  PHE A 286     100.150 119.530  83.120  1.00  0.00           H  
ATOM   4556  HD1 PHE A 286     100.460 121.870  85.750  1.00  0.00           H  
ATOM   4557  HD2 PHE A 286     100.370 117.640  85.000  1.00  0.00           H  
ATOM   4558  HE1 PHE A 286      99.710 121.470  88.080  1.00  0.00           H  
ATOM   4559  HE2 PHE A 286      99.600 117.240  87.310  1.00  0.00           H  
ATOM   4560  HZ  PHE A 286      99.280 119.160  88.860  1.00  0.00           H  
ATOM   4561  N   TYR A 287     103.260 120.870  81.710  1.00  0.00           N  
ATOM   4562  CA  TYR A 287     103.870 121.150  80.420  1.00  0.00           C  
ATOM   4563  C   TYR A 287     105.100 120.280  80.120  1.00  0.00           C  
ATOM   4564  O   TYR A 287     105.270 119.760  79.020  1.00  0.00           O  
ATOM   4565  CB  TYR A 287     104.210 122.660  80.250  1.00  0.00           C  
ATOM   4566  CG  TYR A 287     102.960 123.500  80.140  1.00  0.00           C  
ATOM   4567  CD1 TYR A 287     102.190 123.450  78.960  1.00  0.00           C  
ATOM   4568  CD2 TYR A 287     102.570 124.400  81.150  1.00  0.00           C  
ATOM   4569  CE1 TYR A 287     101.070 124.270  78.790  1.00  0.00           C  
ATOM   4570  CE2 TYR A 287     101.440 125.220  80.990  1.00  0.00           C  
ATOM   4571  CZ  TYR A 287     100.700 125.170  79.800  1.00  0.00           C  
ATOM   4572  OH  TYR A 287      99.610 126.030  79.570  1.00  0.00           O  
ATOM   4573  H   TYR A 287     103.370 121.580  82.410  1.00  0.00           H  
ATOM   4574  HA  TYR A 287     103.150 120.880  79.660  1.00  0.00           H  
ATOM   4575 1HB  TYR A 287     104.830 123.020  81.100  1.00  0.00           H  
ATOM   4576 2HB  TYR A 287     104.790 122.830  79.320  1.00  0.00           H  
ATOM   4577  HD1 TYR A 287     102.490 122.780  78.170  1.00  0.00           H  
ATOM   4578  HD2 TYR A 287     103.160 124.480  82.050  1.00  0.00           H  
ATOM   4579  HE1 TYR A 287     100.500 124.230  77.880  1.00  0.00           H  
ATOM   4580  HE2 TYR A 287     101.170 125.920  81.760  1.00  0.00           H  
ATOM   4581  HH  TYR A 287      99.420 126.560  80.350  1.00  0.00           H  
ATOM   4582  N   GLN A 288     105.970 120.070  81.130  1.00  0.00           N  
ATOM   4583  CA  GLN A 288     107.100 119.160  81.060  1.00  0.00           C  
ATOM   4584  C   GLN A 288     106.730 117.710  80.770  1.00  0.00           C  
ATOM   4585  O   GLN A 288     107.290 117.100  79.860  1.00  0.00           O  
ATOM   4586  CB  GLN A 288     107.940 119.250  82.370  1.00  0.00           C  
ATOM   4587  CG  GLN A 288     108.680 120.600  82.560  1.00  0.00           C  
ATOM   4588  CD  GLN A 288     109.190 120.770  83.990  1.00  0.00           C  
ATOM   4589  NE2 GLN A 288     110.160 119.910  84.390  1.00  0.00           N  
ATOM   4590  OE1 GLN A 288     108.750 121.640  84.740  1.00  0.00           O  
ATOM   4591  H   GLN A 288     105.850 120.570  81.980  1.00  0.00           H  
ATOM   4592  HA  GLN A 288     107.720 119.480  80.240  1.00  0.00           H  
ATOM   4593 1HB  GLN A 288     107.250 119.070  83.220  1.00  0.00           H  
ATOM   4594 2HB  GLN A 288     108.700 118.440  82.380  1.00  0.00           H  
ATOM   4595 1HG  GLN A 288     109.530 120.690  81.850  1.00  0.00           H  
ATOM   4596 2HG  GLN A 288     107.990 121.450  82.360  1.00  0.00           H  
ATOM   4597 1HE2 GLN A 288     110.520 120.010  85.320  1.00  0.00           H  
ATOM   4598 2HE2 GLN A 288     110.550 119.260  83.730  1.00  0.00           H  
ATOM   4599  N   ILE A 289     105.730 117.120  81.480  1.00  0.00           N  
ATOM   4600  CA  ILE A 289     105.260 115.760  81.190  1.00  0.00           C  
ATOM   4601  C   ILE A 289     104.600 115.620  79.820  1.00  0.00           C  
ATOM   4602  O   ILE A 289     104.790 114.630  79.120  1.00  0.00           O  
ATOM   4603  CB  ILE A 289     104.440 115.140  82.330  1.00  0.00           C  
ATOM   4604  CG1 ILE A 289     104.120 113.630  82.130  1.00  0.00           C  
ATOM   4605  CG2 ILE A 289     103.130 115.910  82.550  1.00  0.00           C  
ATOM   4606  CD1 ILE A 289     105.370 112.740  82.050  1.00  0.00           C  
ATOM   4607  H   ILE A 289     105.300 117.600  82.230  1.00  0.00           H  
ATOM   4608  HA  ILE A 289     106.160 115.160  81.120  1.00  0.00           H  
ATOM   4609  HB  ILE A 289     105.040 115.230  83.260  1.00  0.00           H  
ATOM   4610 1HG1 ILE A 289     103.510 113.300  82.990  1.00  0.00           H  
ATOM   4611 2HG1 ILE A 289     103.500 113.490  81.220  1.00  0.00           H  
ATOM   4612 1HG2 ILE A 289     102.460 115.840  81.660  1.00  0.00           H  
ATOM   4613 2HG2 ILE A 289     103.360 116.980  82.740  1.00  0.00           H  
ATOM   4614 3HG2 ILE A 289     102.580 115.510  83.430  1.00  0.00           H  
ATOM   4615 1HD1 ILE A 289     106.010 112.880  82.940  1.00  0.00           H  
ATOM   4616 2HD1 ILE A 289     105.970 112.970  81.140  1.00  0.00           H  
ATOM   4617 3HD1 ILE A 289     105.070 111.670  81.990  1.00  0.00           H  
ATOM   4618  N   LEU A 290     103.860 116.650  79.360  1.00  0.00           N  
ATOM   4619  CA  LEU A 290     103.320 116.750  78.010  1.00  0.00           C  
ATOM   4620  C   LEU A 290     104.430 116.740  76.950  1.00  0.00           C  
ATOM   4621  O   LEU A 290     104.290 116.240  75.830  1.00  0.00           O  
ATOM   4622  CB  LEU A 290     102.440 118.040  77.930  1.00  0.00           C  
ATOM   4623  CG  LEU A 290     101.580 118.290  76.660  1.00  0.00           C  
ATOM   4624  CD1 LEU A 290     102.360 118.940  75.500  1.00  0.00           C  
ATOM   4625  CD2 LEU A 290     100.840 117.030  76.190  1.00  0.00           C  
ATOM   4626  H   LEU A 290     103.670 117.420  79.960  1.00  0.00           H  
ATOM   4627  HA  LEU A 290     102.710 115.880  77.830  1.00  0.00           H  
ATOM   4628 1HB  LEU A 290     101.730 117.970  78.780  1.00  0.00           H  
ATOM   4629 2HB  LEU A 290     103.070 118.940  78.110  1.00  0.00           H  
ATOM   4630  HG  LEU A 290     100.810 119.020  76.960  1.00  0.00           H  
ATOM   4631 1HD1 LEU A 290     103.120 118.250  75.090  1.00  0.00           H  
ATOM   4632 2HD1 LEU A 290     102.870 119.870  75.840  1.00  0.00           H  
ATOM   4633 3HD1 LEU A 290     101.660 119.190  74.670  1.00  0.00           H  
ATOM   4634 1HD2 LEU A 290     100.250 116.580  77.010  1.00  0.00           H  
ATOM   4635 2HD2 LEU A 290     101.570 116.260  75.820  1.00  0.00           H  
ATOM   4636 3HD2 LEU A 290     100.160 117.270  75.340  1.00  0.00           H  
ATOM   4637  N   SER A 291     105.620 117.230  77.310  1.00  0.00           N  
ATOM   4638  CA  SER A 291     106.760 117.340  76.410  1.00  0.00           C  
ATOM   4639  C   SER A 291     107.610 116.090  76.380  1.00  0.00           C  
ATOM   4640  O   SER A 291     108.620 116.040  75.670  1.00  0.00           O  
ATOM   4641  CB  SER A 291     107.670 118.540  76.800  1.00  0.00           C  
ATOM   4642  OG  SER A 291     106.900 119.740  76.800  1.00  0.00           O  
ATOM   4643  H   SER A 291     105.740 117.590  78.240  1.00  0.00           H  
ATOM   4644  HA  SER A 291     106.390 117.530  75.410  1.00  0.00           H  
ATOM   4645 1HB  SER A 291     108.120 118.390  77.800  1.00  0.00           H  
ATOM   4646 2HB  SER A 291     108.490 118.650  76.060  1.00  0.00           H  
ATOM   4647  HG1 SER A 291     106.330 119.710  77.570  1.00  0.00           H  
ATOM   4648  N   ASN A 292     107.210 115.020  77.110  1.00  0.00           N  
ATOM   4649  CA  ASN A 292     107.880 113.730  77.180  1.00  0.00           C  
ATOM   4650  C   ASN A 292     108.070 113.010  75.840  1.00  0.00           C  
ATOM   4651  O   ASN A 292     107.160 112.940  75.020  1.00  0.00           O  
ATOM   4652  CB  ASN A 292     107.110 112.820  78.190  1.00  0.00           C  
ATOM   4653  CG  ASN A 292     107.690 111.400  78.280  1.00  0.00           C  
ATOM   4654  ND2 ASN A 292     106.850 110.370  78.060  1.00  0.00           N  
ATOM   4655  OD1 ASN A 292     108.890 111.230  78.460  1.00  0.00           O  
ATOM   4656  H   ASN A 292     106.380 115.100  77.650  1.00  0.00           H  
ATOM   4657  HA  ASN A 292     108.880 113.910  77.570  1.00  0.00           H  
ATOM   4658 1HB  ASN A 292     107.160 113.280  79.200  1.00  0.00           H  
ATOM   4659 2HB  ASN A 292     106.050 112.770  77.880  1.00  0.00           H  
ATOM   4660 1HD2 ASN A 292     107.250 109.460  77.950  1.00  0.00           H  
ATOM   4661 2HD2 ASN A 292     105.880 110.540  77.910  1.00  0.00           H  
ATOM   4662  N   LYS A 293     109.260 112.410  75.630  1.00  0.00           N  
ATOM   4663  CA  LYS A 293     109.550 111.590  74.460  1.00  0.00           C  
ATOM   4664  C   LYS A 293     109.880 110.150  74.880  1.00  0.00           C  
ATOM   4665  O   LYS A 293     110.230 109.330  74.040  1.00  0.00           O  
ATOM   4666  CB  LYS A 293     110.780 112.160  73.690  1.00  0.00           C  
ATOM   4667  CG  LYS A 293     110.860 113.700  73.530  1.00  0.00           C  
ATOM   4668  CD  LYS A 293     109.670 114.390  72.830  1.00  0.00           C  
ATOM   4669  CE  LYS A 293     109.900 115.900  72.740  1.00  0.00           C  
ATOM   4670  NZ  LYS A 293     108.680 116.660  72.370  1.00  0.00           N1+
ATOM   4671  H   LYS A 293     110.020 112.550  76.260  1.00  0.00           H  
ATOM   4672  HA  LYS A 293     108.700 111.560  73.810  1.00  0.00           H  
ATOM   4673 1HB  LYS A 293     111.710 111.870  74.220  1.00  0.00           H  
ATOM   4674 2HB  LYS A 293     110.810 111.690  72.680  1.00  0.00           H  
ATOM   4675 1HG  LYS A 293     110.970 114.150  74.540  1.00  0.00           H  
ATOM   4676 2HG  LYS A 293     111.780 113.930  72.970  1.00  0.00           H  
ATOM   4677 1HD  LYS A 293     109.530 113.960  71.820  1.00  0.00           H  
ATOM   4678 2HD  LYS A 293     108.740 114.190  73.420  1.00  0.00           H  
ATOM   4679 1HE  LYS A 293     110.230 116.290  73.730  1.00  0.00           H  
ATOM   4680 2HE  LYS A 293     110.690 116.130  72.000  1.00  0.00           H  
ATOM   4681 1HZ  LYS A 293     107.920 116.520  73.060  1.00  0.00           H  
ATOM   4682 2HZ  LYS A 293     108.320 116.390  71.430  1.00  0.00           H  
ATOM   4683 3HZ  LYS A 293     108.950 117.660  72.370  1.00  0.00           H  
ATOM   4684  N   LYS A 294     109.800 109.780  76.180  1.00  0.00           N  
ATOM   4685  CA  LYS A 294     110.150 108.440  76.650  1.00  0.00           C  
ATOM   4686  C   LYS A 294     109.020 107.400  76.430  1.00  0.00           C  
ATOM   4687  O   LYS A 294     107.890 107.670  76.860  1.00  0.00           O  
ATOM   4688  CB  LYS A 294     110.500 108.430  78.160  1.00  0.00           C  
ATOM   4689  CG  LYS A 294     111.710 109.290  78.570  1.00  0.00           C  
ATOM   4690  CD  LYS A 294     113.060 108.800  78.020  1.00  0.00           C  
ATOM   4691  CE  LYS A 294     114.300 109.470  78.640  1.00  0.00           C  
ATOM   4692  NZ  LYS A 294     114.350 109.230  80.090  1.00  0.00           N1+
ATOM   4693  H   LYS A 294     109.530 110.430  76.880  1.00  0.00           H  
ATOM   4694  HA  LYS A 294     111.030 108.140  76.110  1.00  0.00           H  
ATOM   4695 1HB  LYS A 294     109.620 108.800  78.730  1.00  0.00           H  
ATOM   4696 2HB  LYS A 294     110.710 107.390  78.500  1.00  0.00           H  
ATOM   4697 1HG  LYS A 294     111.540 110.350  78.270  1.00  0.00           H  
ATOM   4698 2HG  LYS A 294     111.730 109.270  79.680  1.00  0.00           H  
ATOM   4699 1HD  LYS A 294     113.140 107.700  78.180  1.00  0.00           H  
ATOM   4700 2HD  LYS A 294     113.080 108.970  76.920  1.00  0.00           H  
ATOM   4701 1HE  LYS A 294     115.230 109.060  78.190  1.00  0.00           H  
ATOM   4702 2HE  LYS A 294     114.270 110.570  78.470  1.00  0.00           H  
ATOM   4703 1HZ  LYS A 294     114.240 108.210  80.290  1.00  0.00           H  
ATOM   4704 2HZ  LYS A 294     113.580 109.750  80.560  1.00  0.00           H  
ATOM   4705 3HZ  LYS A 294     115.230 109.560  80.520  1.00  0.00           H  
ATOM   4706  N   PRO A 295     109.250 106.230  75.830  1.00  0.00           N  
ATOM   4707  CA  PRO A 295     108.170 105.370  75.340  1.00  0.00           C  
ATOM   4708  C   PRO A 295     107.410 104.640  76.440  1.00  0.00           C  
ATOM   4709  O   PRO A 295     106.190 104.660  76.420  1.00  0.00           O  
ATOM   4710  CB  PRO A 295     108.870 104.410  74.350  1.00  0.00           C  
ATOM   4711  CG  PRO A 295     110.320 104.370  74.810  1.00  0.00           C  
ATOM   4712  CD  PRO A 295     110.560 105.790  75.340  1.00  0.00           C  
ATOM   4713  HA  PRO A 295     107.440 105.980  74.830  1.00  0.00           H  
ATOM   4714 1HB  PRO A 295     108.400 103.400  74.310  1.00  0.00           H  
ATOM   4715 2HB  PRO A 295     108.820 104.860  73.340  1.00  0.00           H  
ATOM   4716 1HG  PRO A 295     110.430 103.640  75.640  1.00  0.00           H  
ATOM   4717 2HG  PRO A 295     111.030 104.100  74.000  1.00  0.00           H  
ATOM   4718 1HD  PRO A 295     111.320 105.800  76.150  1.00  0.00           H  
ATOM   4719 2HD  PRO A 295     110.870 106.460  74.510  1.00  0.00           H  
ATOM   4720  N   GLU A 296     108.090 104.000  77.420  1.00  0.00           N  
ATOM   4721  CA  GLU A 296     107.410 103.290  78.510  1.00  0.00           C  
ATOM   4722  C   GLU A 296     106.490 104.200  79.330  1.00  0.00           C  
ATOM   4723  O   GLU A 296     105.370 103.850  79.680  1.00  0.00           O  
ATOM   4724  CB  GLU A 296     108.440 102.540  79.410  1.00  0.00           C  
ATOM   4725  CG  GLU A 296     109.020 101.260  78.740  1.00  0.00           C  
ATOM   4726  CD  GLU A 296     110.150 100.590  79.520  1.00  0.00           C  
ATOM   4727  OE1 GLU A 296     109.920  99.520  80.140  1.00  0.00           O  
ATOM   4728  OE2 GLU A 296     111.300 101.110  79.460  1.00  0.00           O1-
ATOM   4729  H   GLU A 296     109.080 103.920  77.390  1.00  0.00           H  
ATOM   4730  HA  GLU A 296     106.770 102.550  78.060  1.00  0.00           H  
ATOM   4731 1HB  GLU A 296     109.270 103.240  79.680  1.00  0.00           H  
ATOM   4732 2HB  GLU A 296     107.950 102.220  80.360  1.00  0.00           H  
ATOM   4733 1HG  GLU A 296     108.200 100.520  78.630  1.00  0.00           H  
ATOM   4734 2HG  GLU A 296     109.400 101.490  77.730  1.00  0.00           H  
ATOM   4735  N   LEU A 297     106.960 105.430  79.610  1.00  0.00           N  
ATOM   4736  CA  LEU A 297     106.190 106.520  80.200  1.00  0.00           C  
ATOM   4737  C   LEU A 297     105.020 107.020  79.340  1.00  0.00           C  
ATOM   4738  O   LEU A 297     103.930 107.310  79.840  1.00  0.00           O  
ATOM   4739  CB  LEU A 297     107.180 107.650  80.570  1.00  0.00           C  
ATOM   4740  CG  LEU A 297     106.590 108.880  81.290  1.00  0.00           C  
ATOM   4741  CD1 LEU A 297     105.780 108.490  82.530  1.00  0.00           C  
ATOM   4742  CD2 LEU A 297     107.730 109.830  81.700  1.00  0.00           C  
ATOM   4743  H   LEU A 297     107.890 105.660  79.340  1.00  0.00           H  
ATOM   4744  HA  LEU A 297     105.750 106.130  81.110  1.00  0.00           H  
ATOM   4745 1HB  LEU A 297     107.950 107.210  81.230  1.00  0.00           H  
ATOM   4746 2HB  LEU A 297     107.690 108.000  79.640  1.00  0.00           H  
ATOM   4747  HG  LEU A 297     105.920 109.420  80.590  1.00  0.00           H  
ATOM   4748 1HD1 LEU A 297     106.410 107.930  83.250  1.00  0.00           H  
ATOM   4749 2HD1 LEU A 297     104.900 107.870  82.260  1.00  0.00           H  
ATOM   4750 3HD1 LEU A 297     105.400 109.410  83.030  1.00  0.00           H  
ATOM   4751 1HD2 LEU A 297     108.320 110.160  80.810  1.00  0.00           H  
ATOM   4752 2HD2 LEU A 297     108.420 109.330  82.410  1.00  0.00           H  
ATOM   4753 3HD2 LEU A 297     107.330 110.740  82.200  1.00  0.00           H  
ATOM   4754  N   LEU A 298     105.190 107.110  78.000  1.00  0.00           N  
ATOM   4755  CA  LEU A 298     104.130 107.460  77.070  1.00  0.00           C  
ATOM   4756  C   LEU A 298     102.950 106.480  77.060  1.00  0.00           C  
ATOM   4757  O   LEU A 298     101.800 106.890  77.210  1.00  0.00           O  
ATOM   4758  CB  LEU A 298     104.740 107.610  75.640  1.00  0.00           C  
ATOM   4759  CG  LEU A 298     103.770 107.790  74.460  1.00  0.00           C  
ATOM   4760  CD1 LEU A 298     102.890 109.040  74.610  1.00  0.00           C  
ATOM   4761  CD2 LEU A 298     104.550 107.860  73.140  1.00  0.00           C  
ATOM   4762  H   LEU A 298     106.070 106.890  77.590  1.00  0.00           H  
ATOM   4763  HA  LEU A 298     103.720 108.410  77.370  1.00  0.00           H  
ATOM   4764 1HB  LEU A 298     105.450 108.470  75.660  1.00  0.00           H  
ATOM   4765 2HB  LEU A 298     105.340 106.700  75.420  1.00  0.00           H  
ATOM   4766  HG  LEU A 298     103.100 106.900  74.400  1.00  0.00           H  
ATOM   4767 1HD1 LEU A 298     103.530 109.950  74.670  1.00  0.00           H  
ATOM   4768 2HD1 LEU A 298     102.270 108.970  75.530  1.00  0.00           H  
ATOM   4769 3HD1 LEU A 298     102.210 109.140  73.740  1.00  0.00           H  
ATOM   4770 1HD2 LEU A 298     105.140 106.930  72.990  1.00  0.00           H  
ATOM   4771 2HD2 LEU A 298     105.240 108.730  73.140  1.00  0.00           H  
ATOM   4772 3HD2 LEU A 298     103.850 107.960  72.280  1.00  0.00           H  
ATOM   4773  N   ASP A 299     103.230 105.160  77.000  1.00  0.00           N  
ATOM   4774  CA  ASP A 299     102.260 104.080  77.130  1.00  0.00           C  
ATOM   4775  C   ASP A 299     101.570 104.050  78.500  1.00  0.00           C  
ATOM   4776  O   ASP A 299     100.380 103.740  78.620  1.00  0.00           O  
ATOM   4777  CB  ASP A 299     102.940 102.710  76.860  1.00  0.00           C  
ATOM   4778  CG  ASP A 299     103.220 102.470  75.380  1.00  0.00           C  
ATOM   4779  OD1 ASP A 299     104.030 101.550  75.100  1.00  0.00           O  
ATOM   4780  OD2 ASP A 299     102.570 103.090  74.510  1.00  0.00           O1-
ATOM   4781  H   ASP A 299     104.160 104.860  76.800  1.00  0.00           H  
ATOM   4782  HA  ASP A 299     101.470 104.250  76.400  1.00  0.00           H  
ATOM   4783 1HB  ASP A 299     103.900 102.650  77.410  1.00  0.00           H  
ATOM   4784 2HB  ASP A 299     102.290 101.870  77.180  1.00  0.00           H  
ATOM   4785  N   MET A 300     102.320 104.360  79.570  1.00  0.00           N  
ATOM   4786  CA  MET A 300     101.840 104.430  80.940  1.00  0.00           C  
ATOM   4787  C   MET A 300     100.720 105.460  81.170  1.00  0.00           C  
ATOM   4788  O   MET A 300      99.730 105.160  81.820  1.00  0.00           O  
ATOM   4789  CB  MET A 300     103.030 104.730  81.890  1.00  0.00           C  
ATOM   4790  CG  MET A 300     102.720 104.740  83.410  1.00  0.00           C  
ATOM   4791  SD  MET A 300     104.090 105.370  84.440  1.00  0.00           S  
ATOM   4792  CE  MET A 300     105.380 104.190  83.940  1.00  0.00           C  
ATOM   4793  H   MET A 300     103.290 104.550  79.430  1.00  0.00           H  
ATOM   4794  HA  MET A 300     101.430 103.470  81.200  1.00  0.00           H  
ATOM   4795 1HB  MET A 300     103.800 103.960  81.690  1.00  0.00           H  
ATOM   4796 2HB  MET A 300     103.470 105.720  81.620  1.00  0.00           H  
ATOM   4797 1HG  MET A 300     101.830 105.370  83.600  1.00  0.00           H  
ATOM   4798 2HG  MET A 300     102.460 103.700  83.710  1.00  0.00           H  
ATOM   4799 1HE  MET A 300     105.650 104.310  82.870  1.00  0.00           H  
ATOM   4800 2HE  MET A 300     105.050 103.140  84.090  1.00  0.00           H  
ATOM   4801 3HE  MET A 300     106.310 104.340  84.530  1.00  0.00           H  
ATOM   4802  N   LEU A 301     100.870 106.680  80.610  1.00  0.00           N  
ATOM   4803  CA  LEU A 301      99.950 107.780  80.870  1.00  0.00           C  
ATOM   4804  C   LEU A 301      99.110 108.180  79.660  1.00  0.00           C  
ATOM   4805  O   LEU A 301      98.310 109.110  79.730  1.00  0.00           O  
ATOM   4806  CB  LEU A 301     100.740 109.030  81.340  1.00  0.00           C  
ATOM   4807  CG  LEU A 301     101.730 108.820  82.510  1.00  0.00           C  
ATOM   4808  CD1 LEU A 301     102.440 110.150  82.850  1.00  0.00           C  
ATOM   4809  CD2 LEU A 301     101.050 108.270  83.760  1.00  0.00           C  
ATOM   4810  H   LEU A 301     101.700 106.890  80.100  1.00  0.00           H  
ATOM   4811  HA  LEU A 301      99.250 107.510  81.650  1.00  0.00           H  
ATOM   4812 1HB  LEU A 301     101.340 109.410  80.490  1.00  0.00           H  
ATOM   4813 2HB  LEU A 301     100.020 109.830  81.640  1.00  0.00           H  
ATOM   4814  HG  LEU A 301     102.510 108.100  82.190  1.00  0.00           H  
ATOM   4815 1HD1 LEU A 301     101.700 110.910  83.170  1.00  0.00           H  
ATOM   4816 2HD1 LEU A 301     102.980 110.540  81.960  1.00  0.00           H  
ATOM   4817 3HD1 LEU A 301     103.170 110.000  83.680  1.00  0.00           H  
ATOM   4818 1HD2 LEU A 301     100.530 107.320  83.540  1.00  0.00           H  
ATOM   4819 2HD2 LEU A 301     100.300 109.000  84.140  1.00  0.00           H  
ATOM   4820 3HD2 LEU A 301     101.800 108.090  84.560  1.00  0.00           H  
ATOM   4821  N   LEU A 302      99.260 107.470  78.520  1.00  0.00           N  
ATOM   4822  CA  LEU A 302      98.630 107.780  77.230  1.00  0.00           C  
ATOM   4823  C   LEU A 302      98.740 109.230  76.750  1.00  0.00           C  
ATOM   4824  O   LEU A 302      97.780 109.850  76.290  1.00  0.00           O  
ATOM   4825  CB  LEU A 302      97.150 107.280  77.210  1.00  0.00           C  
ATOM   4826  CG  LEU A 302      96.960 105.760  77.380  1.00  0.00           C  
ATOM   4827  CD1 LEU A 302      95.460 105.420  77.410  1.00  0.00           C  
ATOM   4828  CD2 LEU A 302      97.660 104.960  76.270  1.00  0.00           C  
ATOM   4829  H   LEU A 302      99.910 106.710  78.500  1.00  0.00           H  
ATOM   4830  HA  LEU A 302      99.180 107.210  76.500  1.00  0.00           H  
ATOM   4831 1HB  LEU A 302      96.600 107.810  78.010  1.00  0.00           H  
ATOM   4832 2HB  LEU A 302      96.680 107.550  76.240  1.00  0.00           H  
ATOM   4833  HG  LEU A 302      97.410 105.460  78.360  1.00  0.00           H  
ATOM   4834 1HD1 LEU A 302      94.980 105.750  76.470  1.00  0.00           H  
ATOM   4835 2HD1 LEU A 302      94.960 105.930  78.260  1.00  0.00           H  
ATOM   4836 3HD1 LEU A 302      95.310 104.320  77.510  1.00  0.00           H  
ATOM   4837 1HD2 LEU A 302      98.760 105.080  76.320  1.00  0.00           H  
ATOM   4838 2HD2 LEU A 302      97.320 105.310  75.270  1.00  0.00           H  
ATOM   4839 3HD2 LEU A 302      97.430 103.880  76.360  1.00  0.00           H  
ATOM   4840  N   ILE A 303      99.970 109.800  76.850  1.00  0.00           N  
ATOM   4841  CA  ILE A 303     100.270 111.210  76.640  1.00  0.00           C  
ATOM   4842  C   ILE A 303     100.000 111.730  75.220  1.00  0.00           C  
ATOM   4843  O   ILE A 303     100.570 111.270  74.220  1.00  0.00           O  
ATOM   4844  CB  ILE A 303     101.700 111.590  77.060  1.00  0.00           C  
ATOM   4845  CG1 ILE A 303     102.070 110.940  78.420  1.00  0.00           C  
ATOM   4846  CG2 ILE A 303     101.840 113.130  77.120  1.00  0.00           C  
ATOM   4847  CD1 ILE A 303     103.520 111.210  78.860  1.00  0.00           C  
ATOM   4848  H   ILE A 303     100.720 109.220  77.160  1.00  0.00           H  
ATOM   4849  HA  ILE A 303      99.610 111.750  77.290  1.00  0.00           H  
ATOM   4850  HB  ILE A 303     102.420 111.210  76.310  1.00  0.00           H  
ATOM   4851 1HG1 ILE A 303     101.370 111.300  79.200  1.00  0.00           H  
ATOM   4852 2HG1 ILE A 303     101.970 109.830  78.360  1.00  0.00           H  
ATOM   4853 1HG2 ILE A 303     101.130 113.560  77.860  1.00  0.00           H  
ATOM   4854 2HG2 ILE A 303     101.650 113.600  76.130  1.00  0.00           H  
ATOM   4855 3HG2 ILE A 303     102.870 113.420  77.420  1.00  0.00           H  
ATOM   4856 1HD1 ILE A 303     103.650 112.280  79.140  1.00  0.00           H  
ATOM   4857 2HD1 ILE A 303     104.210 110.970  78.020  1.00  0.00           H  
ATOM   4858 3HD1 ILE A 303     103.780 110.590  79.740  1.00  0.00           H  
ATOM   4859  N   THR A 304      99.120 112.740  75.110  1.00  0.00           N  
ATOM   4860  CA  THR A 304      98.730 113.390  73.870  1.00  0.00           C  
ATOM   4861  C   THR A 304      99.830 114.270  73.280  1.00  0.00           C  
ATOM   4862  O   THR A 304     100.820 114.600  73.920  1.00  0.00           O  
ATOM   4863  CB  THR A 304      97.450 114.200  74.060  1.00  0.00           C  
ATOM   4864  CG2 THR A 304      97.720 115.490  74.850  1.00  0.00           C  
ATOM   4865  OG1 THR A 304      96.810 114.540  72.830  1.00  0.00           O  
ATOM   4866  H   THR A 304      98.690 113.090  75.940  1.00  0.00           H  
ATOM   4867  HA  THR A 304      98.530 112.610  73.150  1.00  0.00           H  
ATOM   4868  HB  THR A 304      96.740 113.570  74.640  1.00  0.00           H  
ATOM   4869  HG1 THR A 304      95.880 114.580  73.040  1.00  0.00           H  
ATOM   4870 1HG2 THR A 304      98.320 116.210  74.260  1.00  0.00           H  
ATOM   4871 2HG2 THR A 304      98.280 115.270  75.780  1.00  0.00           H  
ATOM   4872 3HG2 THR A 304      96.760 115.990  75.130  1.00  0.00           H  
ATOM   4873  N   ASN A 305      99.700 114.670  72.000  1.00  0.00           N  
ATOM   4874  CA  ASN A 305     100.690 115.480  71.310  1.00  0.00           C  
ATOM   4875  C   ASN A 305     100.600 116.980  71.610  1.00  0.00           C  
ATOM   4876  O   ASN A 305     101.560 117.710  71.410  1.00  0.00           O  
ATOM   4877  CB  ASN A 305     100.560 115.160  69.790  1.00  0.00           C  
ATOM   4878  CG  ASN A 305     101.390 116.020  68.830  1.00  0.00           C  
ATOM   4879  ND2 ASN A 305     102.720 116.060  69.020  1.00  0.00           N  
ATOM   4880  OD1 ASN A 305     100.830 116.630  67.910  1.00  0.00           O  
ATOM   4881  H   ASN A 305      98.890 114.390  71.480  1.00  0.00           H  
ATOM   4882  HA  ASN A 305     101.670 115.180  71.640  1.00  0.00           H  
ATOM   4883 1HB  ASN A 305     100.820 114.100  69.620  1.00  0.00           H  
ATOM   4884 2HB  ASN A 305      99.500 115.300  69.490  1.00  0.00           H  
ATOM   4885 1HD2 ASN A 305     103.250 116.640  68.400  1.00  0.00           H  
ATOM   4886 2HD2 ASN A 305     103.130 115.620  69.820  1.00  0.00           H  
ATOM   4887  N   ASN A 306      99.450 117.500  72.100  1.00  0.00           N  
ATOM   4888  CA  ASN A 306      99.300 118.930  72.280  1.00  0.00           C  
ATOM   4889  C   ASN A 306      98.330 119.210  73.440  1.00  0.00           C  
ATOM   4890  O   ASN A 306      97.400 118.420  73.630  1.00  0.00           O  
ATOM   4891  CB  ASN A 306      98.880 119.610  70.930  1.00  0.00           C  
ATOM   4892  CG  ASN A 306      97.390 119.580  70.590  1.00  0.00           C  
ATOM   4893  ND2 ASN A 306      96.770 118.380  70.470  1.00  0.00           N  
ATOM   4894  OD1 ASN A 306      96.790 120.650  70.430  1.00  0.00           O  
ATOM   4895  H   ASN A 306      98.690 116.910  72.370  1.00  0.00           H  
ATOM   4896  HA  ASN A 306     100.260 119.320  72.580  1.00  0.00           H  
ATOM   4897 1HB  ASN A 306      99.170 120.680  70.980  1.00  0.00           H  
ATOM   4898 2HB  ASN A 306      99.450 119.160  70.100  1.00  0.00           H  
ATOM   4899 1HD2 ASN A 306      95.790 118.370  70.290  1.00  0.00           H  
ATOM   4900 2HD2 ASN A 306      97.290 117.540  70.610  1.00  0.00           H  
ATOM   4901  N   PRO A 307      98.470 120.270  74.230  1.00  0.00           N  
ATOM   4902  CA  PRO A 307      97.760 120.400  75.500  1.00  0.00           C  
ATOM   4903  C   PRO A 307      96.290 120.740  75.310  1.00  0.00           C  
ATOM   4904  O   PRO A 307      95.520 120.590  76.250  1.00  0.00           O  
ATOM   4905  CB  PRO A 307      98.530 121.520  76.230  1.00  0.00           C  
ATOM   4906  CG  PRO A 307      99.070 122.400  75.100  1.00  0.00           C  
ATOM   4907  CD  PRO A 307      99.410 121.380  74.010  1.00  0.00           C  
ATOM   4908  HA  PRO A 307      97.790 119.460  76.030  1.00  0.00           H  
ATOM   4909 1HB  PRO A 307      97.910 122.080  76.950  1.00  0.00           H  
ATOM   4910 2HB  PRO A 307      99.380 121.070  76.780  1.00  0.00           H  
ATOM   4911 1HG  PRO A 307      98.260 123.070  74.740  1.00  0.00           H  
ATOM   4912 2HG  PRO A 307      99.940 123.010  75.410  1.00  0.00           H  
ATOM   4913 1HD  PRO A 307      99.300 121.810  73.000  1.00  0.00           H  
ATOM   4914 2HD  PRO A 307     100.450 121.010  74.150  1.00  0.00           H  
ATOM   4915  N   TYR A 308      95.880 121.200  74.110  1.00  0.00           N  
ATOM   4916  CA  TYR A 308      94.530 121.640  73.810  1.00  0.00           C  
ATOM   4917  C   TYR A 308      93.530 120.500  73.660  1.00  0.00           C  
ATOM   4918  O   TYR A 308      92.320 120.720  73.660  1.00  0.00           O  
ATOM   4919  CB  TYR A 308      94.500 122.490  72.510  1.00  0.00           C  
ATOM   4920  CG  TYR A 308      95.350 123.720  72.700  1.00  0.00           C  
ATOM   4921  CD1 TYR A 308      94.890 124.750  73.530  1.00  0.00           C  
ATOM   4922  CD2 TYR A 308      96.570 123.880  72.020  1.00  0.00           C  
ATOM   4923  CE1 TYR A 308      95.640 125.930  73.680  1.00  0.00           C  
ATOM   4924  CE2 TYR A 308      97.320 125.050  72.170  1.00  0.00           C  
ATOM   4925  CZ  TYR A 308      96.840 126.080  72.990  1.00  0.00           C  
ATOM   4926  OH  TYR A 308      97.570 127.270  73.100  1.00  0.00           O  
ATOM   4927  H   TYR A 308      96.550 121.320  73.380  1.00  0.00           H  
ATOM   4928  HA  TYR A 308      94.180 122.230  74.640  1.00  0.00           H  
ATOM   4929 1HB  TYR A 308      94.890 121.900  71.650  1.00  0.00           H  
ATOM   4930 2HB  TYR A 308      93.470 122.820  72.270  1.00  0.00           H  
ATOM   4931  HD1 TYR A 308      93.950 124.650  74.060  1.00  0.00           H  
ATOM   4932  HD2 TYR A 308      96.930 123.090  71.370  1.00  0.00           H  
ATOM   4933  HE1 TYR A 308      95.270 126.710  74.330  1.00  0.00           H  
ATOM   4934  HE2 TYR A 308      98.260 125.170  71.650  1.00  0.00           H  
ATOM   4935  HH  TYR A 308      97.000 127.920  73.530  1.00  0.00           H  
ATOM   4936  N   ASP A 309      94.030 119.250  73.560  1.00  0.00           N  
ATOM   4937  CA  ASP A 309      93.290 118.010  73.700  1.00  0.00           C  
ATOM   4938  C   ASP A 309      92.660 117.900  75.090  1.00  0.00           C
[truncated: 2,895,976 more chars]
