# Supplementary material for: Hypertrophic cardiomyopathy disease results from disparate impairments of cardiac myosin function and auto-inhibition
Source: Nat Commun. 2018 Oct 1;9:4019. doi: 10.1038/s41467-018-06191-4 (PMC6167380; doi:10.1038/s41467-018-06191-4)
Supplement: Supplementary file 6 — Supplementary Data 3 [file 41467_2018_6191_MOESM6_ESM.xlsx]

## Sheet: SupTable2 -HCM (MYH7)
MYH7 (β-cardiac myosin HC) HCM mutations
Mutation	Location of the residue in different structural models	Resulting impairment	Reference (Reference details can be found in the Supplementary Information file)
S4L	PR: Nter linker/Nter subdomain	might lead to Nter linker destabilization (introduction of a hydrophobic residue)	1 Homburger et al., 2016
Nter linker	PPS: Nter linker/Nter subdomain
	Sequestered FH: NPI
	Sequestered BH: NPI
A26V	PR: Nter linker/Nter subdomain	may lead to Nter linker destabilization (introduction of a bulkier residue)	2 Song et al., 2005
Nter linker	PPS: Nter linker/Nter subdomain
	Sequestered FH: NPI
	Sequestered BH: NPI
V39M	PR: Core SH3	Important local destabilization of the SH3-like domain	3 Richard, P. 2003
SH3	PPS: Core SH3
	Sequestered FH: NPI
	Sequestered BH: NPI
F46I	PR: SH3 / Nter subdomain	may lead to Nter destabilization (introduction of a smaller side chain)	4 Wang et al., 2014
SH3	PPS: SH3 / Nter subdomain
	Sequestered FH: NPI
	Sequestered BH: NPI
V52M	PR: Surface	may lead to Nter destabilization	5 Bos et al., 2014
SH3	PPS: Surface	(on the surface of the molecule – effect on motor to be confirmed)
	Sequestered FH: NPI
	Sequestered BH: NPI
V59I	PR: Core SH3	Local destabilization of the SH3-like domain	6 www.expasy.ch
SH3	PPS: Core SH3	(small change – effect on motor to be confirmed)
	Sequestered FH: NPI
	Sequestered BH: NPI
I87T	PR: Core Nter	Possible small destabilization but should not have a strong effect in folding (effect on motor to be confirmed)	5 Bos et al., 2014
N-terminus	PPS: Core Nter
	Sequestered FH: NPI
	Sequestered BH: NPI
F95I	PR: Nter residue that interacts with converter when lever arm is down	May result in destabilization of the states with lever arm down Possible change in motor function	4 Wang et al., 2014
N-terminus	PPS: Surface
	Sequestered FH: NPI
	Sequestered BH: NPI
A100T	PR: Nter/ SH3 interface	Introduction of a bulkier polar residue in a hydrophobic internal pocket of the head	1 Homburger et al., 2016
N-terminus	PPS: Nter/ SH3 interface
	Sequestered FH: NPI
	Sequestered BH: NPI
Y115H	PR: Core Nter	Close to Adenine base	7 Van Driest et al., 2004
N-terminus	PPS: Core Nter	Introduction of a polar/charged residue in a hydrophobic pocket near the nucleotide-binding site	8 Alamo et al., 2017
	Sequestered FH: NPI	Possible effect on ADP release
	Sequestered BH: NPI
T124I	PR: Core Nter/L50	Introduction of a bulkier residue in the pocket near the nucleotide-binding site	9Rayment et al., 1995
N-terminus	PPS: Core Nter/L50
	Sequestered FH: NPI
	Sequestered BH: NPI
T135I	PR: Surface loop	Close to Adenine base	4 Wang et al., 2014
N-terminus	PPS: Surface loop	Introduction of a hydrophobic residue may change this Nter loop conformation that also interacts with the Nter linker
	Sequestered FH: NPI	Possible effect on ADP release
	Sequestered BH: NPI
R143G	PR: Surface	Loss of stabilizing interactions near the transducer	10 Mohiddin et al., 2003
N-terminus	PPS: Surface/close to ELC		7 Van Driest et al., 2004
	Sequestered FH: NPI		2 Song et al., 2005
	Sequestered BH: NPI
R143Q	PR: Surface	Loss of stabilizing interactions near the transducer	10 Mohiddin et al., 2003
N-terminus	PPS: Surface/close to ELC		7 Van Driest et al., 2004
	Sequestered FH: NPI		2 Song et al., 2005
	Sequestered BH: NPI
K146N	PR: Surface	May destabilize primed states of myosin	11 Ingles et al., 2005
N-terminus	PPS: interacts with converter (E774)		12 Morita et al., 2009
Early-onset HCM	Sequestered FH: NPI	PPS stability affected
	Sequestered BH: NPI
		(Note : close to the Omecamtiv mecarbil binding site)
S148I	PR: Surface	May locally	10 Mohiddin et al., 2003
N-terminus	PPS: interacts with converter	destabilize the Nter subdomain and its interactions with a primed lever arm – would thus alter motor function
	Sequestered FH: NPI
	Sequestered BH: NPI	PPS stability affected
Y162C	PR: interacts with transducer	Important destabilization of the transducer	9 Rayment et al., 1995
N-terminus	PPS: interacts with transducer
	Sequestered FH: NPI
	Sequestered BH: NPI
R169G	PR: Surface	Possible mild destabilization	13Trivedi et al., 2018
N-terminus	PPS: interacts with Converter D717	of the PPS
(mesa)	Sequestered FH: Mesa interacts with BH U50 – Bond between R169 with D394	Destabilization of IHM in the sequestered state
	Sequestered BH: NPI
E170K	PR: Surface	No effect on motor function	14 Kassem et al., 2013
N-terminus	PPS: Surface	Destabilization of IHM in the sequestered state	8 Alamo et al., 2017
(mesa)	Sequestered FH: Mesa interacts with BH U50 – Bond between E170 with R403
	Sequestered BH: NPI	(Note : close to the Omecamtiv mecarbil binding site)
T177I	PR: Core Nter near Ploop and Switch II	Introduction of a bulkier residue near connectors in the core of the motor	15 Millat et al., 2010
N-terminus	PPS: Core Nter near Ploop and Switch II	(can affect in particular the rearrangements occuring during ADP release, among others)
	Sequestered FH: NPI
	Sequestered BH: NPI
V186L	PR: in active site	Close to Adenine base	11 Ingles et al., 2005
N-terminus	PPS: in active site	Introduction of a bulkier residue near the active site
	Sequestered FH: NPI	(can affect ADP release, among others)
	Sequestered BH: NPI
N187K	PR: Core Nter near active site	Close to Adenine base Introduction of a bulky charged residue in a buried pocket close to the nucleotide binding site	9 Rayment et al., 1995
N-terminus	PPS: Core Nter near active site
	Sequestered FH: NPI
	Sequestered BH: NPI
T188N	PR: Nter/U50 interface (transducer)	Alteration of the contacts involved in regulating conformational changes	3 Richard, P. 2003
N-terminus	PPS: Nter/U50 interface (transducer)
	Sequestered FH: NPI
	Sequestered BH: NPI
R190T	PR: Core Nter near active site	Close to Adenine base	16 Bundgaard et al., 1999
N-terminus	PPS: Core Nter near active site	Local destabilization near the active site	17 Havndrup et al., 2003
	Sequestered FH: NPI
	Sequestered BH: NPI
A196T	PR: close to U50 HG helix of the transducer	Alteration of the contacts involved in regulating conformational changes of the transducer near loop1.	18 Woo et al., 2003
N-terminus	PPS: close to U50 HG helix of the transducer	This may lead to destabilization of the primed states
	Sequestered FH: NPI
	Sequestered BH: NPI	PPS stability likely affected
A199T	PR: Nter/U50 transducer	Alteration of the contacts involved in regulating conformational changes of the transducer near loop1.	5 Bos et al., 2014
Loop1	PPS: Nter/U50 transducer	This may lead to destabilization of the primed states
	Sequestered FH: NPI
	Sequestered BH: NPI	PPS stability likely affected
R204H	PR: Loop1 – transducer / ELC	Loss of interaction between loop1 and the ELC	3 Richard, P. 2003
Loop1	PPS: Loop1 – transducer / ELC	This may lead to destabilization of the primed states
	Sequestered FH: NPI	required for FH
	Sequestered BH: NPI
K207Q	PR: Loop1 – transducer / ELC	May have an allosteric effect on the loop1 conformation and its interactions with ELC	10 Mohiddin et al., 2003
Loop1	PPS: Loop1 – transducer / ELC
	Sequestered FH: NPI	PPS stability possibly affected
	Sequestered BH: NPI
P211L	PR: Loop1 – transducer	Introduction of a bulky residue in a buried interface that anchors	10 Mohiddin et al., 2003
Loop1	PPS: Loop1 – transducer Sequestered FH: NPI	loop1	18 Woo et al., 2003
	Sequestered BH: NPI		19 Perrot et al., 2005
		PPS stability possibly affected
D218Y	PR: Surface of HG helix (transducer)	Introduction of a bulky residue near the transducer at the end of loop1	4 Wang et al., 2014
U50	PPS: Surface of HG helix (transducer)
	Sequestered FH: NPI	PPS stability possibly affected	20 Pylypenko et al., 2015 : Myo6 mutation
	Sequestered BH: NPI
N219E	PR: Core U50 (near loop1)	Introduction of a charge in a buried environment near the transducer	15 Millat et al., 2010
U50	PPS: Core U50 (near loop1)
	Sequestered FH: NPI	PPS stability possibly affected
	Sequestered BH: NPI
Q222K	PR: Surface of HG helix (transducer)	Introduction of a charge that may constrain movement of the HG helix	9 Rayment et al., 1995
U50	PPS: Surface of HG helix (transducer)	in the transducer
	Sequestered FH: NPI
	Sequestered BH: NPI	PPS stability possibly affected
L227V	PR: Core U50	Smaller side chain buried within the core of the U50	21 Yu et al., 2005
U50	PPS: Core U50
	Sequestered FH: NPI
	Sequestered BH: NPI
N232S	PR: Core U50 anchoring Switch I	Smaller side chain that would affect	3 Richard, P. 2003
U50 –	PPS: Core U50 anchoring Switch I	Switch I stabilization
Switch I	Sequestered FH: NPI	PPS stability possibly affected
	Sequestered BH: NPI
T235N	PR: Core U50	Larger side chain that would affect	4 Wang et al., 2014
U50 –	PPS: Core U50	Switch I stabilization
Switch I	Sequestered FH: NPI	PPS stability affected
	Sequestered BH: NPI
D239N	PR: Surface U50	Loss of a charge residue on Switch I important for PPS stabilization	22 Kaski et al., 2009
U50 –	PPS: Surface U50		23 Adhikari et al., 2016
Switch I	Sequestered FH: NPI	May also alter kinetics of the powerstroke	=> increases in actin gliding velocity, intrinsic force, and ATPase activity
Early-onset HCM	Sequestered BH: NPI
		PPS stability affected
F244L	PR: U50 core - anchoring Switch I	Smaller side chain that would affect	9 Rayment et al., 1995
U50	PPS: U50 core - anchoring Switch I	Switch I stabilization
	Sequestered FH: NPI
	Sequestered BH: NPI
F247L	PR: Transducer close to L50	Smaller side chain that would affect the transitions in the motor domain	1 Homburger et al., 2016
U50	PPS: Transducer close to L50
	Sequestered FH: NPI
	Sequestered BH: NPI
R249Q	PR: Transducer close to L50	Smaller side chain and loss of charge in transducer.	24 Watkins et al., 1992
U50	PPS: Transducer close to L50	Would affect the motor transitions and the stability of the PPS state	25 Arbustini et al., 1998
(mesa)	Sequestered FH: Mesa/BH HCM loop Bond between R249 with E409		26 Greber-Platzer, 2001
	Sequestered BH: Mesa close to FH S2	Involved in stabilization of the IHM motif	27 Waldmueller et al.,2002
			3 Richard et al, 2003
			18 Woo et al., 2003
			8 Alamo et al., 2017
R249N	PR: Transducer close to L50	Smaller side chain and loss of charge in transducer.	13 Trivedi et al., 2018
U50	PPS: Transducer close to L50	May affect the motor transitions and the stability of the PPS state
(mesa)	Sequestered FH: Mesa/BH HCM loop Bond between R249 with E409
	Sequestered BH: Mesa close to FH S2	Involved in stabilization of the IHM motif
H251N	Stacking with R453 (Loop 1)	Interaction with	22 Kaski et al., 2009
U50	PR: Transducer	U50-linker within transducer.	13 Trivedi et al., 2018
(mesa)	PPS: Transducer	May affect the motor transitions and the stability of the PPS state	23 Adhikari et al., 2016
Early-onset HCM	Sequestered FH: Mesa interacts with HCM loop of Blocked head		=> increases in actin gliding velocity, intrinsic force, and ATPase activity
	Sequestered BH: Mesa not far from FH S2 coiled-coil	Involved in stabilization of the IHM motif	=> S1/S2 interactions affected
G256E	PR: Transducer close to loop1	Introduction of a bulky and charged residue within the transducer	28 Fananazapir et al,1993
U50	PPS: Transducer close to loop1		22 Kaski et al., 2009
Early-onset HCM	Sequestered FH: NPI
	Sequestered BH: NPI
I263M	PR: U50 core	Introduction of a larger side chain within the U50 subdomain near transducer	7 Van Driest et al., 2004
U50	PPS: U50 core
	Sequestered FH: NPI
	Sequestered BH: NPI
I263T	PR: near transducer and loop1	Introduction of a smaller side chain within the U50 subdomain near transducer	29 Tesson et al., 1998
U50	PPS: near transducer and loop1		3 Richard, P. 2003
	Sequestered FH: NPI		8 Alamo et al., 2017
	Sequestered BH: NPI		13 Trivedi et al., 2018
I303M	PR: U50 core	Introduction of a larger side chain in the U50 core	13 Trivedi et al., 2018
	PPS: U50 core
	Sequestered FH: NPI
	Sequestered BH: NPI
P307H	PR: U50 core	This mutation will drastically change the conformation of a U50 loop that stabilizes the U50 fold	8 Alamo et al., 2017
	PPS: U50 core
	Sequestered FH: NPI
	Sequestered BH: NPI
Y308C	PR: Surface	Destabilization of a U50 loop ?	4 Wang et al., 2014
U50	PPS: Surface
	Sequestered FH: NPI
	Sequestered BH: NPI
D309N	PR: Surface	Small destabilization of a loop in U50 ?	14 Kassem et al., 2013
U50	PPS: Surface
(not part of mesa)	Sequestered FH: NPI
	Sequestered BH: NPI
F312C	PR: U50 core	Loss of interactions in the core of the U50 not far from actin binding loops	7 Van Driest et al., 2004
U50	PPS: U50 core		5 Bos et al., 2014
	Sequestered FH: NPI	May allosterically change the surface of the U50 that interacts with the FH converter
	Sequestered BH: core residue near loop4 that interacts with the FH converter
V320M	PR: U50 core near Switch I	Introduction of a	17 Havndrup et al., 2003
U50	PPS: U50 core near Switch I	large side chain in
	Sequestered FH: NPI	the pocket near Switch I
	Sequestered BH: NPI
E328G	PR: U50 core near active site	Introduction of a glycine in the HK helix - local destabilization	21 Yu et al., 2005
U50	PPS: U50 core near active site
	Sequestered FH: NPI
	Sequestered BH: NPI
M349T	PR: U50 core	Smaller and polar residue introduced within the U50 apolar core near HO helix	30Jeschke et al., 1998
U50	PPS: U50 core		27 Waldmueller et al., 2002
	Sequestered FH: NPI		7 Van Driest et al., 2004
	Sequestered BH: NPI
K351E	PR: U50 surface	Charge reversal. Destabilization of the IHM in the sequestered state	10 Mohiddin et al., 2003
U50	PPS: U50 surface		21 Yu et al., 2005
(not part of mesa, opposite side)	Sequestered FH: NPI Sequestered BH: interacts with FH converter
A355T	PR: U50 core	Bulkier residue	3 Richard, P. 2003
U50	PPS: U50 core	within the U50	22 Kaski et al., 2009
Early-onset HCM	Sequestered FH: NPI	core
	Sequestered BH: not far from the surface that interacts with FH converter	might disrupt the loop4 position
E379K	PR: Surface	Surface – no effect on motor function (not part of the surface that reach actin)	14Kassem et al., 2013
U50 – end of loop 4	PPS: Surface
(not part of mesa)	Sequestered FH: NPI
	Sequestered BH: interacts with the FH converter
D382Y	PR: Surface	Surface – no effect on motor function (unless the the tyrosine side chain gets buried and allosterically changes this actin-binding interface)	22Kaski et al., 2009
U50	PPS: Surface		13Trivedi et al., 2018
(not part of mesa)	Sequestered FH: NPI
Early-onset HCM	Sequestered BH: interacts with the FH converter
K383N	PR: Surface	Surface – no effect on motor function	31 Kuang et al., 1996
U50	PPS: Surface
(not part of mesa)	Sequestered FH: NPI
	Sequestered BH: interacts with the FH converter
S384P	PR: U50 core	Introduction of a proline within the	4 Wang et al., 2014
U50	PPS: U50 core	HM helix
	Sequestered FH: NPI	Would drastically change the surface involved in IHM
	Sequestered BH: close to the site that interacts with the FH converter
A385V	PR: U50 core	Introduction of a bulkier residue would alter the surface involved in IHM	7 Van Driest et al., 2004
U50	PPS: U50 core
	Sequestered FH: NPI
	Sequestered BH: close to the site that interacts with the FH converter
Y386H	PR: U50 surface	No change in motor function expected	15 Millat et al., 2010
U50	PPS: U50 surface	Would drastically change the surface involved in IHM
(not part of mesa)	Sequestered FH: NPI
	Sequestered BH: interacts with the FH converter
L390V	PR: U50 core	Smaller residue introduced within	32 Havndrup et al., 2000
U50	PPS: U50 core	the U50 apolar core	17 Havndrup et al., 2003
	Sequestered FH: NPI	would change the surface involved in IHM
	Sequestered BH: near interface with FH converter
D394E	PR: Surface	No change in motor function expected	14 Kassem et al., 2013
U50	PPS: Surface
(mesa)	Sequestered FH: NPI	Directly involved in IHM
	Sequestered BH: interacts with FH Mesa (Nter subdomain, R169)
R403Q	PR: anchors the HCM loop	Alters interaction with F-actin	33 Geisterfer-Lowrance et al., 1990
U50 – HCM loop	PPS: anchors the HCM loop		34 Epstein et al., 1992
(mesa)	Sequestered FH: NPI	Directly involved in IHM	24 Watkins et al., 1992
Early-onset HCM	Sequestered BH: interacts with FH Mesa (Nter subdomain, E170)		35 Watkins et al., 1993
		Destabilize the sequestered state	36 Cuda et al., 1993
			27 Waldmueller, 2002
			3 Richard, P. 2003
			10 Mohiddin et al., 2003
			18 Woo et al., 2003
			7 Van Driest et al., 2004
			21 Yu et al., 2005
			37 Nag et al., 2017
			36 Cuda et al., 1993
			38 Sweeney et al., 1994
			39 Roopnarine and Leinwand 1998
			40 Blanchard et al., 1999
			41 Lankford et al., 1995
			42 Tyska et al., 2000
			43 Yamashita et al., 2000
			44 Debold et al., 2007
			45 Volkmann et al., 2007
			46 Malinchik et al., 1997
			47 Palmiter et al., 2000
			48 Lowey et al., 2008
			49 Belus et al., 2008
			50 Lowey et al., 2013
			51 Sata and Ikebe, 1996
			52 Nag et al., 2015
			=> No clear hyper-contractile phenotype
R403L	PR: anchors the HCM loop	Alters interaction with F-actin	53 Dausse et al., 1993
U50 – HCM loop	PPS: anchors the HCM loop		3 Richard, P. 2003
(mesa)	Sequestered FH: NPI	Directly involved in IHM
	Sequestered BH: interacts with FH Mesa (Nter subdomain, E170)
		Destabilize the sequestered state
R403W	PR: anchors the HCM loop	Alters interaction with F-actin	54 Moolman et al., 1993
U50 – HCM loop	PPS: anchors the HCM loop		53 Dausse et al., 1993
(mesa)	Sequestered FH: NPI	Directly involved in IHM	55 Moolman-Smook, 1999
	Sequestered BH: interacts with FH Mesa (Nter subdomain, E170)		3 Richard, P. 2003
		Destabilize the sequestered state	56 Erdmann et al., 2003
			21 Yu et al., 2005
			19 Perrot et al., 2005
			57 Keller et al., 2004
R403G	PR: anchors the HCM loop	Alters interaction with F-actin	8 Alamo et al., 2017
U50 – HCM loop	PPS: anchors the HCM loop
(mesa)	Sequestered FH: NPI	Directly involved in IHM
	Sequestered BH: interacts with FH Mesa (Nter subdomain, E170)
		Destabilize the sequestered state
V404M	PR: Surface, F-actin interface	Introduction of a larger residue on the surface that interacts with F-actin	7 Van Driest et al., 2004
U50 – HCM loop	PPS: Surface, F-actin interface Sequestered FH: NPI
	Sequestered BH: NPI	Possible allosteric effect on the HCM loop involved IHM
V404L	PR: Surface, F-actin interface	Introduction of a larger residue on the surface that interacts with F-actin	18 Woo et al., 2003
U50 – HCM loop	PPS: Surface, F-actin interface Sequestered FH: NPI
(mesa)	Sequestered BH: NPI
V406M	PR: Surface, F-actin interface	Introduction of a larger residue on the surface that interacts with F-actin	26 Greber-Platzer, 2001
U50 – HCM loop	PPS: Surface, F-actin interface
(mesa)	Sequestered FH: NPI
	Sequestered BH: NPI
G407V	PR: Surface, F-actin interface	Residue on the surface that interacts with F-actin.	7 Van Driest et al., 2004
U50 – HCM loop	PPS: Surface, F-actin interface
(mesa)	Sequestered FH: NPI	can induce a change in the HCM loop conformation
	Sequestered BH: NPI –
	(the HCM loop interacts with the FH nter)	May affect off state
N408K	PR: Surface, F-actin interface	Introduction of a larger and charged residue on the surface that interacts with F-actin	5 Bos et al., 2014
U50 – HCM loop	PPS: Surface, F-actin interface
(mesa)	Sequestered FH: NPI
	Sequestered BH: not far from the FH Mesa (Nter subdomain)
V411I	PR: Surface, F-actin interface	Introduction of a larger residue on the surface that interacts with F-actin	56 Erdmann et al., 2003
U50 – HCM loop	PPS: Surface, F-actin interface Sequestered FH: NPI		18 Woo et al., 2003
(mesa)	Sequestered BH: NPI		21 Yu et al., 2005
G425R	PR: U50 core	Introduction of a large side chain in HO helix within the U50 hydrophobic core	2 Song et al., 2005
U50	PPS: U50 core
	Sequestered FH: NPI
	Sequestered BH: NPI
A426T	PR: 50 kDa cleft	Introduction of a larger residue near the strut : affects 50 kDa cleft closure during powerstroke	4 Wang et al., 2014
U50	PPS: 50 kDa cleft
	Sequestered FH: NPI		58 Llinas et al., 2015 (Myo6 A422L)
	Sequestered BH: NPI
A428V	PR: U50 core	Introduction of a larger residue in the U50 core	3 Richard, P. 2003
U50	PPS: U50 core		7 Van Driest et al., 2004
	Sequestered FH: NPI
	Sequestered BH: NPI
A430E	PR: 50 kDa cleft	Larger residue introduced within the U50 cleft	59 Mörner et al., 2003
U50	PPS: 50 kDa cleft	Might affect powerstroke
	Sequestered FH: NPI
	Sequestered BH: NPI
R434T	PR: U50 core	Residue that helps guide the loop2 orientation (actin interface)	4 Wang et al., 2014
U50	PPS: U50 core
	Sequestered FH: NPI
	Sequestered BH: NPI
M435T	PR: U50 core	Smaller and polar side chain buried within the U50 hydrophobic core	21 Yu et al., 2005
U50	PPS: U50 core
	Sequestered FH: NPI
	Sequestered BH: NPI
N437D	PR: within 50 kDa cleft	Charge introduced near the 50 kDa Cleft	4 Wang et al., 2014
U50	PPS: within 50 kDa cleft	in proximity of
	Sequestered FH: NPI	Loop2. Alteration of Loop2 conformation could alter the cleft and the interface with the FH-S2
	Sequestered BH: positioned far from the FH interface but may allosterically alter interactions with S2 coiled-coil ?
M439T	PR: U50 core	Smaller and polar side chain buried within the U50 hydrophobic	4 Wang et al., 2014
U50	PPS: U50 core
	Sequestered FH: NPI
	Sequestered BH: NPI
V440M	PR: U50 core near transducer	Introduction of a	7 Van Driest et al., 2004
U50	PPS: U50 core near transducer	large side chain within the U50 core near transducer
	Sequestered FH: NPI
	Sequestered BH: NPI
V440A	PR: U50 core near transducer	Introduction of a	5 Bos et al., 2014
U50	PPS: U50 core near transducer	smaller side chain within the U50 core near transducer
	Sequestered FH: NPI
	Sequestered BH: NPI
R442C	PR: U50 core	Positive charge removal within the U50 core near transducer	8 Alamo et al., 2017
U50	PPS: U50 core		13 Trivedi et al., 2018
	Sequestered FH: NPI
	Sequestered BH: NPI
I443T	PR: U50 core	Smaller and polar side chain buried within the U50 hydrophobic core	3 Richard, P. 2003
U50	PPS: U50 core
	Sequestered FH: NPI
	Sequestered BH: NPI
N444S	PR: U50 core near transducer	Introduction of a	60Roncarati et al., 2011
U50	PPS: U50 core near transducer	smaller side chain within the U50 core - near the transducer	13 Trivedi et al., 2018
	Sequestered FH: NPI
	Sequestered BH: NPI
K450E	PR: near Loop1	May alter the transducer conformational changes and thus the kinetics of the motor	25 Arbustini et al., 1998
U50-Transducer	PPS: near Loop1
(Mesa)	Sequestered FH: NPI	May destabilize the sequestered state
	Sequestered BH: close to S2
K450T	PR: near Loop1	May alter the transducer conformational changes and thus the kinetics of the motor	2 Song et al., 2005
U50-	PPS: near Loop1
Transducer	Sequestered FH: NPI	May destabilize the sequestered state
(Mesa)	Sequestered BH: close to S2
R453C	PR: near Loop1	Alters the kinetics of the transducer rearrangements	24 Watkins et al., 1992
U50-	PPS: near Loop1	(may destabilize the pre-powerstroke state according to Bloemink et al, 2014)	35 Watkins et al., 1993
Transducer	Sequestered FH: close to the HCM loop of the BH head		61 Ko et al., 1996
(Mesa)	Sequestered BH: close to S2	Destabilizes the sequestered state	26 Greber-Platzer, 2001
Early-onset HCM			62 Nanni et al., 2003
			3 Richard, P. 2003
			18 Woo et al., 2003
			7 Van Driest et al., 2004
			21 Yu et al., 2005
			19 Perrot et al., 2005
			22 Kaski et al., 2009
			8 Alamo et al., 2017
			13 Trivedi et al., 2018
			44 Debold et al., 2007
			63 Sommese et al., 2013
			64 Bloemink et al., 2014
			=> No clear hyper-contractile phenotype
R453H	PR: near Loop1	Alters the kinetics of the transducer rearrangements	21 Yu et al., 2005
U50-	PPS: near Loop1
Transducer	Sequestered FH: close to the HCM loop of the BH head	May destabilize the sequestered state
(Mesa)	Sequestered BH: close to S2
R453S	PR: near Loop1	Alters the kinetics of the transducer rearrangements	65 Frazier et al., 2008
U50-	PPS: near Loop1
Transducer	Sequestered FH: close to the HCM loop of the BH head	May destabilize the sequestered state
(Mesa)	Sequestered BH: close to S2
D461E	PR: important for nucleotide binding	Would affect the binding of Mg2+ and nucleotide	4 Wang et al., 2014
Switch II	PPS: important for nucleotide binding
	Sequestered FH: NPI	Would also destabilize the PPS state – thus the sequestered state
	Sequestered BH: NPI	PPS stability affected
N471S	PR: L50 interface with Switch II	destabilizes Switch II	14 Kassem et al., 2013
L50	PPS: L50 interface with Switch II
	Sequestered FH: NPI	Would also affect the stability of the PPS required for the sequestered state
	Sequestered BH: NPI	PPS stability affected
N479S	PR: L50 interface with Switch II	destabilizes Switch II	3 Richard, P. 2003
L50	PPS: L50 interface with Switch II		10 Mohiddin et al., 2003
	Sequestered FH: NPI	Would also affect the stability of the PPS required for the sequestered state
	Sequestered BH: NPI
		PPS stability affected
E483K	PR: L50 Core near Relay	Would greatly destabilize the L50	3 Richard, P. 2003
L50	PPS: L50 Core near Relay		8 Alamo et al., 2017
	Sequestered FH: NPI
	Sequestered BH: NPI
M493L	PR: near Nter and SH1 helix	Would alter the transitions within the motor and may destabilize the PPS state required for the sequestered state	66 Kubo et al., 2007
Relay	PPS: near Nter and SH1 helix
	Sequestered FH: NPI	PPS stability affected
	Sequestered BH: NPI
E497D	PR: interacts with SH1 and Converter	Would destabilize the interaction between the motor and the lever arm	67 Arad et al., 2005
Relay	PPS: interacts with SH1 and Converter		68 Kronert et al., 2015
	Sequestered FH: NPI	PPS stability affected
	Sequestered BH: NPI
N498R	PR: surface	Would alter the transitions within the motor and may destabilize the PPS state required for the sequestered state	14 Kassem et al., 2013
Relay	PPS: interaction within the Relay
	Sequestered FH: NPI	PPS stability affected
	Sequestered BH: NPI
E499K	PR: Surface/Mesa	Charge reversal would destabilize the FH from its docking with the BH	55 Moolman-Smook et al.,1999
Relay	PPS: Surface/Mesa
(mesa)	Sequestered FH: interacts with BH loop4
	Sequestered BH: NPI
E500A	PR: Surface/Mesa	Would alter the transitions within the motor and may destabilize the PPS state required for the sequestered state	10 Mohiddin et al., 2003
Relay	PPS: Surface/Mesa
(mesa)	Sequestered FH: near BH loop4	PPS stability affected
	Sequestered BH: NPI
		Charge loss can destabilize the FH from its docking with the BH
Y501C	PR: internal interactions, important for the relay conformation	Would affect the conformation and stability of the Relay (and the lever arm position)	19 Perrot et al., 2005
Relay	PPS: internal interactions, important for the relay conformation
	Sequestered FH: NPI	Would also destabilize the PPS state – thus the sequestered state
	Sequestered BH: NPI
		PPS stability affected
I506T	PR: interface Relay / converter	Would affect the conformation and stability of the Relay (and the lever arm position)	4 Wang et al., 2014
Relay	PPS: interface Relay / converter
	Sequestered FH: NPI	Would also destabilize the PPS state – thus the sequestered state
	Sequestered BH: NPI
		PPS stability affected
I511F	PR: surface	Relay conformation affected – motor function altered	2 Song et al., 2005
Relay	PPS: interface Relay / SH1 helix
	Sequestered FH: NPI	Would also destabilize the PPS state – thus the sequestered state
	Sequestered BH: NPI
		PPS stability affected
I511T	PR: surface	Relay conformation affected – motor function altered	7 Van Driest et al., 2004
Relay	PPS: interface Relay / SH1 helix
	Sequestered FH: NPI	Would also destabilize the PPS state – thus the sequestered state
	Sequestered BH: NPI
		PPS stability affected
F513C	PR: interface Relay / SH1 helix	Relay conformation affected – motor function altered	69 Anan et al., 1994
Relay	PPS: interface Relay / SH1 helix
	Sequestered FH: NPI	Would also destabilize the PPS state – thus the sequestered state
	Sequestered BH: NPI
		PPS stability affected
M515R	PR: surface	Relay conformation affected – motor function altered	7 Van Driest et al., 2004
L50	PPS: interface Relay / SH1 helix
	Sequestered FH: NPI	Would also destabilize the PPS state – thus the sequestered state
	Sequestered BH: NPI
		PPS stability affected
M515V	PR: surface	Relay conformation affected – motor function altered	70 Mora et al., 2006
L50	PPS: interface Relay / SH1 helix
	Sequestered FH: NPI	Would also destabilize the PPS state – thus the sequestered state
	Sequestered BH: NPI
		PPS stability affected
M515T	PR: surface	Relay conformation affected – motor function altered	8 Alamo et al., 2017
L50	PPS: interface Relay / SH1 helix
	Sequestered FH: NPI	Would also destabilize the PPS state – thus the sequestered state
	Sequestered BH: NPI
		PPS stability affected
D516E	PR: interface Relay / SH1 helix	Alters the motor cycle	71 Otsuka et al., 2012
L50	PPS: surface of Relay
	Sequestered FH: NPI	May destabilize the Relay in PPS as well – thus the sequestered state
	Sequestered BH: NPI
		PPS stability affected
L517M	PR: interactions within Relay	Alters motor cycle by disturbing interactions of connectors	62 Nanni et al., 2003
L50	PPS: interactions within Relay
	Sequestered FH: NPI	May destabilize the Relay in PPS as well – thus the sequestered state
	Sequestered BH: NPI
		PPS stability affected
I524L	PR: L50 Core	Alters motor function (close to the activation loop)	4Wang et al., 2014
L50	PPS: L50 Core
	Sequestered FH: NPI
	Sequestered BH: NPI
I530V	PR: L50 Core	Introduces a smaller side chain (close to the activation loop)	13 Trivedi et al., 2018
L50	PPS: L50 Core	Would destabilize interface with actin and region that interacts with FH-S2
(mesa)	Sequestered FH: NPI
	Sequestered BH: may affect allosterically interaction with
	FH-S2
M539L	PR: interacts with Actin – helix.loop.helix (HLH)	Introduces a smaller side chain	13 Trivedi et al., 2018
L50	PPS: interacts with Actin - helix.loop.helix (HLH)	near actin interface
(mesa)	Sequestered FH: NPI
	Sequestered BH: Mesa with S2
K542R	PR: interacts with Actin	Alters motor function (Actin interface)	1 Homburger et al., 2016
L50	PPS: interacts with Actin
(mesa)	Sequestered FH: NPI
	Sequestered BH: close to Mesa with S2
G571R	PR: Surface of loop 3 – actin interface	Alters motor function (Actin interface)	10Mohiddin et al., 2003
L50 – loop3	PPS: Surface of loop 3 – actin interface	Glycine loss may affect the conformation and binding to F-actin	13 Trivedi et al., 2018
	Sequestered FH: NPI
	Sequestered BH: NPI
H576R	PR: anchors Loop 3	Alters motor function (Actin interface)	19 Perrot et al., 2005
L50 – loop 3	PPS: anchors Loop 3
	Sequestered FH: NPI
	Sequestered BH: NPI
A583V	PR: near Switch II and relay	Alters motor function (near important connectors)	1 Homburger et al., 2016
L50	PPS: Surface
	Sequestered FH: NPI
	Sequestered BH: NPI
G584R	PR: L50 integrity	Alters motor function (near important connectors)	35 Watkins et al., 1993
L50	PPS: L50 integrity
	Sequestered FH: NPI
	Sequestered BH: NPI
G584S	PR: L50 integrity	Alters motor function (near important connectors)	56 Erdmann et al., 2003
L50	PPS: L50 integrity
	Sequestered FH: NPI
	Sequestered BH: NPI
D587V	PR: interacts with Loop3	Would alter the actin interface and thus motor function	6 www.expasy.ch
L50	PPS: interacts with Loop3
	Sequestered FH: NPI
	Sequestered BH: NPI
N602S	PR: strut/U50 interactions	May alter the actin interface and the internal 50 kDa cleft closure during the powerstroke	6 www.expasy.ch
strut	PPS: strut/U50 interactions
	Sequestered FH: NPI
	Sequestered BH: NPI
E603K	PR: Stabilization of the strut with U50	May alter the actin interface and the internal 50 kDa cleft closure during the powerstroke	13 Trivedi et al., 2018
strut	PPS: Stabilization of the strut with U50
	Sequestered FH: NPI
	Sequestered BH: NPI
V606M	PR: U50 core near strut and loop2	Introduction of a bulky side chain would affect actin interface and thus have effects on the rearrangements during the powerstroke	24 Watkins et al., 1992
U50	PPS: U50 core near strut and loop2		35 Watkins et al., 1993
Early-onset HCM.	Sequestered FH: NPI		26 Greber-Platzer, 2001
	Sequestered BH: NPI		27 Waldmueller, 2002
			17 Havndrup et al., 2003
			3 Richard, P. 2003
			21 Yu et al., 2005
			11 Ingles et al., 2005
			12 Morita et al., 2008
			66 Kubo et al., 2007
			13 Trivedi et al., 2018
K615N	PR: Surface/Mesa	Surface – no effect on motor function	72 Nishi et al., 1992
U50	PPS: Surface/Mesa
(mesa)	Sequestered FH: NPI
	Sequestered BH: Mesa interacts with the FH ELC
K615Q	PR: Surface/Mesa	Surface – no effect on motor function	2Song et al., 2005
L50	PPS: Surface/Mesa
(mesa)	Sequestered FH: NPI
	Sequestered BH: Mesa interacts with the FH ELC
R652G	PR: Surface/Mesa	Introduction of a glycine in the middle of the HW helix	1 Homburger et al., 2016
L50	PPS: Surface/Mesa		13 Trivedi et al., 2017
(mesa)	Sequestered FH: NPI
	Sequestered BH: Mesa interacts with S2
M659I	PR: L50 core	Smaller side chain within the L50 core	3 Richard, P. 2003
L50	PPS: L50 core
	Sequestered FH: NPI
	Sequestered BH: NPI
T660N	PR: Surface	Surface – no effect on motor function	5 Bos et al., 2014
L50	PPS: Surface
(mesa)	Sequestered FH: Mesa near BH HCM loop
	Sequestered BH: Mesa near S2
R663H	PR: Surface	Surface – no effect on motor function	7 Van Driest et al., 2004
L50	PPS: Surface		2 Song et al., 2005
(mesa)	Sequestered FH: Mesa near BH loop4		21 Yu et al., 2005
Early-onset HCM	Sequestered BH: Mesa near S2		12 Morita et al., 2008
			22 Kaski et al., 2009
			8 Alamo et al., 2017
			13 Trivedi et al., 2017
			73 Anderson et al., 2018
			=> No clear hyper-contractile phenotype
R663S	PR: Surface	Surface – no effect on motor function	9 Rayment et al., 1995
L50	PPS: Surface		26 Greber-Platzer, 2001
(mesa)	Sequestered FH: Mesa near BH loop4		74 Ho et al., 2002
	Sequestered BH: Mesa near S2		3 Richard, P. 2003
			10 Mohiddin et al., 2003
			7 Van Driest et al., 2004
			2 Song et al., 2005
			11 Ingles et al., 2005
			12 Morita et al., 2008
R671C	PR: Transducer core – near SH1 helix	Loss of a critical residue for the motor function	3 Richard, P. 2003
L50	PPS: Transducer core – near SH1 helix		10 Mohiddin et al., 2003
	Sequestered FH: NPI	PPS stability possibly affected
	Sequestered BH: NPI
M690T	PR: Core – near Nter	Destabilization of the Nter subdomain	8 Alamo et al., 2017
N-terminus	PPS: Core – near Nter	Likely to affect function
	Sequestered FH: NPI
	Sequestered BH: NPI	PPS stability possibly affected
R694C	PR: Core Nter and with SH3	Loss of interactions within the Nter subdomain	75 Andersen et al., 1999
N-terminus	PPS: Core Nter and with SH3		17Havndrup et al., 2003
	Sequestered FH: NPI		7 Van Driest et al., 2004
	Sequestered BH: NPI
R694H	PR: Core Nter and with SH3	Loss of interactions within the Nter subdomain	56 Erdmann et al., 2003
N-terminus	PPS: Core Nter and with SH3
	Sequestered FH: NPI
	Sequestered BH: NPI
N696C	PR: Core Nter near SH1 helix	Can locally	76 Jaaskelainen et al, 1998
N-terminus	PPS: Core Nter near SH1 helix	destabilize the Nter subdomain and its interactions with a primed lever arm – would alter motor function
	Sequestered FH: NPI
	Sequestered BH: NPI	PPS stability affected
V698A	PR: interacts with the Nter subdomain	Alters the transitions of the SH1 helix and alter the stability of the primed lever arm – would alter motor function	11Ingles et al., 2005
SH1 helix	PPS:interacts with the Nter subdomain
	Sequestered FH: NPI	PPS stability affected
	Sequestered BH: NPI
I702V	PR: interacts with the Nter subdomain	Alters the transitions of the SH1 helix and alter the stability of the primed lever arm – would alter motor function	4 Wang et al., 2014
SH1 helix	PPS:interacts with the Nter subdomain
	Sequestered FH: NPI	PPS stability affected
	Sequestered BH: NPI
P710R	PR: Core junction with the Converter	Alters the transitions of the SH1 helix and the stability of the primed lever arm –likely alters motor function	22 Kaski et al., 2009
SH1 helix	PPS: Core junction with the Converter
Early-Onset HCM	Sequestered FH: NPI	PPS stability affected
	Sequestered BH: NPI
R712L	PR: salt bridge with the relay	Position of the lever arm affected	77 Sakthivel et al., 2000
Converter	PPS: salt bridge with the relay	– would alter motor function and stability of the PPS – thus sequestered state	68 Kronert et al., 2015
	Sequestered FH: NPI
	Sequestered BH: NPI	PPS stability affected
G716R	PR: Surface near Top loop	Surface – no effect on motor function	69 Anan et al., 1994
Converter	PPS: Surface near Top loop		3 Richard, P. 2003
Early-onset HCM	Sequestered FH: aligned with mesa and interacts with BH U50	Potential interaction with the MyBP-C	18 Woo et al., 2003
	Sequestered BH: oriented close to the thick filament		7 Van Driest et al., 2004				²
			22 Kaski et al., 2009
			13 Trivedi et al., 2018
			78 Fujita et al., 1997
			This study
G716A	PR: Surface near Top loop	Surface – no effect on motor function	14 Kassem et al., 2013
Converter	PPS: Surface near Top loop		79 Garcia-Giustiniani et al., 2016
	Sequestered FH: aligned with mesa and interacts with BH U50	Potential interaction with the MyBP-C
	Sequestered BH: oriented close to the thick filament		This study
R719Q	PR: interacts with converter Top loop	Alters the Top Loop conformation	80 Consevage et al., 1994
Converter	PPS: interacts with converter Top loop		55 Moolman-Smook,1999
Early-onset HCM	Sequestered FH: aligned with mesa and interacts with BH U50 + influence top loop conformation	Small effect on compliance	27 Waldmueller,2002
	Sequestered BH: NPI		3 Richard, P. 2003
			7 Van Driest et al., 2004
			21 Yu et al., 2005
			11 Ingles et al., 2005
			12 Morita et al., 2008
			22 Kaski et al., 2009
			78 Fujita et al., 1997
R719W	PR: interacts with converter Top loop	Modifies the Top Loop conformation	69 Greve et al., 1994
Converter	PPS: interacts with converter Top loop		69 Anan et al., 1994
	Sequestered FH: aligned with mesa and interacts with BH U50 + influence top loop conformation	Small effect on compliance	30 Jeschke et al., 1998
	Sequestered BH: NPI		29 Tesson et al., 1998
			76 Jaaskelainen 1998
			74Ho et al., 2002
			27 Waldmueller, 2002
			3 Richard, P. 2003
			56Erdmann et al., 2003
			13 Trivedi et al., 2018
			78 Fujita et al., 1997
			81 Seebohm et al., 2009
			82 Brenner et al., 2014
			83 Kawana et al., 2017
			=> No clear hyper-contractile phenotype
			This study
R719P	PR: interacts with converter Top loop	Would affect the converter conformation and also would modify the Top Loop conformation	79 Garcia-Giustiniani et al., 2016
Converter	PPS: interacts with converter Top loop
	Sequestered FH: aligned with mesa and interacts with BH U50 + influence top loop conformation	Small effect on compliance
	Sequestered BH: NPI
R723C	PR: interacts with ELC	Potential change in lever arm compliance	29 Tesson et al., 1998
Converter	PPS: interacts with ELC		3 Richard, P. 2003
	Sequestered FH: NPI - influence top loop conformation	Change in Top Loop conformation	11 Ingles et al., 2005
	Sequestered BH: NPI - influence top loop conformation		8 Alamo et al., 2017
		Small effect on compliance	13 Trivedi et al., 2017
R723G	PR: interacts with ELC		84 Enjuto et al., 2000
Converter	PPS: interacts with ELC	Change in Top Loop conformation	8 Alamo et al., 2017
	Sequestered FH: NPI - influence top loop conformation		85Kraft et al., 2013
	Sequestered BH: NPI - influence top loop conformation	Change in lever arm compliance	83 Kawana et al., 2017
			=> No clear hyper-contractile phenotype
			This study
A728V	PR: Surface	May disrupt the interaction with MyBP-C	86 Blair et al., 2001
Converter	PPS: Surface
	Sequestered FH: NPI
	Sequestered BH: Close to the thick filament, may interact with MyBP-C
I730M	PR: Surface	May disrupt the interaction with MyBP-C and interaction between BH and FH	13 Trivedi et al., 2018
Converter	PPS: Surface aligned with Mesa
	Sequestered FH: interacts with BH and influence top loop conformation
	Sequestered BH: NPI
I730N	PR: Surface	May disrupt the interaction with MyBP-C and interaction between BH and FH	79 Garcia-Giustiniani et al., 2016
Converter	PPS: Surface aligned with Mesa
	Sequestered FH: interacts with BH and influence top loop conformation
	Sequestered BH: NPI
P731L	PR: Surface	Would change the flexibility or conformation of the Top loop	6 www.expasy.ch
Converter – Top loop	PPS: Surface aligned with Mesa	And thus its ability to stabilize the sequestered state
	Sequestered FH: allosteric effect for binding to BH U50 - influence top loop conformation
	Sequestered BH: influence top loop conformation close to the thick filament	May alter the interaction with the MyBP-C
P731S	PR: Surface	Would change the flexibility and the conformation of the Top loop	4 Wang et al., 2014
Converter – Top loop	PPS: Surface aligned with Mesa	And thus its ability to stabilize the sequestered state	13 Trivedi et al., 2018
	Sequestered FH: allosteric effect for binding to BH U50 - influence top loop conformation
	Sequestered BH: influence top loop conformation close to the thick filament	May alter the interaction with the MyBP-C
G733E	PR: Surface	Would change the flexibility and the conformation of the Top loop	3Richard, P. 2003
Converter – Top loop	PPS: Surface aligned with Mesa	And thus its ability to stabilize the sequestered state	13Trivedi et al., 2017
(next to mesa)	Sequestered FH: interacts with BH U50
	Sequestered BH: NPI	May alter the interaction with the MyBP-C
Q734E	PR:Surface	No strong effect on motor function?	62 Nanni et al., 2003
Converter – Top loop	PPS: Surface aligned with Mesa	Would change the flexibility and the conformation of the Top loop
(next to mesa)	Sequestered FH: interacts with BH U50	And thus its ability to stabilize the sequestered state.May alter the interaction with the MyBP-C
	Sequestered BH: close to the thick filament
Q734P	PR: Surface	No strong effect on motor function?	2 Song et al., 2005
Converter – Top loop	PPS: Surface aligned with Mesa	Would change the flexibility and the conformation of the Top loop	37 Trivedi et al., 2018
(next to mesa)	Sequestered FH: interacts with BH U50	And thus its ability to stabilize the sequestered state.May alter the interaction with the MyBP-C
	Sequestered BH: close to the thick filament
I736M	PR: Surface	No strong effect on motor function?	6 www.expasy.ch
Converter – Top loop	PPS: Surface aligned with Mesa	Would change the flexibility and the conformation of the Top loop
(next to mesa)	Sequestered FH: interacts with BH U50	And thus its ability to stabilize the sequestered state.May alter the interaction with the MyBP-C
	Sequestered BH: close to the thick filament
I736T	PR: within converter	No strong effect on motor function?	56 Erdmann et al., 2003
Converter – Top loop	PPS: Surface aligned with Mesa	Would change the flexibility and the conformation of the Top loop	10 Mohiddin et al., 2003
(next to mesa)	Sequestered FH: interacts with BH U50	And thus its ability to stabilize the sequestered state.May alter the interaction with the MyBP-C	11 Ingles et al., 2005
	Sequestered BH: close to the thick filament		19 Perrot et al., 2005
			8 Alamo et al., 2017
			13 Trivedi et al., 2018
			81 Seebohm et al., 2009
			82 Brenner et al., 2014
K740N	PR:Surface	No strong effect on motor function?	4 Wang et al., 2014
Converter – Top loop	PPS: Surface aligned with Mesa	Would change the flexibility and the conformation of the Top loop
	Sequestered FH: surface near BH U50	And thus its ability to stabilize the sequestered state.May alter the interaction with the MyBP-C
	Sequestered BH: close to the thick filament
G741R	PR: Converter core	No major effect on the compliance of the lever arm	28 Fananapazir, 1993
Converter	PPS: Converter core		3 Richard, P. 2003
Early-onset HCM	Sequestered FH: controls the top loop conformation involved in interactions with BH U50	Destabilizes converter, at least the top loop	7 Van Driest, 2004
	Sequestered BH: NPI		2 Song et al., 2005
			22 Kaski et al., 2009
			8 Alamo et al., 2017
			13 Trivedi et al., 2018
			83Kawana et al., 2017
			=> No clear hyper-contractile phenotype
G741W	PR: Converter core	Influence in converter structure and compliance	19 Perrot et al., 2005
Converter	PPS: Converter core		8 Alamo et al., 2017
	Sequestered FH: controls the top loop conformation involved in interactions with BH U50	Destabilizes converter, at least the top loop
	Sequestered BH: NPI
A742E	PR: Converter core	Influence in converter structure and compliance	11 Ingles et al., 2005
Converter	PPS: Converter core
	Sequestered FH: controls the top loop conformation involved in interactions with BH U50	Destabilizes converter, at least the top loop
	Sequestered BH: NPI
E743D	PR: Surface	Surface – no effect on motor function	87 Davis et al., 2001
Converter	PPS: Surface
	Sequestered FH: near the top loop, involved in interactions with BH U50	May help stabilize top loop
	Sequestered BH: NPI
K762R	PR: Core, interaction with Relay	Converter/Relay interface	8 Alamo et al., 2017
Converter	PPS: Core, interaction with Relay	May affect motor function
	Sequestered FH: NPI
	Sequestered BH: NPI	PPS stability affected
V763G	PR: Converter core	Destabilization of the converter fold	10 Mohiddin et al., 2003
Converter	PPS: Converter core
	Sequestered FH: NPI	Would affect function and sequestered state
	Sequestered BH: NPI
V763M	PR: Converter core	Destabilization of the converter fold	12 Morita et al., 2008
Converter	PPS: Converter core
Early-onset HCM	Sequestered FH: NPI	Would affect function and the stability of the sequestered state
	Sequestered BH: NPI
F764Y	PR: Converter core-Near Relay-SH1 helix	Mild change but near important joints	13 Trivedi et al., 2018
Converter	PPS: Converter core-Near Relay-SH1	Would affect motor transitions
	Sequestered FH: NPI
	Sequestered BH: NPI	PPS stability affected
K766Q	PR: Converter core-Near SH1	Mild change but near important joints	8 Alamo et al., 2017
Converter	PPS: Converter core-Near SH1	Would affect motor transitions
	Sequestered FH: NPI
	Sequestered BH: NPI	PPS stability affected
G768R	PR: Converter fold – near Nter	Destabilization of the converter fold	3 Richard, P. 2003
Converter	PPS: Converter fold – near Nter		74 Ho et al., 2002
	Sequestered FH: NPI	Destabilization of the PPS state	13 Trivedi et al., 2018
	Sequestered BH: NPI
		PPS stability affected
E774V	PR: Converter fold – near Nter	Loss of stabilization of the converter fold. Loss of charge could change its dynamics	88 Moric et al., 2003
Converter	PPS: Converter fold – near Nter
	Sequestered FH: NPI
	Sequestered BH: NPI
D778E	PR: in the lever arm helix – interacts with K34 Nter	Loss of stabilization of the converter in the primed state	17 Havndrup et al., 2003
Converter	PPS: interacts with K146 Nter		3 Richard, P. 2003
	Sequestered FH: NPI	Off state affected	13 Trivedi et al., 2018
	Sequestered BH: NPI
D778G	PR: in the lever arm helix – interacts with K34 Nter.	Addition of compliance in the lever arm	89Harada et al., 1993
Converter	PPS: in the lever arm helix – interacts with K146 Nter.		13 Trivedi et al., 2018
Pliant region	Sequestered FH: NPI	Off state affected
	Sequestered BH: NPI
D778N	PR: in the lever arm helix – interacts with K34 Nter	Loss of stabilization of the converter in the primed state	13 Trivedi et al., 2018
Converter	PPS: in the lever arm helix – interacts with K146 Nter
Pliant region	Sequestered FH: NPI	Off state affected
	Sequestered BH: NPI
D778V	PR: in the lever arm helix – interacts with K34 Nter	Loss of stabilization of the converter in the primed state	7 Van Driest et al., 2003
Converter – Pliant region	PPS: in the lever arm helix – interacts with K146 Nter
	Sequestered FH: NPI	Off state affected
	Sequestered BH: NPI
L781P	PR: Lever arm helix – interface with ELC	Will alter lever arm compliance and possibly converter stability	13 Trivedi et al., 2018
Pliant region	PPS: Lever arm helix – interface with ELC
(lever arm)	Sequestered FH: NPI	Will affect the overall conformation of the heads in the PPS state, thus ability of the heads to adopt the sequestered state
	Sequestered BH: NPI
L781M	PR: Lever arm helix – interface with ELC	Will alter lever arm compliance and possibly converter stability and possibly the converter/ELC interface, thus ability of the heads to adopt the sequestered state	4 Wang et al., 2014
Pliant region	PPS: Lever arm helix – interface with ELC
(lever arm)	Sequestered FH: NPI
	Sequestered BH: NPI
S782N	PR: Surface near ELC	Lever arm compliance possibly affected as well as some effect in the dynamics required at the ELC/converter for the heads to adopt sequestered state	9 Rayment et al., 1995
Pliant region	PPS: Surface near ELC		10 Mohiddin et al., 2003
(lever arm)	Sequestered FH: NPI		88Moric et al., 2003
	Sequestered BH: NPI		13 Trivedi et al., 2018
S782R	PR: Surface near ELC	Lever arm compliance possibly affected as well as some effect in the dynamics required at the ELC/converter for the heads to adopt sequestered state	4 Wang et al., 2014
Pliant region	PPS: Surface near ELC		13 Trivedi et al., 2018
(lever arm)	Sequestered FH: NPI
	Sequestered BH: NPI
R783C	PR: Surface near ELC	Change in the flexibility of the pliant region as well as some effect in the dynamics required at the ELC/converter for the heads to adopt sequestered state	13 Trivedi et al., 2018
Pliant region	PPS: Surface near ELC
(lever arm)	Sequestered FH: NPI
	Sequestered BH: NPI
R783H	PR: Surface near ELC	Change in the flexibility of the pliant region as well as some effect in the dynamics required at the ELC/converter for the heads to adopt sequestered state	13 Trivedi et al., 2018
Pliant region	PPS: Surface near ELC
(lever arm)	Sequestered FH: NPI
	Sequestered BH: NPI
