# Supplementary material for: Hypertrophic cardiomyopathy disease results from disparate impairments of cardiac myosin function and auto-inhibition
Source: Nat Commun. 2018 Oct 1;9:4019. doi: 10.1038/s41467-018-06191-4 (PMC6167380; doi:10.1038/s41467-018-06191-4)
Supplement: Supplementary file 7 — Supplementary Data 4 [file 41467_2018_6191_MOESM7_ESM.xlsx]

## Sheet: SupTable3 -DCM (MYH7)
MYH7 (β-cardiac myosin HC) DCM mutations
Mutation	Location of the residue in different structural models	Resulting impairment	Reference (Reference details can be found in the Supplementary Information file)
G144V	PR: N-ter	Nter stability affected close to the region of contact between the converter and the N-ter in PPS	8 Alamo et al., 2017
N-terminus	PPS: N-ter, close to the converter
	Sequestered FH: NPI	PPS stability likely affected
	Sequestered BH: NPI
G178R	PR: P-loop	Introduction of bulky charge side chain in the core near the active site	8 Alamo et al., 2017
P-loop	PPS: P-loop
	Sequestered FH: NPI
	Sequestered BH: NPI
G181R	PR: P-loop	Introduction of bulky charge side chain in the core near the active site	8 Alamo et al., 2017
P-loop	PPS: P-loop
	Sequestered FH: NPI
	Sequestered BH: NPI
I201T	PR: Loop 1		90 Villard et., 2005
Loop1	PPS: Loop 1	PPS stability likely affected	8 Alamo et al., 2017
	Sequestered FH: NPI
	Sequestered BH: NPI
A223T	PR: close to the transducer	Alters the transitions of the motor cycle by disturbing the transducer reorientation	91 Daehmlow et al., 2002
HG helix	PPS: close to the transducer
Early onset	Sequestered FH: NPI	Possible effect on the PPS stability
	Sequestered BH: NPI
R237W	PR: nucleotide binding site	Essential residue of	92Liu et al., 2018
Switch 1	PPS: nucleotide binding site –	Switch I likely involved in Pi release and motor function
	Sequestered FH: NPI
	Sequestered BH: NPI	Possible increase in PPS stability (may stabilize the sequestered state)
			93Lin et al., 2011
R243H	PR: nucleotide binding site	Essential residue of	67 Arad et al., 2005
U50 – Switch I	PPS: nucleotide binding site – stabilizing salt bridge for PPS	Switch I for PPS stabilization and ATP hydrolysis	94Klaassen et al., 2008
DCM	Sequestered FH: NPI		8 Alamo et al., 2017
Apical HCM (variation)	Sequestered BH: NPI	PPS stability affected
G245E	PR: Transducer	Introduction of a bulky and charged side chain - Possible destabilization of Switch 1	8 Alamo et al., 2017
Transducer	PPS: Transducer
		Introduction of a bulky and charged side chain - Possible destabilization of Switch 1
I248F	PR: Transducer	Bulky residue introduced in the core of the transducer in contact with U50	8 Alamo et al., 2017
Transducer	PPS: Transducer
	Sequestered FH: NPI
	Sequestered BH: NPI
R369Q	PR: Actin binding	Actin binding interface. This residue is part of the IHM interface.	8 Alamo et al., 2017
U50 – Loop 4	PPS: Actin binding
	Sequestered FH: NPI	Off state stability affected
	Sequestered BH: Interaction with the Relay of the FH
T412N	PR: Actin binding	Actin binding interface. This residue is part of the IHM interface.	90Villard et., 2005
U50 – HCM loop	PPS: Actin binding
	Sequestered FH: NPI	Off state stability affected
	Sequestered BH: Interaction with the U50 of the FH
D469Y	PR: Switch 2	Alters coupling between ATP hydrolysis and actin binding	8 Alamo et al., 2017
Switch-2	PPS: Switch 2
	Sequestered FH: NPI
	Sequestered BH: NPI
I524V	PR: activation loop	Alters motor function (close to the activation loop)	8 Alamo et al., 2017
L50	PPS: activation loop
	Sequestered FH: NPI
	Sequestered BH: NPI
E525K	PR: activation loop	Alters motor function (close to the activation loop)	8 Alamo et al., 2017
L50	PPS: activation loop
	Sequestered FH: NPI
	Sequestered BH: NPI
S532P	PR: close to HTH and activation loop	Alters motor function (close to the actin binding site). In an IHM interface.	95 Kamisago et al., 2000
	PPS: close to HTH and activation loop
	Sequestered FH: NPI	Major effects expected	96 Aksel et al., 2015
	Sequestered BH: Interaction with S2 coiled coil.		97 Spudich et al., 2016
		Off state stability affected	decresase myosin force output
I533V	PR: close to HTH core L50	Would alter the actin binding site and thus the motor function	8 Alamo et al., 2017
L50	PPS: close to HTH core L50
	Sequestered FH: NPI
	Sequestered BH: NPI
A550V	PR: L50, close to the HTH	Alters motor function (near the actin binding site)	90 Villard et., 2005
	PPS: L50, close to the HTH
	Sequestered FH: NPI
	Sequestered BH: NPI
R567H	PR: Loop 3	Alters motor function (actin binding loop)	8 Alamo et al., 2017
	PPS: Loop 3
	Sequestered FH: NPI
	Sequestered BH: NPI
N597K	PR: close to the strut and to loop2	Alters motor function (actin binding loop).	8 Alamo et al., 2017
	PPS: close to the strut and to loop2
	Sequestered FH: NPI
	Sequestered BH: NPI
S642L	PR: Loop 2	Alters motor function (actin binding loop). Structural consequences	91Daehmlow et al., 2002
Loop2	PPS: Loop 2
Early onset	Sequestered FH: NPI
	Sequestered BH: NPI
C672F	PR: Central beta sheet (Core), close to the active site	Alters motor function. Major structural consequences	8 Alamo et al., 2017
	PPS: Central beta sheet (Core), close to the active site
	Sequestered FH: NPI
	Sequestered BH: NPI
F764L	PR: Converter	Residue that link the relay and the Converter. Motor function altered	95Kamisago et al., 2000
Converter	PPS: Converter
Early onset	Sequestered FH: NPI
	Sequestered BH: NPI
R783P	PR: Surface, near the ELC	Introduction of a proline in the lever arm helix.	8 Alamo et al., 2017
HC helix of the lever arm	PPS: Surface, near the ELC	Drastic change in the flexibility of the pliant region as well as some effect in the dynamics required at the ELC/converter for the heads to adopt sequestered state
	Sequestered FH: NPI
	Sequestered BH: NPI	PPS stability likely affected
